# Supplementary material for: The quest for epigenetic regulation underlying unisexual flower development in Cucumis melo
Source: Epigenetics Chromatin. 2017 Jun 6;10:22. doi: 10.1186/s13072-017-0132-6 (PMC5460419; doi:10.1186/s13072-017-0132-6)
Supplement: Supplementary file 2 — Additional file 2: Table I. Number of aligned reads for each library. [file 13072_2017_132_MOESM2_ESM.xlsx]

## Sheet: Feuil1
	Sample	Number of aligned reads
ChIP-seq	Leaves Input replicate 1	42474229
	Leaves Input replicate 2	81818024
	Leaves H3K9ac replicate 1	60801975
	Leaves H3K9ac replicate 2	77993354
	Leaves H3K27me3 replicate 1	71965480
	Leaves H3K27me3 replicate 2	72867719
	Root Input replicate 1	27710455
	Root Input replicate 2	63007711
	Root H3K9ac replicate 1	56790305
	Root H3K9ac replicate 2	70701124
	Root H3K27me3 replicate 1	71716885
	Root H3K27me3 replicate 2	69217613
	Fruit Input replicate 1	14871571
	Fruit Input replicate 2	64328114
	Fruit H3K9ac replicate 1	24735721
	Fruit H3K9ac replicate 2	71409416
	Fruit H3K27me3 replicate 1	31326903
	Fruit H3K27me3 replicate 2	60366849
	Male flowers Input replicate 1	23852252
	Male flowers Input replicate 2	37973085
	Male flowers H3K9ac replicate 1	14360442
	Male flowers H3K27me3 replicate 1	20980231
	Male flowers H3K27me3 replicate 2	28949812
	Female flowers Input replicate 1	23852252
	Female flowers H3K9ac replicate 1	20728464
	Female flowers H3K27me3 replicate 1	27943114
	Female flowers H3K27me3 replicate 2	25765333
	cmwip1 Female flowers Input	24357271
	cmwip1 Female flowers (male position) H3K27me3	42424767
	cmwip1 Female flowers (female position) H3K27me3	39484624
	acs11 Female flowers Input	39515619
	acs11Female flowers (male position) H3K27me3	45359162
	acs11Female flowers (female position) H3K27me3	58883406
RNA-seq	Leaves - Rep1	25462371
	Leaves - Rep2	18736654
	Root - Rep1	17482645
	Root - Rep2	31345566
	Fruit - Rep1	4182590
	Fruit - Rep2	5099982
	Male Flowers - Rep1	37858621
	Male Flowers - Rep2	37120482
	Female Flowers - Rep1	42197944
	Female Flowers - Rep2	45658218
