# Supplementary material for: The quest for epigenetic regulation underlying unisexual flower development in Cucumis melo
Source: Epigenetics Chromatin. 2017 Jun 6;10:22. doi: 10.1186/s13072-017-0132-6 (PMC5460419; doi:10.1186/s13072-017-0132-6)
Supplement: Supplementary file 3 — Additional file 3: Table II. List of H3K9ac and H3K27me3 marked genes in leaves, root, fruit, male and female flowers. [file 13072_2017_132_MOESM3_ESM.xlsx]

## Sheet: Feuil1
H3K9ac marked genes						H3K27me3 marked genes
Leaves	Roots	Fruit	Female flowers	Male flowers		Leaves	Roots	Fruit	Female flowers	Male flowers
MELO3C000009	MELO3C000009	MELO3C000014	MELO3C000014	MELO3C000009		MELO3C000016	MELO3C000113	MELO3C000004	MELO3C000016	MELO3C000016
MELO3C000011	MELO3C000011	MELO3C000019	MELO3C000016	MELO3C000014		MELO3C000019	MELO3C000115	MELO3C000014	MELO3C000019	MELO3C000019
MELO3C000014	MELO3C000014	MELO3C000030	MELO3C000019	MELO3C000016		MELO3C000029	MELO3C000129	MELO3C000016	MELO3C000029	MELO3C000029
MELO3C000016	MELO3C000016	MELO3C000061	MELO3C000026	MELO3C000019		MELO3C000030	MELO3C000150	MELO3C000029	MELO3C000030	MELO3C000030
MELO3C000019	MELO3C000019	MELO3C000062	MELO3C000030	MELO3C000026		MELO3C000031	MELO3C000144	MELO3C000030	MELO3C000031	MELO3C000031
MELO3C000026	MELO3C000026	MELO3C000065	MELO3C000032	MELO3C000029		MELO3C000047	MELO3C000140	MELO3C000032	MELO3C000032	MELO3C000032
MELO3C000029	MELO3C000027	MELO3C000070	MELO3C000061	MELO3C000030		MELO3C000058	MELO3C000147	MELO3C000047	MELO3C000047	MELO3C000036
MELO3C000030	MELO3C000029	MELO3C000075	MELO3C000062	MELO3C000044		MELO3C000064	MELO3C000154	MELO3C000061	MELO3C000058	MELO3C000047
MELO3C000031	MELO3C000030	MELO3C000083	MELO3C000065	MELO3C000047		MELO3C000068	MELO3C000152	MELO3C000068	MELO3C000062	MELO3C000058
MELO3C000032	MELO3C000031	MELO3C000099	MELO3C000068	MELO3C000061		MELO3C000069	MELO3C000155	MELO3C000070	MELO3C000068	MELO3C000062
MELO3C000036	MELO3C000039	MELO3C000113	MELO3C000075	MELO3C000062		MELO3C000070	MELO3C000189	MELO3C000076	MELO3C000070	MELO3C000068
MELO3C000039	MELO3C000043	MELO3C000117	MELO3C000083	MELO3C000065		MELO3C000076	MELO3C000192	MELO3C000086	MELO3C000076	MELO3C000069
MELO3C000047	MELO3C000047	MELO3C000138	MELO3C000087	MELO3C000068		MELO3C000087	MELO3C000198	MELO3C000087	MELO3C000087	MELO3C000070
MELO3C000061	MELO3C000051	MELO3C000152	MELO3C000099	MELO3C000070		MELO3C000093	MELO3C000200	MELO3C000093	MELO3C000093	MELO3C000076
MELO3C000062	MELO3C000061	MELO3C000169	MELO3C000113	MELO3C000075		MELO3C000102	MELO3C000204	MELO3C000099	MELO3C000109	MELO3C000087
MELO3C000065	MELO3C000062	MELO3C000189	MELO3C000117	MELO3C000083		MELO3C000109	MELO3C000203	MELO3C000105	MELO3C000113	MELO3C000093
MELO3C000070	MELO3C000065	MELO3C000201	MELO3C000138	MELO3C000087		MELO3C000113	MELO3C027004	MELO3C000109	MELO3C000129	MELO3C000109
MELO3C000075	MELO3C000068	MELO3C000208	MELO3C000147	MELO3C000099		MELO3C000115	MELO3C000210	MELO3C000113	MELO3C000140	MELO3C000113
MELO3C000076	MELO3C000070	MELO3C000209	MELO3C000150	MELO3C000102		MELO3C000129	MELO3C000220	MELO3C000129	MELO3C000150	MELO3C000129
MELO3C000083	MELO3C000075	MELO3C000217	MELO3C000152	MELO3C000109		MELO3C000140	MELO3C000225	MELO3C000140	MELO3C000189	MELO3C000140
MELO3C000087	MELO3C000076	MELO3C000220	MELO3C000157	MELO3C000113		MELO3C000144	MELO3C000232	MELO3C000150	MELO3C000192	MELO3C000150
MELO3C000099	MELO3C000083	MELO3C000249	MELO3C000161	MELO3C000117		MELO3C000150	MELO3C000230	MELO3C000152	MELO3C000198	MELO3C000152
MELO3C000102	MELO3C000099	MELO3C000254	MELO3C000169	MELO3C000129		MELO3C000152	MELO3C000247	MELO3C000189	MELO3C000200	MELO3C000154
MELO3C000105	MELO3C000100	MELO3C000260	MELO3C000189	MELO3C000138		MELO3C000154	MELO3C000252	MELO3C000192	MELO3C000203	MELO3C000189
MELO3C000113	MELO3C000101	MELO3C000273	MELO3C000199	MELO3C000140		MELO3C000155	MELO3C000260	MELO3C000198	MELO3C000204	MELO3C000192
MELO3C000117	MELO3C000102	MELO3C000279	MELO3C000200	MELO3C000147		MELO3C000189	MELO3C000261	MELO3C000200	MELO3C000225	MELO3C000198
MELO3C000129	MELO3C000106	MELO3C000307	MELO3C000201	MELO3C000150		MELO3C000192	MELO3C000268	MELO3C000203	MELO3C000230	MELO3C000200
MELO3C000138	MELO3C000107	MELO3C000341	MELO3C000208	MELO3C000152		MELO3C000198	MELO3C000279	MELO3C000204	MELO3C000232	MELO3C000203
MELO3C000140	MELO3C000108	MELO3C000413	MELO3C000209	MELO3C000157		MELO3C000200	MELO3C000290	MELO3C000215	MELO3C000247	MELO3C000204
MELO3C000150	MELO3C000111	MELO3C000424	MELO3C000210	MELO3C000161		MELO3C000203	MELO3C000289	MELO3C000225	MELO3C000252	MELO3C000225
MELO3C000152	MELO3C000113	MELO3C000449	MELO3C000213	MELO3C000169		MELO3C000204	MELO3C000296	MELO3C000232	MELO3C000260	MELO3C000230
MELO3C000157	MELO3C000117	MELO3C000478	MELO3C000217	MELO3C000189		MELO3C000225	MELO3C000307	MELO3C000247	MELO3C000268	MELO3C000232
MELO3C000161	MELO3C000129	MELO3C000513	MELO3C000220	MELO3C000192		MELO3C000230	MELO3C000306	MELO3C000252	MELO3C000279	MELO3C000247
MELO3C000169	MELO3C000130	MELO3C000538	MELO3C000249	MELO3C000198		MELO3C000232	MELO3C000311	MELO3C000268	MELO3C000306	MELO3C000252
MELO3C000189	MELO3C000131	MELO3C000583	MELO3C000251	MELO3C000199		MELO3C000236	MELO3C000313	MELO3C000279	MELO3C000307	MELO3C000260
MELO3C000199	MELO3C000138	MELO3C000609	MELO3C000252	MELO3C000200		MELO3C000247	MELO3C000321	MELO3C000296	MELO3C000311	MELO3C000268
MELO3C000200	MELO3C000140	MELO3C000613	MELO3C000253	MELO3C000201		MELO3C000252	MELO3C000329	MELO3C000306	MELO3C000313	MELO3C000279
MELO3C000201	MELO3C000147	MELO3C000615	MELO3C000254	MELO3C000203		MELO3C000260	MELO3C000324	MELO3C000307	MELO3C000321	MELO3C000290
MELO3C000208	MELO3C000150	MELO3C000668	MELO3C000260	MELO3C000208		MELO3C000261	MELO3C000341	MELO3C000311	MELO3C000324	MELO3C000306
MELO3C000209	MELO3C000152	MELO3C000704	MELO3C000262	MELO3C000209		MELO3C000268	MELO3C000356	MELO3C000313	MELO3C000329	MELO3C000307
MELO3C000210	MELO3C000153	MELO3C000746	MELO3C000279	MELO3C000210		MELO3C000279	MELO3C000366	MELO3C000321	MELO3C000335	MELO3C000311
MELO3C000213	MELO3C000161	MELO3C000754	MELO3C000289	MELO3C000213		MELO3C000290	MELO3C000398	MELO3C000324	MELO3C000356	MELO3C000313
MELO3C000217	MELO3C000163	MELO3C000760	MELO3C000296	MELO3C000217		MELO3C000306	MELO3C000391	MELO3C000329	MELO3C000366	MELO3C000321
MELO3C000220	MELO3C000169	MELO3C000761	MELO3C000298	MELO3C000220		MELO3C000307	MELO3C000403	MELO3C000335	MELO3C000391	MELO3C000324
MELO3C000232	MELO3C000173	MELO3C000769	MELO3C000306	MELO3C000249		MELO3C000311	MELO3C026832	MELO3C000341	MELO3C000398	MELO3C000329
MELO3C000249	MELO3C000179	MELO3C000826	MELO3C000307	MELO3C000251		MELO3C000313	MELO3C000410	MELO3C000356	MELO3C000410	MELO3C000335
MELO3C000251	MELO3C000180	MELO3C000841	MELO3C000329	MELO3C000252		MELO3C000321	MELO3C000454	MELO3C000366	MELO3C000454	MELO3C000356
MELO3C000253	MELO3C000189	MELO3C000865	MELO3C000372	MELO3C000253		MELO3C000324	MELO3C000449	MELO3C000391	MELO3C000487	MELO3C000366
MELO3C000254	MELO3C000191	MELO3C000885	MELO3C000391	MELO3C000254		MELO3C000329	MELO3C000487	MELO3C000398	MELO3C000507	MELO3C000391
MELO3C000260	MELO3C000192	MELO3C000897	MELO3C000398	MELO3C000260		MELO3C000335	MELO3C000479	MELO3C000410	MELO3C000512	MELO3C000398
MELO3C000273	MELO3C000196	MELO3C000955	MELO3C000413	MELO3C000273		MELO3C000356	MELO3C000503	MELO3C000454	MELO3C000514	MELO3C000410
MELO3C000279	MELO3C000199	MELO3C000960	MELO3C000424	MELO3C000279		MELO3C000366	MELO3C000507	MELO3C000487	MELO3C000515	MELO3C000454
MELO3C000284	MELO3C000200	MELO3C000966	MELO3C000449	MELO3C000284		MELO3C000391	MELO3C000515	MELO3C000503	MELO3C000522	MELO3C000487
MELO3C000289	MELO3C000201	MELO3C000985	MELO3C000454	MELO3C000289		MELO3C000398	MELO3C000514	MELO3C000507	MELO3C000525	MELO3C000507
MELO3C000296	MELO3C000208	MELO3C001017	MELO3C000478	MELO3C000296		MELO3C000403	MELO3C000522	MELO3C000514	MELO3C000527	MELO3C000514
MELO3C000298	MELO3C000209	MELO3C001055	MELO3C000487	MELO3C000298		MELO3C000406	MELO3C000525	MELO3C000515	MELO3C000533	MELO3C000515
MELO3C000306	MELO3C000213	MELO3C001065	MELO3C000503	MELO3C000306		MELO3C000410	MELO3C000534	MELO3C000522	MELO3C000534	MELO3C000522
MELO3C000307	MELO3C000217	MELO3C001068	MELO3C000507	MELO3C000307		MELO3C000431	MELO3C000527	MELO3C000525	MELO3C000551	MELO3C000527
MELO3C000321	MELO3C000220	MELO3C001076	MELO3C000513	MELO3C000329		MELO3C000454	MELO3C000533	MELO3C000527	MELO3C000589	MELO3C000533
MELO3C000329	MELO3C000225	MELO3C001078	MELO3C000514	MELO3C000347		MELO3C000487	MELO3C026833	MELO3C000533	MELO3C000597	MELO3C000534
MELO3C000347	MELO3C000241	MELO3C001095	MELO3C000534	MELO3C000372		MELO3C000507	MELO3C000551	MELO3C000534	MELO3C000600	MELO3C000551
MELO3C000372	MELO3C000249	MELO3C001110	MELO3C000538	MELO3C000391		MELO3C000514	MELO3C000570	MELO3C000551	MELO3C000613	MELO3C000583
MELO3C000376	MELO3C000251	MELO3C001150	MELO3C000583	MELO3C000398		MELO3C000515	MELO3C026834	MELO3C000568	MELO3C000615	MELO3C000589
MELO3C000391	MELO3C000252	MELO3C001156	MELO3C000589	MELO3C000413		MELO3C000522	MELO3C000589	MELO3C000583	MELO3C000628	MELO3C000597
MELO3C000413	MELO3C000253	MELO3C001234	MELO3C000592	MELO3C000424		MELO3C000525	MELO3C000597	MELO3C000589	MELO3C000644	MELO3C000600
MELO3C000424	MELO3C000254	MELO3C001235	MELO3C000609	MELO3C000438		MELO3C000527	MELO3C000600	MELO3C000597	MELO3C000650	MELO3C000613
MELO3C000449	MELO3C000258	MELO3C001238	MELO3C000615	MELO3C000439		MELO3C000533	MELO3C027030	MELO3C000600	MELO3C000668	MELO3C000615
MELO3C000450	MELO3C000262	MELO3C001258	MELO3C000655	MELO3C000449		MELO3C000534	MELO3C000613	MELO3C000613	MELO3C000684	MELO3C000628
MELO3C000458	MELO3C000273	MELO3C001274	MELO3C000668	MELO3C000450		MELO3C000538	MELO3C000614	MELO3C000614	MELO3C000685	MELO3C000644
MELO3C000478	MELO3C000276	MELO3C001303	MELO3C000703	MELO3C000454		MELO3C000551	MELO3C000628	MELO3C000615	MELO3C000703	MELO3C000650
MELO3C000503	MELO3C000277	MELO3C001406	MELO3C000746	MELO3C000478		MELO3C000589	MELO3C000644	MELO3C000628	MELO3C000718	MELO3C000668
MELO3C000508	MELO3C000279	MELO3C001494	MELO3C000754	MELO3C000487		MELO3C000597	MELO3C000650	MELO3C000644	MELO3C000746	MELO3C000684
MELO3C000512	MELO3C000289	MELO3C001500	MELO3C000760	MELO3C000503		MELO3C000600	MELO3C000668	MELO3C000668	MELO3C000769	MELO3C000685
MELO3C000513	MELO3C000294	MELO3C001556	MELO3C000768	MELO3C000507		MELO3C000613	MELO3C000655	MELO3C000684	MELO3C000770	MELO3C000703
MELO3C000533	MELO3C000296	MELO3C001615	MELO3C000769	MELO3C000512		MELO3C000614	MELO3C000680	MELO3C000685	MELO3C000772	MELO3C000718
MELO3C000534	MELO3C000298	MELO3C001623	MELO3C000822	MELO3C000513		MELO3C000628	MELO3C000685	MELO3C000695	MELO3C000776	MELO3C000746
MELO3C000537	MELO3C000306	MELO3C001637	MELO3C000826	MELO3C000534		MELO3C000644	MELO3C000684	MELO3C000703	MELO3C000796	MELO3C000769
MELO3C000538	MELO3C000307	MELO3C001739	MELO3C000832	MELO3C000538		MELO3C000650	MELO3C000695	MELO3C000718	MELO3C000806	MELO3C000770
MELO3C000583	MELO3C000321	MELO3C001921;Name	MELO3C000836	MELO3C000583		MELO3C000668	MELO3C000703	MELO3C000722	MELO3C000824	MELO3C000772
MELO3C000589	MELO3C000329	MELO3C001922	MELO3C000841	MELO3C000589		MELO3C000680	MELO3C000718	MELO3C000769	MELO3C000825	MELO3C000776
MELO3C000592	MELO3C000330	MELO3C001923	MELO3C000865	MELO3C000592		MELO3C000684	MELO3C000746	MELO3C000770	MELO3C000846	MELO3C000796
MELO3C000609	MELO3C000332	MELO3C001924	MELO3C000885	MELO3C000609		MELO3C000685	MELO3C000776	MELO3C000772	MELO3C000865	MELO3C000806
MELO3C000611	MELO3C000334	MELO3C001925	MELO3C000887	MELO3C000613		MELO3C000695	MELO3C000772	MELO3C000776	MELO3C000882	MELO3C000816
MELO3C000613	MELO3C000347	MELO3C001926	MELO3C000897	MELO3C000615		MELO3C000703	MELO3C000769	MELO3C000796	MELO3C000887	MELO3C000824
MELO3C000615	MELO3C000354	MELO3C001929	MELO3C000922	MELO3C000650		MELO3C000718	MELO3C000770	MELO3C000806	MELO3C000909	MELO3C000825
MELO3C000630	MELO3C000361	MELO3C001930	MELO3C000956	MELO3C000655		MELO3C000770	MELO3C000796	MELO3C000816	MELO3C000911	MELO3C000832
MELO3C000655	MELO3C000372	MELO3C001931	MELO3C000960	MELO3C000668		MELO3C000772	MELO3C000806	MELO3C000824	MELO3C000916	MELO3C000836
MELO3C000668	MELO3C000391	MELO3C001932	MELO3C000962	MELO3C000704		MELO3C000776	MELO3C000816	MELO3C000832	MELO3C000922	MELO3C000846
MELO3C000703	MELO3C000398	MELO3C001933	MELO3C000966	MELO3C000718		MELO3C000796	MELO3C000824	MELO3C000836	MELO3C000962	MELO3C000865
MELO3C000704	MELO3C000399	MELO3C001937	MELO3C001005	MELO3C000744		MELO3C000806	MELO3C000822	MELO3C000846	MELO3C000985	MELO3C000882
MELO3C000744	MELO3C000413	MELO3C001938	MELO3C001012	MELO3C000746		MELO3C000816	MELO3C000825	MELO3C000865	MELO3C001005	MELO3C000885
MELO3C000746	MELO3C000424	MELO3C001939	MELO3C001014	MELO3C000754		MELO3C000824	MELO3C000836	MELO3C000887	MELO3C001014	MELO3C000887
MELO3C000754	MELO3C000428	MELO3C001941;Name	MELO3C001017	MELO3C000760		MELO3C000825	MELO3C000832	MELO3C000909	MELO3C001034	MELO3C000909
MELO3C000760	MELO3C000438	MELO3C001942	MELO3C001034	MELO3C000761		MELO3C000832	MELO3C000846	MELO3C000911	MELO3C001052	MELO3C000911
MELO3C000761	MELO3C000439	MELO3C001943	MELO3C001055	MELO3C000769		MELO3C000836	MELO3C027075	MELO3C000916	MELO3C001056	MELO3C000916
MELO3C000769	MELO3C000449	MELO3C001944	MELO3C001065	MELO3C000776		MELO3C000846	MELO3C000865	MELO3C000922	MELO3C001058	MELO3C000922
MELO3C000770	MELO3C000458	MELO3C001945	MELO3C001068	MELO3C000806		MELO3C000865	MELO3C000882	MELO3C000960	MELO3C001063	MELO3C000962
MELO3C000772	MELO3C000478	MELO3C001947	MELO3C001070	MELO3C000822		MELO3C000882	MELO3C000885	MELO3C000962	MELO3C001068	MELO3C000985
MELO3C000776	MELO3C000483	MELO3C001948	MELO3C001076	MELO3C000826		MELO3C000887	MELO3C000887	MELO3C000966	MELO3C001088	MELO3C001005
MELO3C000822	MELO3C000487	MELO3C001949	MELO3C001078	MELO3C000832		MELO3C000909	MELO3C000911	MELO3C000985	MELO3C001111	MELO3C001014
MELO3C000826	MELO3C000489	MELO3C001950	MELO3C001095	MELO3C000836		MELO3C000911	MELO3C000909	MELO3C001005	MELO3C001150	MELO3C001017
MELO3C000832	MELO3C000490	MELO3C001951	MELO3C001110	MELO3C000841		MELO3C000916	MELO3C027052	MELO3C001014	MELO3C001173	MELO3C001034
MELO3C000836	MELO3C000500	MELO3C001952	MELO3C001111	MELO3C000865		MELO3C000922	MELO3C000910	MELO3C001034	MELO3C001181	MELO3C001052
MELO3C000841	MELO3C000503	MELO3C001953	MELO3C001150	MELO3C000885		MELO3C000937	MELO3C000916	MELO3C001052	MELO3C001206	MELO3C001056
MELO3C000846	MELO3C000507	MELO3C001954	MELO3C001156	MELO3C000887		MELO3C000954	MELO3C000922	MELO3C001056	MELO3C001234	MELO3C001058
MELO3C000865	MELO3C000508	MELO3C001955	MELO3C001175	MELO3C000897		MELO3C000956	MELO3C000954	MELO3C001058	MELO3C001258	MELO3C001063
MELO3C000885	MELO3C000512	MELO3C001957	MELO3C001181	MELO3C000911		MELO3C000966	MELO3C000956	MELO3C001063	MELO3C001310	MELO3C001068
MELO3C000887	MELO3C000513	MELO3C001961	MELO3C001202	MELO3C000922		MELO3C000985	MELO3C000966	MELO3C001077	MELO3C001365	MELO3C001069
MELO3C000897	MELO3C000515	MELO3C001962	MELO3C001224	MELO3C000956		MELO3C001005	MELO3C027066	MELO3C001088	MELO3C001444	MELO3C001088
MELO3C000909	MELO3C000524	MELO3C001963	MELO3C001234	MELO3C000960		MELO3C001014	MELO3C027067	MELO3C001111	MELO3C001461	MELO3C001111
MELO3C000911	MELO3C000534	MELO3C001965	MELO3C001238	MELO3C000962		MELO3C001017	MELO3C000962	MELO3C001150	MELO3C001475	MELO3C001150
MELO3C000922	MELO3C000538	MELO3C001966	MELO3C001258	MELO3C000966		MELO3C001026	MELO3C000985	MELO3C001173	MELO3C001489	MELO3C001173
MELO3C000956	MELO3C000562	MELO3C001967	MELO3C001274	MELO3C001011		MELO3C001034	MELO3C001005	MELO3C001181	MELO3C001500	MELO3C001181
MELO3C000960	MELO3C000574	MELO3C001969	MELO3C001303	MELO3C001012		MELO3C001048	MELO3C001014	MELO3C001206	MELO3C001537	MELO3C001206
MELO3C000962	MELO3C000583	MELO3C001973	MELO3C001308	MELO3C001014		MELO3C001052	MELO3C001034	MELO3C001234	MELO3C001545	MELO3C001234
MELO3C000966	MELO3C000585	MELO3C001974	MELO3C001392	MELO3C001017		MELO3C001054	MELO3C001058	MELO3C001235	MELO3C001553	MELO3C001258
MELO3C001011	MELO3C000589	MELO3C001975	MELO3C001406	MELO3C001034		MELO3C001056	MELO3C001048	MELO3C001258	MELO3C001556	MELO3C001310
MELO3C001012	MELO3C000592	MELO3C001976	MELO3C001419	MELO3C001055		MELO3C001058	MELO3C001052	MELO3C001303	MELO3C001583	MELO3C001365
MELO3C001014	MELO3C000601	MELO3C001979	MELO3C001441	MELO3C001056		MELO3C001063	MELO3C001056	MELO3C001348	MELO3C001633	MELO3C001444
MELO3C001017	MELO3C000609	MELO3C001980	MELO3C001475	MELO3C001065		MELO3C001068	MELO3C001063	MELO3C001365	MELO3C001656	MELO3C001461
MELO3C001055	MELO3C000613	MELO3C001982	MELO3C001489	MELO3C001068		MELO3C001088	MELO3C001068	MELO3C001425	MELO3C001671	MELO3C001475
MELO3C001058	MELO3C000615	MELO3C001985	MELO3C001494	MELO3C001070		MELO3C001111	MELO3C001088	MELO3C001444	MELO3C001745	MELO3C001489
MELO3C001065	MELO3C000623	MELO3C001987	MELO3C001500	MELO3C001078		MELO3C001150	MELO3C001095	MELO3C001461	MELO3C001771	MELO3C001500
MELO3C001068	MELO3C000630	MELO3C001989	MELO3C001513	MELO3C001095		MELO3C001173	MELO3C001111	MELO3C001475	MELO3C001812	MELO3C001537
MELO3C001070	MELO3C000633	MELO3C001990	MELO3C001531	MELO3C001110		MELO3C001181	MELO3C027060	MELO3C001489	MELO3C001844	MELO3C001545
MELO3C001076	MELO3C000655	MELO3C001991	MELO3C001545	MELO3C001111		MELO3C001206	MELO3C001150	MELO3C001500	MELO3C001851	MELO3C001553
MELO3C001078	MELO3C000664	MELO3C001992	MELO3C001556	MELO3C001148		MELO3C001229	MELO3C027057	MELO3C001545	MELO3C001900	MELO3C001556
MELO3C001095	MELO3C000668	MELO3C001994	MELO3C001561	MELO3C001150		MELO3C001231	MELO3C001173	MELO3C001553	MELO3C001929	MELO3C001583
MELO3C001110	MELO3C000669	MELO3C001995	MELO3C001637	MELO3C001156		MELO3C001234	MELO3C001165	MELO3C001556	MELO3C001930	MELO3C001609
MELO3C001111	MELO3C000672	MELO3C001996	MELO3C001656	MELO3C001175		MELO3C001258	MELO3C001181	MELO3C001583	MELO3C001931	MELO3C001633
MELO3C001148	MELO3C000683	MELO3C001998	MELO3C001671	MELO3C001181		MELO3C001348	MELO3C001206	MELO3C001614	MELO3C001932	MELO3C001656
MELO3C001150	MELO3C000697	MELO3C001999	MELO3C001702	MELO3C001202		MELO3C001365	MELO3C001229	MELO3C001633	MELO3C001934	MELO3C001671
MELO3C001156	MELO3C000699	MELO3C002000	MELO3C001739	MELO3C001203		MELO3C001416	MELO3C001234	MELO3C001651	MELO3C001935	MELO3C001716
MELO3C001175	MELO3C000701	MELO3C002001	MELO3C001812	MELO3C001224		MELO3C001444	MELO3C001258	MELO3C001656	MELO3C001936	MELO3C001745
MELO3C001181	MELO3C000703	MELO3C002003	MELO3C001844	MELO3C001234		MELO3C001461	MELO3C001310	MELO3C001671	MELO3C001937	MELO3C001771
MELO3C001202	MELO3C000704	MELO3C002004	MELO3C001862	MELO3C001238		MELO3C001475	MELO3C027042	MELO3C001745	MELO3C001944	MELO3C001812
MELO3C001224	MELO3C000716	MELO3C002005	MELO3C001914	MELO3C001258		MELO3C001489	MELO3C001348	MELO3C001812	MELO3C001945	MELO3C001844
MELO3C001234	MELO3C000718	MELO3C002006	MELO3C001921;Name	MELO3C001274		MELO3C001500	MELO3C027047	MELO3C001844	MELO3C001946	MELO3C001851
MELO3C001238	MELO3C000725	MELO3C002009	MELO3C001922	MELO3C001303		MELO3C001537	MELO3C001365	MELO3C001851	MELO3C001954	MELO3C001900
MELO3C001258	MELO3C000729	MELO3C002013	MELO3C001923	MELO3C001308		MELO3C001545	MELO3C027051	MELO3C001900	MELO3C001955	MELO3C001929
MELO3C001274	MELO3C000744	MELO3C002014	MELO3C001924	MELO3C001366		MELO3C001553	MELO3C001419	MELO3C001916	MELO3C001958	MELO3C001930
MELO3C001303	MELO3C000746	MELO3C002015	MELO3C001925	MELO3C001388		MELO3C001583	MELO3C001416	MELO3C001926	MELO3C001959	MELO3C001932
MELO3C001310	MELO3C000754	MELO3C002016	MELO3C001926	MELO3C001392		MELO3C001609	MELO3C001430	MELO3C001929	MELO3C001960	MELO3C001934
MELO3C001345	MELO3C000760	MELO3C002017	MELO3C001929	MELO3C001406		MELO3C001614	MELO3C001444	MELO3C001930	MELO3C001961	MELO3C001935
MELO3C001366	MELO3C000761	MELO3C002018	MELO3C001930	MELO3C001419		MELO3C001633	MELO3C001461	MELO3C001931	MELO3C001968	MELO3C001944
MELO3C001388	MELO3C000769	MELO3C002019	MELO3C001931	MELO3C001441		MELO3C001656	MELO3C001475	MELO3C001932	MELO3C001969	MELO3C001946
MELO3C001390	MELO3C000770	MELO3C002020	MELO3C001932	MELO3C001475		MELO3C001671	MELO3C001489	MELO3C001933	MELO3C001972	MELO3C001954
MELO3C001392	MELO3C000772	MELO3C002021	MELO3C001933	MELO3C001494		MELO3C001716	MELO3C001500	MELO3C001934	MELO3C001981	MELO3C001955
MELO3C001406	MELO3C000776	MELO3C002022	MELO3C001937	MELO3C001513		MELO3C001745	MELO3C001553	MELO3C001935	MELO3C001982	MELO3C001958
MELO3C001419	MELO3C000790	MELO3C002023	MELO3C001938	MELO3C001516		MELO3C001771	MELO3C001545	MELO3C001936	MELO3C001988	MELO3C001959
MELO3C001427	MELO3C000822	MELO3C002024	MELO3C001939	MELO3C001531		MELO3C001773	MELO3C001537	MELO3C001937	MELO3C001992	MELO3C001967
MELO3C001441	MELO3C000826	MELO3C002027	MELO3C001940	MELO3C001545		MELO3C001812	MELO3C001561	MELO3C001938	MELO3C001993	MELO3C001968
MELO3C001462	MELO3C000827	MELO3C002028	MELO3C001941;Name	MELO3C001553		MELO3C001814	MELO3C001583	MELO3C001941;Name	MELO3C001995	MELO3C001969
MELO3C001475	MELO3C000832	MELO3C002029	MELO3C001942	MELO3C001556		MELO3C001844	MELO3C001611	MELO3C001949	MELO3C002005	MELO3C001971
MELO3C001489	MELO3C000836	MELO3C002030	MELO3C001943	MELO3C001561		MELO3C001851	MELO3C001614	MELO3C001954	MELO3C002006	MELO3C001972
MELO3C001494	MELO3C000841	MELO3C002031	MELO3C001944	MELO3C001583		MELO3C001900	MELO3C001609	MELO3C001955	MELO3C002007	MELO3C001981
MELO3C001505	MELO3C000846	MELO3C002032	MELO3C001945	MELO3C001593		MELO3C001929	MELO3C027103	MELO3C001958	MELO3C002011	MELO3C001982
MELO3C001513	MELO3C000850	MELO3C002033	MELO3C001947	MELO3C001614		MELO3C001930	MELO3C001656	MELO3C001959	MELO3C002023	MELO3C001988
MELO3C001516	MELO3C000862	MELO3C002034	MELO3C001948	MELO3C001623		MELO3C001934	MELO3C001633	MELO3C001960	MELO3C002024	MELO3C001992
MELO3C001531	MELO3C000865	MELO3C002035	MELO3C001949	MELO3C001637		MELO3C001935	MELO3C001637	MELO3C001966	MELO3C002043	MELO3C001993
MELO3C001545	MELO3C000868	MELO3C002036	MELO3C001950	MELO3C001656		MELO3C001944	MELO3C027082	MELO3C001971	MELO3C002049	MELO3C001995
MELO3C001553	MELO3C000879	MELO3C002037	MELO3C001951	MELO3C001671		MELO3C001946	MELO3C027083	MELO3C001972	MELO3C002050	MELO3C002007
MELO3C001556	MELO3C000885	MELO3C002039	MELO3C001952	MELO3C001702		MELO3C001954	MELO3C027085	MELO3C001981	MELO3C002058	MELO3C002016
MELO3C001561	MELO3C000887	MELO3C002040	MELO3C001953	MELO3C001739		MELO3C001955	MELO3C001671	MELO3C001982	MELO3C002059	MELO3C002023
MELO3C001583	MELO3C000894	MELO3C002041	MELO3C001954	MELO3C001811		MELO3C001958	MELO3C027095	MELO3C001988	MELO3C002060	MELO3C002024
MELO3C001593	MELO3C000897	MELO3C002042	MELO3C001955	MELO3C001812		MELO3C001959	MELO3C027096	MELO3C001989	MELO3C002072	MELO3C002043
MELO3C001614	MELO3C000900	MELO3C002044	MELO3C001956	MELO3C001844		MELO3C001967	MELO3C001716	MELO3C001992	MELO3C002073	MELO3C002049
MELO3C001615	MELO3C000909	MELO3C002045	MELO3C001957	MELO3C001851		MELO3C001968	MELO3C027100	MELO3C001993	MELO3C002075	MELO3C002058
MELO3C001623	MELO3C000916	MELO3C002047	MELO3C001958	MELO3C001862		MELO3C001969	MELO3C001738	MELO3C002006	MELO3C002076	MELO3C002059
MELO3C001637	MELO3C000922	MELO3C002048	MELO3C001959	MELO3C001914		MELO3C001972	MELO3C001745	MELO3C002007	MELO3C002083	MELO3C002060
MELO3C001650	MELO3C000924	MELO3C002052	MELO3C001960	MELO3C001921;Name		MELO3C001981	MELO3C027112	MELO3C002010	MELO3C002084	MELO3C002072
MELO3C001671	MELO3C000951	MELO3C002054	MELO3C001961	MELO3C001922		MELO3C001982	MELO3C001771	MELO3C002011	MELO3C002089	MELO3C002073
MELO3C001702	MELO3C000955	MELO3C002055	MELO3C001962	MELO3C001923		MELO3C001988	MELO3C027104	MELO3C002012	MELO3C002096	MELO3C002075
MELO3C001739	MELO3C000956	MELO3C002056	MELO3C001963	MELO3C001924		MELO3C001992	MELO3C001773	MELO3C002023	MELO3C002097	MELO3C002076
MELO3C001812	MELO3C000960	MELO3C002057	MELO3C001964	MELO3C001925		MELO3C001993	MELO3C027108	MELO3C002024	MELO3C002098	MELO3C002083
MELO3C001862	MELO3C000964	MELO3C002058	MELO3C001965	MELO3C001926		MELO3C001995	MELO3C027109	MELO3C002025	MELO3C002099	MELO3C002084
MELO3C001889	MELO3C000966	MELO3C002060	MELO3C001966	MELO3C001929		MELO3C002007	MELO3C001812	MELO3C002026	MELO3C002100	MELO3C002089
MELO3C001921;Name	MELO3C000989	MELO3C002061	MELO3C001967	MELO3C001930		MELO3C002016	MELO3C027119	MELO3C002042	MELO3C002102	MELO3C002097
MELO3C001922	MELO3C000995	MELO3C002063	MELO3C001968	MELO3C001931		MELO3C002024	MELO3C001814	MELO3C002043	MELO3C002107	MELO3C002098
MELO3C001923	MELO3C001005	MELO3C002066	MELO3C001969	MELO3C001932		MELO3C002043	MELO3C026842	MELO3C002045	MELO3C002108	MELO3C002099
MELO3C001924	MELO3C001011	MELO3C002067	MELO3C001970	MELO3C001933		MELO3C002049	MELO3C001844	MELO3C002046	MELO3C002109	MELO3C002106
MELO3C001925	MELO3C001012	MELO3C002068	MELO3C001971	MELO3C001937		MELO3C002050	MELO3C001851	MELO3C002048	MELO3C002123	MELO3C002107
MELO3C001926	MELO3C001014	MELO3C002069	MELO3C001972	MELO3C001938		MELO3C002051	MELO3C027122	MELO3C002049	MELO3C002129	MELO3C002108
MELO3C001929	MELO3C001017	MELO3C002070	MELO3C001973	MELO3C001939		MELO3C002058	MELO3C027158	MELO3C002050	MELO3C002130	MELO3C002109
MELO3C001930	MELO3C001055	MELO3C002071	MELO3C001974	MELO3C001940		MELO3C002059	MELO3C027126	MELO3C002051	MELO3C002132	MELO3C002123
MELO3C001931	MELO3C001058	MELO3C002072	MELO3C001975	MELO3C001941;Name		MELO3C002060	MELO3C027134	MELO3C002052	MELO3C002133	MELO3C002129
MELO3C001932	MELO3C001065	MELO3C002073	MELO3C001976	MELO3C001942		MELO3C002072	MELO3C001900	MELO3C002058	MELO3C002134	MELO3C002130
MELO3C001933	MELO3C001068	MELO3C002074	MELO3C001977	MELO3C001943		MELO3C002076	MELO3C027168	MELO3C002059	MELO3C002140	MELO3C002133
MELO3C001937	MELO3C001076	MELO3C002077	MELO3C001978	MELO3C001944		MELO3C002083	MELO3C027162	MELO3C002060	MELO3C002141	MELO3C002140
MELO3C001938	MELO3C001078	MELO3C002078	MELO3C001979	MELO3C001945		MELO3C002084	MELO3C027138	MELO3C002072	MELO3C002142	MELO3C002141
MELO3C001939	MELO3C001082	MELO3C002079	MELO3C001980	MELO3C001947		MELO3C002089	MELO3C027140	MELO3C002073	MELO3C002143	MELO3C002142
MELO3C001940	MELO3C001083	MELO3C002080	MELO3C001981	MELO3C001948		MELO3C002097	MELO3C027188	MELO3C002076	MELO3C002153	MELO3C002143
MELO3C001941;Name	MELO3C001089	MELO3C002081	MELO3C001982	MELO3C001949		MELO3C002098	MELO3C027151	MELO3C002083	MELO3C002154	MELO3C002152
MELO3C001942	MELO3C001093	MELO3C002082	MELO3C001983	MELO3C001950		MELO3C002099	MELO3C027282	MELO3C002084	MELO3C002155	MELO3C002153
MELO3C001943	MELO3C001095	MELO3C002083	MELO3C001984	MELO3C001951		MELO3C002107	MELO3C027169	MELO3C002089	MELO3C002160;Name	MELO3C002154
MELO3C001944	MELO3C001105	MELO3C002084	MELO3C001985	MELO3C001952		MELO3C002109	MELO3C027172	MELO3C002091	MELO3C002161	MELO3C002155
MELO3C001945	MELO3C001110	MELO3C002085	MELO3C001986	MELO3C001953		MELO3C002123	MELO3C027175	MELO3C002096	MELO3C002174	MELO3C002157
MELO3C001947	MELO3C001111	MELO3C002086	MELO3C001987	MELO3C001954		MELO3C002129	MELO3C027178	MELO3C002097	MELO3C002175	MELO3C002161
MELO3C001948	MELO3C001127	MELO3C002087	MELO3C001988	MELO3C001955		MELO3C002130	MELO3C027183	MELO3C002098	MELO3C002176	MELO3C002174
MELO3C001949	MELO3C001148	MELO3C002090	MELO3C001989	MELO3C001956		MELO3C002133	MELO3C027187	MELO3C002099	MELO3C002177	MELO3C002175
MELO3C001950	MELO3C001150	MELO3C002091	MELO3C001990	MELO3C001957		MELO3C002140	MELO3C027194	MELO3C002105	MELO3C002178	MELO3C002176
MELO3C001951	MELO3C001156	MELO3C002092	MELO3C001991	MELO3C001958		MELO3C002141	MELO3C027196	MELO3C002106	MELO3C002190	MELO3C002177
MELO3C001952	MELO3C001167	MELO3C002093	MELO3C001992	MELO3C001959		MELO3C002142	MELO3C027201	MELO3C002107	MELO3C002191	MELO3C002178
MELO3C001953	MELO3C001172	MELO3C002095	MELO3C001994	MELO3C001960		MELO3C002153	MELO3C027206	MELO3C002109	MELO3C002192	MELO3C002190
MELO3C001954	MELO3C001174	MELO3C002096	MELO3C001995	MELO3C001961		MELO3C002154	MELO3C027211	MELO3C002118	MELO3C002193	MELO3C002191
MELO3C001955	MELO3C001175	MELO3C002099	MELO3C001996	MELO3C001962		MELO3C002155	MELO3C027212	MELO3C002127	MELO3C002194	MELO3C002192
MELO3C001956	MELO3C001181	MELO3C002101	MELO3C001997	MELO3C001963		MELO3C002157	MELO3C027216	MELO3C002129	MELO3C002195	MELO3C002193
MELO3C001957	MELO3C001187	MELO3C002102	MELO3C001998	MELO3C001964		MELO3C002161	MELO3C027220	MELO3C002130	MELO3C002196	MELO3C002194
MELO3C001958	MELO3C001192	MELO3C002103	MELO3C001999	MELO3C001965		MELO3C002162	MELO3C027227	MELO3C002131	MELO3C002197	MELO3C002195
MELO3C001959	MELO3C001193	MELO3C002104	MELO3C002000	MELO3C001966		MELO3C002175	MELO3C026827	MELO3C002137	MELO3C002200	MELO3C002196
MELO3C001960	MELO3C001203	MELO3C002105	MELO3C002001	MELO3C001967		MELO3C002176	MELO3C027244	MELO3C002140	MELO3C002202	MELO3C002197
MELO3C001961	MELO3C001206	MELO3C002108	MELO3C002002	MELO3C001968		MELO3C002177	MELO3C027257	MELO3C002141	MELO3C002212	MELO3C002202
MELO3C001962	MELO3C001210	MELO3C002109	MELO3C002003	MELO3C001969		MELO3C002190	MELO3C027255	MELO3C002142	MELO3C002214	MELO3C002212
MELO3C001963	MELO3C001216	MELO3C002110	MELO3C002004	MELO3C001970		MELO3C002191	MELO3C027254	MELO3C002151	MELO3C002227	MELO3C002214
MELO3C001964	MELO3C001224	MELO3C002111	MELO3C002005	MELO3C001971		MELO3C002192	MELO3C027260	MELO3C002153	MELO3C002237	MELO3C002227
MELO3C001965	MELO3C001225	MELO3C002113	MELO3C002006	MELO3C001972		MELO3C002193	MELO3C027264	MELO3C002155	MELO3C002238	MELO3C002237
MELO3C001966	MELO3C001234	MELO3C002114	MELO3C002009	MELO3C001973		MELO3C002194	MELO3C027269	MELO3C002156	MELO3C002239	MELO3C002238
MELO3C001967	MELO3C001238	MELO3C002115	MELO3C002010	MELO3C001974		MELO3C002195	MELO3C027277	MELO3C002157	MELO3C002242	MELO3C002239
MELO3C001968	MELO3C001246	MELO3C002116	MELO3C002011	MELO3C001975		MELO3C002196	MELO3C027278	MELO3C002160;Name	MELO3C002243	MELO3C002242
MELO3C001969	MELO3C001252	MELO3C002117	MELO3C002013	MELO3C001976		MELO3C002197	MELO3C026906	MELO3C002161	MELO3C002249	MELO3C002243
MELO3C001970	MELO3C001258	MELO3C002118	MELO3C002014	MELO3C001977		MELO3C002202	MELO3C027288	MELO3C002170	MELO3C002256	MELO3C002249
MELO3C001971	MELO3C001268	MELO3C002119	MELO3C002015	MELO3C001978		MELO3C002211	MELO3C027293	MELO3C002174	MELO3C002257	MELO3C002250
MELO3C001972	MELO3C001274	MELO3C002120	MELO3C002016	MELO3C001979		MELO3C002212	MELO3C027289	MELO3C002175	MELO3C002262	MELO3C002256
MELO3C001973	MELO3C001275	MELO3C002121	MELO3C002017	MELO3C001980		MELO3C002227	MELO3C026907	MELO3C002176	MELO3C002263	MELO3C002257
MELO3C001974	MELO3C001293	MELO3C002123	MELO3C002018	MELO3C001981		MELO3C002228	MELO3C027290	MELO3C002177	MELO3C002264	MELO3C002262
MELO3C001975	MELO3C001303	MELO3C002124	MELO3C002019	MELO3C001982		MELO3C002237	MELO3C026908	MELO3C002179	MELO3C002284	MELO3C002263
MELO3C001976	MELO3C001308	MELO3C002125	MELO3C002020	MELO3C001983		MELO3C002239	MELO3C027301	MELO3C002190	MELO3C002285	MELO3C002264
MELO3C001977	MELO3C001309	MELO3C002126	MELO3C002021	MELO3C001984		MELO3C002242	MELO3C026909	MELO3C002191	MELO3C002287	MELO3C002285
MELO3C001978	MELO3C001310	MELO3C002127	MELO3C002022	MELO3C001985		MELO3C002243	MELO3C027303	MELO3C002192	MELO3C002288	MELO3C002287
MELO3C001979	MELO3C001327	MELO3C002131	MELO3C002023	MELO3C001986		MELO3C002249	MELO3C027302	MELO3C002193	MELO3C002289	MELO3C002288
MELO3C001980	MELO3C001343	MELO3C002134	MELO3C002024	MELO3C001987		MELO3C002256	MELO3C027309	MELO3C002194	MELO3C002290	MELO3C002289
MELO3C001981	MELO3C001345	MELO3C002135	MELO3C002026	MELO3C001988		MELO3C002257	MELO3C027320	MELO3C002195	MELO3C002291	MELO3C002290
MELO3C001982	MELO3C001358	MELO3C002136	MELO3C002027	MELO3C001989		MELO3C002262	MELO3C027322	MELO3C002196	MELO3C002292	MELO3C002291
MELO3C001983	MELO3C001366	MELO3C002137	MELO3C002029	MELO3C001990		MELO3C002263	MELO3C026914	MELO3C002197	MELO3C002293	MELO3C002292
MELO3C001984	MELO3C001387	MELO3C002138	MELO3C002030	MELO3C001991		MELO3C002264	MELO3C027325	MELO3C002198	MELO3C002304	MELO3C002304
MELO3C001985	MELO3C001388	MELO3C002139	MELO3C002031	MELO3C001992		MELO3C002285	MELO3C027328	MELO3C002201	MELO3C002308	MELO3C002308
MELO3C001986	MELO3C001390	MELO3C002140	MELO3C002032	MELO3C001993		MELO3C002286	MELO3C026915	MELO3C002202	MELO3C002309	MELO3C002309
MELO3C001987	MELO3C001392	MELO3C002143	MELO3C002033	MELO3C001994		MELO3C002287	MELO3C026916	MELO3C002204	MELO3C002310	MELO3C002310
MELO3C001989	MELO3C001400	MELO3C002144	MELO3C002034	MELO3C001995		MELO3C002288	MELO3C027352	MELO3C002212	MELO3C002311	MELO3C002311
MELO3C001990	MELO3C001406	MELO3C002145	MELO3C002035	MELO3C001996		MELO3C002289	MELO3C027346	MELO3C002213	MELO3C002312	MELO3C002312
MELO3C001991	MELO3C001415	MELO3C002146	MELO3C002036	MELO3C001997		MELO3C002290	MELO3C027357	MELO3C002214	MELO3C002315	MELO3C002314
MELO3C001992	MELO3C001419	MELO3C002147	MELO3C002037	MELO3C001998		MELO3C002291	MELO3C027362	MELO3C002215	MELO3C002316	MELO3C002315
MELO3C001993	MELO3C001462	MELO3C002148	MELO3C002038	MELO3C001999		MELO3C002292	MELO3C027367	MELO3C002220	MELO3C002317	MELO3C002316
MELO3C001994	MELO3C001464	MELO3C002149	MELO3C002039	MELO3C002000		MELO3C002300	MELO3C027370	MELO3C002226	MELO3C002338	MELO3C002317
MELO3C001995	MELO3C001475	MELO3C002150	MELO3C002040	MELO3C002001		MELO3C002304	MELO3C027377	MELO3C002227	MELO3C002339	MELO3C002338
MELO3C001996	MELO3C001476	MELO3C002151	MELO3C002041	MELO3C002002		MELO3C002309	MELO3C027375	MELO3C002237	MELO3C002340	MELO3C002339
MELO3C001997	MELO3C001494	MELO3C002152	MELO3C002042	MELO3C002003		MELO3C002310	MELO3C027376	MELO3C002238	MELO3C002345	MELO3C002340
MELO3C001998	MELO3C001505	MELO3C002154	MELO3C002044	MELO3C002004		MELO3C002311	MELO3C027385	MELO3C002239	MELO3C002357	MELO3C002344
MELO3C001999	MELO3C001513	MELO3C002156	MELO3C002045	MELO3C002005		MELO3C002312	MELO3C027391	MELO3C002241	MELO3C002361	MELO3C002345
MELO3C002000	MELO3C001514	MELO3C002158	MELO3C002046	MELO3C002006		MELO3C002315	MELO3C027393	MELO3C002242	MELO3C002369	MELO3C002357
MELO3C002001	MELO3C001516	MELO3C002159	MELO3C002047	MELO3C002008		MELO3C002316	MELO3C026922	MELO3C002243	MELO3C002370	MELO3C002367
MELO3C002002	MELO3C001531	MELO3C002160;Name	MELO3C002048	MELO3C002009		MELO3C002317	MELO3C027408	MELO3C002253	MELO3C002373	MELO3C002368
MELO3C002003	MELO3C001545	MELO3C002162	MELO3C002049	MELO3C002010		MELO3C002318	MELO3C026923	MELO3C002254	MELO3C002376	MELO3C002369
MELO3C002004	MELO3C001553	MELO3C002163	MELO3C002050	MELO3C002011		MELO3C002338	MELO3C026924	MELO3C002255	MELO3C002377	MELO3C002373
MELO3C002005	MELO3C001556	MELO3C002164	MELO3C002051	MELO3C002012		MELO3C002339	MELO3C026925	MELO3C002256	MELO3C002378	MELO3C002376
MELO3C002006	MELO3C001561	MELO3C002165	MELO3C002052	MELO3C002013		MELO3C002340	MELO3C027418	MELO3C002257	MELO3C002379	MELO3C002377
MELO3C002007	MELO3C001566	MELO3C002166	MELO3C002054	MELO3C002014		MELO3C002341	MELO3C027421	MELO3C002258	MELO3C002380	MELO3C002378
MELO3C002009	MELO3C001582	MELO3C002167	MELO3C002055	MELO3C002015		MELO3C002345	MELO3C027425	MELO3C002259	MELO3C002381	MELO3C002379
MELO3C002010	MELO3C001593	MELO3C002168	MELO3C002056	MELO3C002016		MELO3C002357	MELO3C027424	MELO3C002264	MELO3C002382	MELO3C002380
MELO3C002011	MELO3C001595	MELO3C002170	MELO3C002057	MELO3C002017		MELO3C002368	MELO3C000016	MELO3C002285	MELO3C002383	MELO3C002381
MELO3C002012	MELO3C001608	MELO3C002171	MELO3C002058	MELO3C002018		MELO3C002369	MELO3C000029	MELO3C002287	MELO3C002384	MELO3C002382
MELO3C002013	MELO3C001614	MELO3C002174	MELO3C002060	MELO3C002019		MELO3C002373	MELO3C000030	MELO3C002288	MELO3C002389	MELO3C002383
MELO3C002014	MELO3C001615	MELO3C002175	MELO3C002061	MELO3C002020		MELO3C002375	MELO3C000031	MELO3C002289	MELO3C002390	MELO3C002390
MELO3C002015	MELO3C001623	MELO3C002177	MELO3C002063	MELO3C002021		MELO3C002376	MELO3C000047	MELO3C002290	MELO3C002391	MELO3C002391
MELO3C002016	MELO3C001637	MELO3C002178	MELO3C002065	MELO3C002022		MELO3C002377	MELO3C000058	MELO3C002291	MELO3C002392	MELO3C002392
MELO3C002017	MELO3C001648	MELO3C002179	MELO3C002066	MELO3C002023		MELO3C002378	MELO3C000064	MELO3C002292	MELO3C002393	MELO3C002393
MELO3C002018	MELO3C001664	MELO3C002180	MELO3C002067	MELO3C002024		MELO3C002379	MELO3C000062	MELO3C002293	MELO3C002394	MELO3C002394
MELO3C002019	MELO3C001671	MELO3C002181	MELO3C002069	MELO3C002026		MELO3C002380	MELO3C000069	MELO3C002299	MELO3C002399	MELO3C002399
MELO3C002020	MELO3C001693	MELO3C002182	MELO3C002070	MELO3C002027		MELO3C002381	MELO3C000070	MELO3C002300	MELO3C002400	MELO3C002400
MELO3C002021	MELO3C001702	MELO3C002184	MELO3C002071	MELO3C002028		MELO3C002382	MELO3C000076	MELO3C002304	MELO3C002401	MELO3C002401
MELO3C002022	MELO3C001727	MELO3C002185	MELO3C002072	MELO3C002029		MELO3C002383	MELO3C000068	MELO3C002307	MELO3C002402	MELO3C002402
MELO3C002023	MELO3C001739	MELO3C002186	MELO3C002073	MELO3C002030		MELO3C002390	MELO3C000086	MELO3C002308	MELO3C002403	MELO3C002403
MELO3C002024	MELO3C001763	MELO3C002187	MELO3C002074	MELO3C002031		MELO3C002391	MELO3C000093	MELO3C002309	MELO3C002404	MELO3C002404
MELO3C002026	MELO3C001782	MELO3C002188	MELO3C002076	MELO3C002032		MELO3C002392	MELO3C000087	MELO3C002310	MELO3C002405	MELO3C002405
MELO3C002027	MELO3C001815	MELO3C002189	MELO3C002077	MELO3C002033		MELO3C002393	MELO3C000099	MELO3C002311	MELO3C002412	MELO3C002412
MELO3C002028	MELO3C001821	MELO3C002193	MELO3C002078	MELO3C002034		MELO3C002394	MELO3C000109	MELO3C002312	MELO3C002413	MELO3C002413
MELO3C002029	MELO3C001862	MELO3C002194	MELO3C002079	MELO3C002035		MELO3C002399	MELO3C020105	MELO3C002315	MELO3C002414	MELO3C002414
MELO3C002030	MELO3C001889	MELO3C002198	MELO3C002080	MELO3C002036		MELO3C002400	MELO3C020099	MELO3C002316	MELO3C002415	MELO3C002415
MELO3C002031	MELO3C001921;Name	MELO3C002199	MELO3C002081	MELO3C002037		MELO3C002401	MELO3C020094	MELO3C002317	MELO3C002416	MELO3C002416
MELO3C002032	MELO3C001922	MELO3C002201	MELO3C002082	MELO3C002038		MELO3C002402	MELO3C020079	MELO3C002318	MELO3C002417	MELO3C002417
MELO3C002033	MELO3C001923	MELO3C002203	MELO3C002083	MELO3C002039		MELO3C002404	MELO3C012356	MELO3C002321	MELO3C002418	MELO3C002418
MELO3C002034	MELO3C001924	MELO3C002204	MELO3C002084	MELO3C002040		MELO3C002413	MELO3C020069	MELO3C002335	MELO3C002419	MELO3C002419
MELO3C002035	MELO3C001925	MELO3C002206	MELO3C002085	MELO3C002041		MELO3C002414	MELO3C020063	MELO3C002337	MELO3C002420	MELO3C002420
MELO3C002036	MELO3C001926	MELO3C002207	MELO3C002086	MELO3C002042		MELO3C002418	MELO3C012347	MELO3C002338	MELO3C002421	MELO3C002421
MELO3C002037	MELO3C001929	MELO3C002208	MELO3C002087	MELO3C002043		MELO3C002419	MELO3C012346	MELO3C002339	MELO3C002422	MELO3C002422
MELO3C002038	MELO3C001930	MELO3C002209	MELO3C002089	MELO3C002044		MELO3C002420	MELO3C012345	MELO3C002340	MELO3C002423	MELO3C002423
MELO3C002039	MELO3C001931	MELO3C002213	MELO3C002090	MELO3C002045		MELO3C002421	MELO3C012344	MELO3C002341	MELO3C002424	MELO3C002424
MELO3C002040	MELO3C001932	MELO3C002214	MELO3C002091	MELO3C002046		MELO3C002422	MELO3C020061	MELO3C002345	MELO3C002425	MELO3C002425
MELO3C002041	MELO3C001933	MELO3C002215	MELO3C002092	MELO3C002047		MELO3C002423	MELO3C012343	MELO3C002350	MELO3C002426	MELO3C002426
MELO3C002042	MELO3C001937	MELO3C002218	MELO3C002093	MELO3C002048		MELO3C002424	MELO3C012342	MELO3C002352	MELO3C002427	MELO3C002427
MELO3C002044	MELO3C001938	MELO3C002219	MELO3C002094	MELO3C002049		MELO3C002425	MELO3C012340	MELO3C002355	MELO3C002428	MELO3C002428
MELO3C002045	MELO3C001939	MELO3C002220	MELO3C002095	MELO3C002050		MELO3C002426	MELO3C020052	MELO3C002357	MELO3C002429	MELO3C002429
MELO3C002046	MELO3C001940	MELO3C002222	MELO3C002096	MELO3C002051		MELO3C002427	MELO3C020050	MELO3C002362	MELO3C002430	MELO3C002430
MELO3C002047	MELO3C001941;Name	MELO3C002223	MELO3C002099	MELO3C002052		MELO3C002428	MELO3C020048	MELO3C002363	MELO3C002431	MELO3C002431
MELO3C002048	MELO3C001942	MELO3C002224	MELO3C002100	MELO3C002054		MELO3C002429	MELO3C020044	MELO3C002366	MELO3C002432	MELO3C002432
MELO3C002049	MELO3C001943	MELO3C002225	MELO3C002101	MELO3C002055		MELO3C002430	MELO3C020043	MELO3C002367	MELO3C002433	MELO3C002433
MELO3C002050	MELO3C001944	MELO3C002226	MELO3C002102	MELO3C002056		MELO3C002431	MELO3C020041	MELO3C002368	MELO3C002434	MELO3C002434
MELO3C002051	MELO3C001945	MELO3C002227	MELO3C002103	MELO3C002057		MELO3C002432	MELO3C020039	MELO3C002369	MELO3C002435	MELO3C002435
MELO3C002052	MELO3C001946	MELO3C002228	MELO3C002104	MELO3C002058		MELO3C002433	MELO3C020038	MELO3C002373	MELO3C002436	MELO3C002436
MELO3C002053	MELO3C001947	MELO3C002230	MELO3C002105	MELO3C002060		MELO3C002434	MELO3C012329	MELO3C002375	MELO3C002437	MELO3C002437
MELO3C002054	MELO3C001948	MELO3C002231	MELO3C002106	MELO3C002061		MELO3C002435	MELO3C025138	MELO3C002376	MELO3C002438	MELO3C002438
MELO3C002055	MELO3C001949	MELO3C002232	MELO3C002108	MELO3C002062		MELO3C002436	MELO3C025139	MELO3C002377	MELO3C002439	MELO3C002439
MELO3C002056	MELO3C001950	MELO3C002233	MELO3C002109	MELO3C002063		MELO3C002437	MELO3C012325	MELO3C002378	MELO3C002441	MELO3C002441
MELO3C002057	MELO3C001951	MELO3C002234	MELO3C002110	MELO3C002065		MELO3C002438	MELO3C012324	MELO3C002379	MELO3C002442	MELO3C002442
MELO3C002058	MELO3C001952	MELO3C002235	MELO3C002111	MELO3C002066		MELO3C002439	MELO3C012323	MELO3C002380	MELO3C002444	MELO3C002444
MELO3C002059	MELO3C001953	MELO3C002236	MELO3C002113	MELO3C002067		MELO3C002441	MELO3C025164	MELO3C002381	MELO3C002445	MELO3C002445
MELO3C002060	MELO3C001954	MELO3C002238	MELO3C002114	MELO3C002069		MELO3C002444	MELO3C025165	MELO3C002382	MELO3C002446	MELO3C002446
MELO3C002061	MELO3C001955	MELO3C002239	MELO3C002115	MELO3C002070		MELO3C002445	MELO3C012317	MELO3C002383	MELO3C002447	MELO3C002447
MELO3C002062	MELO3C001956	MELO3C002240	MELO3C002116	MELO3C002071		MELO3C002446	MELO3C025166	MELO3C002390	MELO3C002453	MELO3C002453
MELO3C002063	MELO3C001957	MELO3C002241	MELO3C002117	MELO3C002072		MELO3C002447	MELO3C012315	MELO3C002391	MELO3C002459	MELO3C002459
MELO3C002064	MELO3C001959	MELO3C002245	MELO3C002118	MELO3C002073		MELO3C002450	MELO3C012314	MELO3C002392	MELO3C002473	MELO3C002465
MELO3C002065	MELO3C001960	MELO3C002246	MELO3C002119	MELO3C002074		MELO3C002451	MELO3C025173	MELO3C002397	MELO3C002474	MELO3C002475
MELO3C002066	MELO3C001961	MELO3C002248	MELO3C002120	MELO3C002075		MELO3C002459	MELO3C025174	MELO3C002398	MELO3C002475	MELO3C002476
MELO3C002067	MELO3C001962	MELO3C002249	MELO3C002121	MELO3C002076		MELO3C002475	MELO3C025177	MELO3C002399	MELO3C002476	MELO3C002477
MELO3C002068	MELO3C001963	MELO3C002250	MELO3C002122	MELO3C002077		MELO3C002476	MELO3C025182	MELO3C002400	MELO3C002477	MELO3C002479
MELO3C002069	MELO3C001964	MELO3C002251	MELO3C002123	MELO3C002078		MELO3C002477	MELO3C025183	MELO3C002401	MELO3C002478	MELO3C002482
MELO3C002070	MELO3C001965	MELO3C002253	MELO3C002124	MELO3C002079		MELO3C002479	MELO3C025187	MELO3C002402	MELO3C002479	MELO3C002483
MELO3C002071	MELO3C001966	MELO3C002254	MELO3C002125	MELO3C002080		MELO3C002482	MELO3C025191	MELO3C002403	MELO3C002480	MELO3C002484
MELO3C002072	MELO3C001967	MELO3C002255	MELO3C002126	MELO3C002081		MELO3C002483	MELO3C012307	MELO3C002404	MELO3C002481	MELO3C002485
MELO3C002073	MELO3C001968	MELO3C002258	MELO3C002127	MELO3C002082		MELO3C002486	MELO3C025194	MELO3C002407	MELO3C002482	MELO3C002486
MELO3C002074	MELO3C001969	MELO3C002259	MELO3C002128	MELO3C002083		MELO3C002487	MELO3C025199	MELO3C002409	MELO3C002483	MELO3C002487
MELO3C002075	MELO3C001970	MELO3C002260	MELO3C002129	MELO3C002084		MELO3C002488	MELO3C026792	MELO3C002413	MELO3C002484	MELO3C002488
MELO3C002077	MELO3C001971	MELO3C002262	MELO3C002131	MELO3C002085		MELO3C002489	MELO3C012299	MELO3C002414	MELO3C002485	MELO3C002489
MELO3C002078	MELO3C001972	MELO3C002263	MELO3C002132	MELO3C002086		MELO3C002490	MELO3C012296	MELO3C002415	MELO3C002486	MELO3C002490
MELO3C002079	MELO3C001973	MELO3C002265	MELO3C002133	MELO3C002087		MELO3C002491	MELO3C026824	MELO3C002416	MELO3C002487	MELO3C002491
MELO3C002080	MELO3C001974	MELO3C002266	MELO3C002134	MELO3C002089		MELO3C002493	MELO3C026814	MELO3C002417	MELO3C002488	MELO3C002493
MELO3C002081	MELO3C001975	MELO3C002267	MELO3C002136	MELO3C002090		MELO3C002500	MELO3C026811	MELO3C002418	MELO3C002489	MELO3C002494
MELO3C002082	MELO3C001976	MELO3C002268	MELO3C002137	MELO3C002091		MELO3C002501	MELO3C026809	MELO3C002419	MELO3C002490	MELO3C002495
MELO3C002083	MELO3C001977	MELO3C002269	MELO3C002138	MELO3C002092		MELO3C002502	MELO3C026808	MELO3C002420	MELO3C002491	MELO3C002496
MELO3C002084	MELO3C001978	MELO3C002270	MELO3C002139	MELO3C002093		MELO3C002503	MELO3C026806	MELO3C002421	MELO3C002493	MELO3C002500
MELO3C002085	MELO3C001979	MELO3C002271	MELO3C002140	MELO3C002094		MELO3C002505	MELO3C012290	MELO3C002422	MELO3C002494	MELO3C002501
MELO3C002086	MELO3C001980	MELO3C002273	MELO3C002142	MELO3C002095		MELO3C002515	MELO3C022542	MELO3C002423	MELO3C002495	MELO3C002502
MELO3C002087	MELO3C001981	MELO3C002274	MELO3C002143	MELO3C002096		MELO3C002516	MELO3C022545	MELO3C002424	MELO3C002499	MELO3C002503
MELO3C002089	MELO3C001982	MELO3C002275	MELO3C002144	MELO3C002097		MELO3C002517	MELO3C022553	MELO3C002425	MELO3C002500	MELO3C002504
MELO3C002090	MELO3C001983	MELO3C002276	MELO3C002145	MELO3C002098		MELO3C002518	MELO3C022558	MELO3C002426	MELO3C002501	MELO3C002505
MELO3C002091	MELO3C001984	MELO3C002279	MELO3C002146	MELO3C002099		MELO3C002519	MELO3C012283	MELO3C002427	MELO3C002502	MELO3C002514
MELO3C002092	MELO3C001985	MELO3C002280	MELO3C002147	MELO3C002100		MELO3C002520	MELO3C012282	MELO3C002428	MELO3C002503	MELO3C002515
MELO3C002093	MELO3C001986	MELO3C002281	MELO3C002148	MELO3C002101		MELO3C002522	MELO3C012281	MELO3C002429	MELO3C002504	MELO3C002516
MELO3C002094	MELO3C001987	MELO3C002282	MELO3C002149	MELO3C002102		MELO3C002523	MELO3C012280	MELO3C002430	MELO3C002505	MELO3C002517
MELO3C002095	MELO3C001988	MELO3C002283	MELO3C002150	MELO3C002103		MELO3C002524	MELO3C022568	MELO3C002431	MELO3C002514	MELO3C002518
MELO3C002096	MELO3C001989	MELO3C002284	MELO3C002151	MELO3C002104		MELO3C002525	MELO3C022574	MELO3C002432	MELO3C002515	MELO3C002519
MELO3C002097	MELO3C001990	MELO3C002285	MELO3C002152	MELO3C002105		MELO3C002526	MELO3C012274	MELO3C002433	MELO3C002516	MELO3C002520
MELO3C002098	MELO3C001991	MELO3C002286	MELO3C002153	MELO3C002106		MELO3C002527	MELO3C012273	MELO3C002434	MELO3C002517	MELO3C002521
MELO3C002099	MELO3C001993	MELO3C002291	MELO3C002154	MELO3C002108		MELO3C002528	MELO3C022585	MELO3C002435	MELO3C002518	MELO3C002522
MELO3C002100	MELO3C001994	MELO3C002293	MELO3C002155	MELO3C002109		MELO3C002543	MELO3C022601	MELO3C002436	MELO3C002519	MELO3C002523
MELO3C002101	MELO3C001995	MELO3C002294	MELO3C002156	MELO3C002110		MELO3C002544	MELO3C012265	MELO3C002437	MELO3C002520	MELO3C002524
MELO3C002102	MELO3C001996	MELO3C002295	MELO3C002157	MELO3C002111		MELO3C002545	MELO3C022604	MELO3C002438	MELO3C002521	MELO3C002525
MELO3C002103	MELO3C001997	MELO3C002296	MELO3C002158	MELO3C002113		MELO3C002546	MELO3C012263	MELO3C002439	MELO3C002522	MELO3C002526
MELO3C002104	MELO3C001998	MELO3C002297	MELO3C002159	MELO3C002114		MELO3C002547	MELO3C012484	MELO3C002441	MELO3C002523	MELO3C002527
MELO3C002105	MELO3C001999	MELO3C002298	MELO3C002160;Name	MELO3C002115		MELO3C002548	MELO3C012262	MELO3C002442	MELO3C002524	MELO3C002528
MELO3C002106	MELO3C002000	MELO3C002299	MELO3C002161	MELO3C002116		MELO3C002549	MELO3C012255	MELO3C002444	MELO3C002525	MELO3C002529
MELO3C002108	MELO3C002001	MELO3C002301	MELO3C002162	MELO3C002117		MELO3C002550	MELO3C018394	MELO3C002445	MELO3C002526	MELO3C002533
MELO3C002109	MELO3C002002	MELO3C002302	MELO3C002163	MELO3C002118		MELO3C002551	MELO3C018390	MELO3C002446	MELO3C002527	MELO3C002534
MELO3C002110	MELO3C002003	MELO3C002304	MELO3C002164	MELO3C002119		MELO3C002552	MELO3C012250	MELO3C002447	MELO3C002528	MELO3C002535
MELO3C002111	MELO3C002004	MELO3C002305	MELO3C002166	MELO3C002120		MELO3C002553	MELO3C018385	MELO3C002452	MELO3C002529	MELO3C002536
MELO3C002112	MELO3C002005	MELO3C002306	MELO3C002167	MELO3C002121		MELO3C002555	MELO3C012246	MELO3C002453	MELO3C002530	MELO3C002537
MELO3C002113	MELO3C002006	MELO3C002307	MELO3C002168	MELO3C002122		MELO3C002560	MELO3C018380	MELO3C002456	MELO3C002532	MELO3C002543
MELO3C002114	MELO3C002009	MELO3C002308	MELO3C002170	MELO3C002123		MELO3C002571	MELO3C018379	MELO3C002459	MELO3C002533	MELO3C002545
MELO3C002115	MELO3C002010	MELO3C002310	MELO3C002171	MELO3C002124		MELO3C002572	MELO3C018378	MELO3C002461	MELO3C002534	MELO3C002546
MELO3C002116	MELO3C002011	MELO3C002311	MELO3C002172	MELO3C002125		MELO3C002573	MELO3C012241	MELO3C002464	MELO3C002535	MELO3C002547
MELO3C002117	MELO3C002013	MELO3C002312	MELO3C002173	MELO3C002126		MELO3C002574	MELO3C018376	MELO3C002471	MELO3C002537	MELO3C002548
MELO3C002118	MELO3C002014	MELO3C002313	MELO3C002174	MELO3C002127		MELO3C002575	MELO3C012240	MELO3C002475	MELO3C002538	MELO3C002549
MELO3C002119	MELO3C002015	MELO3C002314	MELO3C002175	MELO3C002128		MELO3C002576	MELO3C018370	MELO3C002476	MELO3C002541	MELO3C002550
MELO3C002120	MELO3C002016	MELO3C002315	MELO3C002178	MELO3C002129		MELO3C002577	MELO3C018368	MELO3C002477	MELO3C002542	MELO3C002551
MELO3C002121	MELO3C002017	MELO3C002321	MELO3C002179	MELO3C002130		MELO3C002578	MELO3C018366	MELO3C002478	MELO3C002543	MELO3C002552
MELO3C002122	MELO3C002018	MELO3C002322	MELO3C002180	MELO3C002131		MELO3C002579	MELO3C018362	MELO3C002479	MELO3C002545	MELO3C002553
MELO3C002123	MELO3C002019	MELO3C002324	MELO3C002181	MELO3C002132		MELO3C002580	MELO3C018355	MELO3C002480	MELO3C002546	MELO3C002560
MELO3C002124	MELO3C002020	MELO3C002325	MELO3C002182	MELO3C002133		MELO3C002583	MELO3C018353	MELO3C002481	MELO3C002547	MELO3C002572
MELO3C002125	MELO3C002021	MELO3C002326	MELO3C002183	MELO3C002134		MELO3C002584	MELO3C018349	MELO3C002482	MELO3C002548	MELO3C002573
MELO3C002126	MELO3C002022	MELO3C002327	MELO3C002184	MELO3C002136		MELO3C002585	MELO3C018348	MELO3C002483	MELO3C002549	MELO3C002574
MELO3C002127	MELO3C002023	MELO3C002328	MELO3C002185	MELO3C002137		MELO3C002608	MELO3C018347	MELO3C002486	MELO3C002550	MELO3C002575
MELO3C002128	MELO3C002024	MELO3C002329	MELO3C002186	MELO3C002138		MELO3C002609	MELO3C012227	MELO3C002487	MELO3C002551	MELO3C002576
MELO3C002129	MELO3C002026	MELO3C002331	MELO3C002187	MELO3C002139		MELO3C002610	MELO3C012222	MELO3C002488	MELO3C002552	MELO3C002577
MELO3C002130	MELO3C002027	MELO3C002332	MELO3C002188	MELO3C002140		MELO3C002615	MELO3C018338	MELO3C002489	MELO3C002553	MELO3C002578
MELO3C002131	MELO3C002028	MELO3C002333	MELO3C002189	MELO3C002141		MELO3C002616	MELO3C018336	MELO3C002490	MELO3C002555	MELO3C002579
MELO3C002132	MELO3C002029	MELO3C002334	MELO3C002190	MELO3C002142		MELO3C002617	MELO3C018330	MELO3C002491	MELO3C002560	MELO3C002580
MELO3C002133	MELO3C002030	MELO3C002335	MELO3C002194	MELO3C002143		MELO3C002618	MELO3C018326	MELO3C002500	MELO3C002569	MELO3C002583
MELO3C002134	MELO3C002031	MELO3C002336	MELO3C002198	MELO3C002144		MELO3C002619	MELO3C012479	MELO3C002501	MELO3C002572	MELO3C002584
MELO3C002135	MELO3C002032	MELO3C002338	MELO3C002199	MELO3C002145		MELO3C002620	MELO3C018325	MELO3C002502	MELO3C002573	MELO3C002608
MELO3C002136	MELO3C002033	MELO3C002342	MELO3C002200	MELO3C002146		MELO3C002621	MELO3C012216	MELO3C002503	MELO3C002574	MELO3C002609
MELO3C002137	MELO3C002034	MELO3C002343	MELO3C002201	MELO3C002147		MELO3C002623	MELO3C018319	MELO3C002504	MELO3C002575	MELO3C002610
MELO3C002138	MELO3C002035	MELO3C002344	MELO3C002202	MELO3C002148		MELO3C002624	MELO3C018317	MELO3C002505	MELO3C002576	MELO3C002615
MELO3C002139	MELO3C002036	MELO3C002345	MELO3C002203	MELO3C002149		MELO3C002628	MELO3C018316	MELO3C002507	MELO3C002577	MELO3C002616
MELO3C002140	MELO3C002037	MELO3C002346	MELO3C002204	MELO3C002150		MELO3C002629	MELO3C018314	MELO3C002508	MELO3C002578	MELO3C002617
MELO3C002141	MELO3C002038	MELO3C002347	MELO3C002206	MELO3C002151		MELO3C002630	MELO3C012213	MELO3C002515	MELO3C002579	MELO3C002618
MELO3C002142	MELO3C002039	MELO3C002349	MELO3C002207	MELO3C002152		MELO3C002632	MELO3C018312	MELO3C002516	MELO3C002580	MELO3C002620
MELO3C002143	MELO3C002040	MELO3C002350	MELO3C002208	MELO3C002153		MELO3C002634	MELO3C012478	MELO3C002517	MELO3C002583	MELO3C002621
MELO3C002144	MELO3C002041	MELO3C002351	MELO3C002209	MELO3C002154		MELO3C002635	MELO3C012212	MELO3C002518	MELO3C002584	MELO3C002623
MELO3C002145	MELO3C002042	MELO3C002352	MELO3C002212	MELO3C002155		MELO3C002637	MELO3C018305	MELO3C002519	MELO3C002608	MELO3C002628
MELO3C002146	MELO3C002043	MELO3C002354	MELO3C002213	MELO3C002156		MELO3C002638	MELO3C018303	MELO3C002520	MELO3C002609	MELO3C002629
MELO3C002147	MELO3C002044	MELO3C002355	MELO3C002214	MELO3C002157		MELO3C002641	MELO3C018300	MELO3C002522	MELO3C002610	MELO3C002630
MELO3C002148	MELO3C002045	MELO3C002356	MELO3C002215	MELO3C002158		MELO3C002643	MELO3C018299	MELO3C002523	MELO3C002615	MELO3C002632
MELO3C002149	MELO3C002046	MELO3C002357	MELO3C002218	MELO3C002159		MELO3C002644	MELO3C018298	MELO3C002524	MELO3C002616	MELO3C002634
MELO3C002150	MELO3C002047	MELO3C002358	MELO3C002219	MELO3C002160;Name		MELO3C002646	MELO3C018297	MELO3C002525	MELO3C002617	MELO3C002635
MELO3C002151	MELO3C002048	MELO3C002359	MELO3C002220	MELO3C002161		MELO3C002647	MELO3C012205	MELO3C002526	MELO3C002618	MELO3C002637
MELO3C002152	MELO3C002050	MELO3C002360	MELO3C002221	MELO3C002162		MELO3C002649	MELO3C018292	MELO3C002527	MELO3C002620	MELO3C002638
MELO3C002153	MELO3C002051	MELO3C002361	MELO3C002222	MELO3C002163		MELO3C002655	MELO3C012204	MELO3C002528	MELO3C002621	MELO3C002641
MELO3C002154	MELO3C002052	MELO3C002362	MELO3C002223	MELO3C002164		MELO3C002656	MELO3C012203	MELO3C002529	MELO3C002628	MELO3C002643
MELO3C002155	MELO3C002054	MELO3C002363	MELO3C002224	MELO3C002165		MELO3C002660	MELO3C018289	MELO3C002530	MELO3C002629	MELO3C002644
MELO3C002156	MELO3C002055	MELO3C002366	MELO3C002225	MELO3C002166		MELO3C002666	MELO3C012202	MELO3C002531	MELO3C002630	MELO3C002647
MELO3C002157	MELO3C002056	MELO3C002367	MELO3C002226	MELO3C002167		MELO3C002667	MELO3C012477	MELO3C002532	MELO3C002634	MELO3C002649
MELO3C002158	MELO3C002057	MELO3C002371	MELO3C002227	MELO3C002168		MELO3C002673	MELO3C012200	MELO3C002533	MELO3C002635	MELO3C002650
MELO3C002159	MELO3C002058	MELO3C002372	MELO3C002228	MELO3C002169		MELO3C002675	MELO3C018277	MELO3C002534	MELO3C002637	MELO3C002655
MELO3C002160;Name	MELO3C002060	MELO3C002382	MELO3C002229	MELO3C002170		MELO3C002679	MELO3C018271	MELO3C002536	MELO3C002638	MELO3C002656
MELO3C002161	MELO3C002061	MELO3C002384	MELO3C002230	MELO3C002171		MELO3C002680	MELO3C016628	MELO3C002537	MELO3C002641	MELO3C002660
MELO3C002162	MELO3C002062	MELO3C002385	MELO3C002231	MELO3C002172		MELO3C002688	MELO3C012189	MELO3C002542	MELO3C002643	MELO3C002666
MELO3C002163	MELO3C002063	MELO3C002386	MELO3C002232	MELO3C002173		MELO3C002689	MELO3C026416	MELO3C002543	MELO3C002647	MELO3C002667
MELO3C002164	MELO3C002064	MELO3C002387	MELO3C002233	MELO3C002174		MELO3C002690	MELO3C026417	MELO3C002544	MELO3C002649	MELO3C002673
MELO3C002165	MELO3C002065	MELO3C002388	MELO3C002234	MELO3C002175		MELO3C002691	MELO3C026420	MELO3C002545	MELO3C002655	MELO3C002675
MELO3C002166	MELO3C002066	MELO3C002393	MELO3C002235	MELO3C002177		MELO3C002692	MELO3C012476	MELO3C002546	MELO3C002656	MELO3C002680
MELO3C002167	MELO3C002067	MELO3C002394	MELO3C002236	MELO3C002178		MELO3C002695	MELO3C026430	MELO3C002547	MELO3C002660	MELO3C002688
MELO3C002168	MELO3C002069	MELO3C002395	MELO3C002237	MELO3C002179		MELO3C002696	MELO3C026431	MELO3C002548	MELO3C002666	MELO3C002689
MELO3C002170	MELO3C002070	MELO3C002396	MELO3C002238	MELO3C002180		MELO3C002716;Name	MELO3C026432	MELO3C002549	MELO3C002667	MELO3C002690
MELO3C002171	MELO3C002071	MELO3C002397	MELO3C002239	MELO3C002181		MELO3C002718	MELO3C026434	MELO3C002551	MELO3C002673	MELO3C002691
MELO3C002172	MELO3C002072	MELO3C002400	MELO3C002240	MELO3C002182		MELO3C002734	MELO3C012180	MELO3C002552	MELO3C002675	MELO3C002692
MELO3C002173	MELO3C002073	MELO3C002402	MELO3C002241	MELO3C002183		MELO3C002736	MELO3C026436	MELO3C002553	MELO3C002680	MELO3C002695
MELO3C002174	MELO3C002074	MELO3C002403	MELO3C002242	MELO3C002184		MELO3C002737	MELO3C026451	MELO3C002558	MELO3C002687	MELO3C002696
MELO3C002175	MELO3C002075	MELO3C002405	MELO3C002243	MELO3C002185		MELO3C002739	MELO3C026453	MELO3C002560	MELO3C002688	MELO3C002718
MELO3C002176	MELO3C002077	MELO3C002406	MELO3C002244	MELO3C002186		MELO3C002740	MELO3C026454	MELO3C002561	MELO3C002689	MELO3C002734
MELO3C002177	MELO3C002078	MELO3C002407	MELO3C002245	MELO3C002187		MELO3C002741	MELO3C026455	MELO3C002563	MELO3C002690	MELO3C002737
MELO3C002178	MELO3C002079	MELO3C002408	MELO3C002246	MELO3C002188		MELO3C002744	MELO3C026461	MELO3C002566	MELO3C002691	MELO3C002739
MELO3C002179	MELO3C002080	MELO3C002409	MELO3C002247	MELO3C002189		MELO3C002747	MELO3C026462	MELO3C002572	MELO3C002692	MELO3C002740
MELO3C002180	MELO3C002081	MELO3C002411	MELO3C002248	MELO3C002190		MELO3C002749	MELO3C026468	MELO3C002573	MELO3C002695	MELO3C002741
MELO3C002181	MELO3C002082	MELO3C002412	MELO3C002249	MELO3C002193		MELO3C002755	MELO3C012165	MELO3C002574	MELO3C002718	MELO3C002749
MELO3C002182	MELO3C002083	MELO3C002416	MELO3C002250	MELO3C002194		MELO3C002756	MELO3C012164	MELO3C002575	MELO3C002731	MELO3C002755
MELO3C002183	MELO3C002084	MELO3C002417	MELO3C002251	MELO3C002197		MELO3C002759	MELO3C012163	MELO3C002576	MELO3C002734	MELO3C002759
MELO3C002184	MELO3C002085	MELO3C002420	MELO3C002253	MELO3C002198		MELO3C002760	MELO3C012162	MELO3C002577	MELO3C002737	MELO3C002760
MELO3C002185	MELO3C002086	MELO3C002421	MELO3C002254	MELO3C002199		MELO3C002763	MELO3C012161	MELO3C002578	MELO3C002739	MELO3C002763
MELO3C002186	MELO3C002087	MELO3C002435	MELO3C002255	MELO3C002200		MELO3C002769	MELO3C026675	MELO3C002579	MELO3C002740	MELO3C002769
MELO3C002187	MELO3C002089	MELO3C002442	MELO3C002258	MELO3C002201		MELO3C002770	MELO3C012160	MELO3C002580	MELO3C002741	MELO3C002772
MELO3C002188	MELO3C002090	MELO3C002444	MELO3C002259	MELO3C002202		MELO3C002772	MELO3C022882	MELO3C002583	MELO3C002744	MELO3C002773
MELO3C002189	MELO3C002091	MELO3C002447	MELO3C002260	MELO3C002203		MELO3C002773	MELO3C012144	MELO3C002584	MELO3C002749	MELO3C002775
MELO3C002190	MELO3C002092	MELO3C002448	MELO3C002261	MELO3C002204		MELO3C002775	MELO3C012142	MELO3C002589	MELO3C002755	MELO3C002776
MELO3C002191	MELO3C002093	MELO3C002449	MELO3C002262	MELO3C002206		MELO3C002776	MELO3C012140	MELO3C002591	MELO3C002759	MELO3C002777
MELO3C002192	MELO3C002094	MELO3C002450	MELO3C002263	MELO3C002207		MELO3C002777	MELO3C022907	MELO3C002605	MELO3C002760	MELO3C002780
MELO3C002193	MELO3C002095	MELO3C002452	MELO3C002264	MELO3C002208		MELO3C002778	MELO3C022921	MELO3C002608	MELO3C002763	MELO3C002781
MELO3C002194	MELO3C002096	MELO3C002455	MELO3C002265	MELO3C002209		MELO3C002780	MELO3C012130	MELO3C002609	MELO3C002769	MELO3C002782
MELO3C002195	MELO3C002097	MELO3C002456	MELO3C002266	MELO3C002210		MELO3C002781	MELO3C022933	MELO3C002610	MELO3C002772	MELO3C002795
MELO3C002196	MELO3C002098	MELO3C002458	MELO3C002267	MELO3C002211		MELO3C002782	MELO3C022934	MELO3C002615	MELO3C002773	MELO3C002841
MELO3C002198	MELO3C002099	MELO3C002459	MELO3C002268	MELO3C002212		MELO3C002786	MELO3C022935	MELO3C002616	MELO3C002775	MELO3C002842
MELO3C002199	MELO3C002100	MELO3C002460	MELO3C002269	MELO3C002213		MELO3C002787	MELO3C012127	MELO3C002617	MELO3C002776	MELO3C002843
MELO3C002200	MELO3C002101	MELO3C002461	MELO3C002270	MELO3C002214		MELO3C002804	MELO3C022941	MELO3C002618	MELO3C002777	MELO3C002844
MELO3C002201	MELO3C002102	MELO3C002463	MELO3C002271	MELO3C002215		MELO3C002841	MELO3C022942	MELO3C002620	MELO3C002780	MELO3C002845
MELO3C002202	MELO3C002103	MELO3C002464	MELO3C002272	MELO3C002218		MELO3C002842	MELO3C022947	MELO3C002621	MELO3C002781	MELO3C002846
MELO3C002203	MELO3C002104	MELO3C002466	MELO3C002273	MELO3C002219		MELO3C002843	MELO3C022954	MELO3C002623	MELO3C002782	MELO3C002847
MELO3C002204	MELO3C002105	MELO3C002468	MELO3C002274	MELO3C002220		MELO3C002844	MELO3C012123	MELO3C002624	MELO3C002795	MELO3C002848
MELO3C002205	MELO3C002106	MELO3C002469	MELO3C002275	MELO3C002221		MELO3C002845	MELO3C012114	MELO3C002627	MELO3C002841	MELO3C002850
MELO3C002206	MELO3C002108	MELO3C002470	MELO3C002276	MELO3C002222		MELO3C002846	MELO3C012472	MELO3C002628	MELO3C002842	MELO3C002851
MELO3C002207	MELO3C002109	MELO3C002471	MELO3C002279	MELO3C002223		MELO3C002847	MELO3C012109	MELO3C002629	MELO3C002843	MELO3C002852
MELO3C002208	MELO3C002110	MELO3C002473	MELO3C002280	MELO3C002224		MELO3C002848	MELO3C012105	MELO3C002632	MELO3C002844	MELO3C002853
MELO3C002209	MELO3C002111	MELO3C002478	MELO3C002281	MELO3C002225		MELO3C002849	MELO3C012104	MELO3C002634	MELO3C002845	MELO3C002856
MELO3C002210	MELO3C002113	MELO3C002480	MELO3C002282	MELO3C002226		MELO3C002850	MELO3C012099	MELO3C002635	MELO3C002846	MELO3C002860
MELO3C002211	MELO3C002114	MELO3C002481	MELO3C002283	MELO3C002227		MELO3C002851	MELO3C012098	MELO3C002637	MELO3C002847	MELO3C002861
MELO3C002212	MELO3C002115	MELO3C002482	MELO3C002284	MELO3C002228		MELO3C002852	MELO3C012092	MELO3C002638	MELO3C002848	MELO3C002873
MELO3C002213	MELO3C002116	MELO3C002484	MELO3C002285	MELO3C002229		MELO3C002853	MELO3C012091	MELO3C002643	MELO3C002849	MELO3C002874
MELO3C002214	MELO3C002117	MELO3C002485	MELO3C002286	MELO3C002230		MELO3C002856	MELO3C012089	MELO3C002646	MELO3C002850	MELO3C002875
MELO3C002215	MELO3C002118	MELO3C002487	MELO3C002287	MELO3C002231		MELO3C002859	MELO3C012471	MELO3C002647	MELO3C002851	MELO3C002877
MELO3C002218	MELO3C002119	MELO3C002490	MELO3C002289	MELO3C002232		MELO3C002860	MELO3C012086	MELO3C002649	MELO3C002852	MELO3C002899
MELO3C002219	MELO3C002120	MELO3C002506	MELO3C002291	MELO3C002233		MELO3C002861	MELO3C012085	MELO3C002655	MELO3C002853	MELO3C002909
MELO3C002220	MELO3C002121	MELO3C002507	MELO3C002292	MELO3C002234		MELO3C002873	MELO3C012081	MELO3C002656	MELO3C002856	MELO3C002910
MELO3C002221	MELO3C002122	MELO3C002508	MELO3C002293	MELO3C002235		MELO3C002874	MELO3C012470	MELO3C002660	MELO3C002860	MELO3C002913
MELO3C002222	MELO3C002123	MELO3C002510	MELO3C002294	MELO3C002236		MELO3C002875	MELO3C012079	MELO3C002666	MELO3C002861	MELO3C002915
MELO3C002223	MELO3C002124	MELO3C002513	MELO3C002295	MELO3C002237		MELO3C002877	MELO3C012076	MELO3C002667	MELO3C002873	MELO3C002925
MELO3C002224	MELO3C002125	MELO3C002515	MELO3C002296	MELO3C002238		MELO3C002880	MELO3C012469	MELO3C002675	MELO3C002874	MELO3C002926
MELO3C002225	MELO3C002126	MELO3C002521	MELO3C002297	MELO3C002239		MELO3C002896	MELO3C012072	MELO3C002679	MELO3C002875	MELO3C002929
MELO3C002226	MELO3C002127	MELO3C002524	MELO3C002298	MELO3C002240		MELO3C002899	MELO3C012468	MELO3C002680	MELO3C002877	MELO3C002941
MELO3C002227	MELO3C002128	MELO3C002527	MELO3C002299	MELO3C002241		MELO3C002909	MELO3C012064	MELO3C002688	MELO3C002879	MELO3C002943
MELO3C002228	MELO3C002129	MELO3C002529	MELO3C002300	MELO3C002242		MELO3C002910	MELO3C012062	MELO3C002689	MELO3C002899	MELO3C002944
MELO3C002229	MELO3C002130	MELO3C002534	MELO3C002301	MELO3C002243		MELO3C002911	MELO3C012061	MELO3C002691	MELO3C002909	MELO3C002945
MELO3C002230	MELO3C002131	MELO3C002535	MELO3C002302	MELO3C002244		MELO3C002913	MELO3C012060	MELO3C002692	MELO3C002911	MELO3C002946
MELO3C002231	MELO3C002132	MELO3C002536	MELO3C002304	MELO3C002245		MELO3C002915	MELO3C012055	MELO3C002695	MELO3C002913	MELO3C002947
MELO3C002232	MELO3C002133	MELO3C002537	MELO3C002305	MELO3C002246		MELO3C002921	MELO3C012050	MELO3C002696	MELO3C002915	MELO3C002950
MELO3C002233	MELO3C002134	MELO3C002538	MELO3C002306	MELO3C002247		MELO3C002925	MELO3C012043	MELO3C002697	MELO3C002925	MELO3C002962
MELO3C002234	MELO3C002135	MELO3C002539	MELO3C002307	MELO3C002248		MELO3C002926	MELO3C012039	MELO3C002705	MELO3C002926	MELO3C002964
MELO3C002235	MELO3C002136	MELO3C002541	MELO3C002308	MELO3C002249		MELO3C002929	MELO3C012029	MELO3C002718	MELO3C002941	MELO3C002969
MELO3C002236	MELO3C002137	MELO3C002542	MELO3C002309	MELO3C002250		MELO3C002941	MELO3C012028	MELO3C002731	MELO3C002943	MELO3C002970
MELO3C002237	MELO3C002138	MELO3C002543	MELO3C002313	MELO3C002251		MELO3C002943	MELO3C012023	MELO3C002734	MELO3C002944	MELO3C002971
MELO3C002238	MELO3C002139	MELO3C002545	MELO3C002314	MELO3C002253		MELO3C002944	MELO3C012016	MELO3C002736	MELO3C002945	MELO3C002972
MELO3C002239	MELO3C002140	MELO3C002550	MELO3C002315	MELO3C002254		MELO3C002945	MELO3C012015	MELO3C002737	MELO3C002946	MELO3C002978
MELO3C002240	MELO3C002141	MELO3C002552	MELO3C002318	MELO3C002255		MELO3C002946	MELO3C012014	MELO3C002738	MELO3C002947	MELO3C002982
MELO3C002241	MELO3C002142	MELO3C002554	MELO3C002319	MELO3C002257		MELO3C002947	MELO3C012013	MELO3C002739	MELO3C002950	MELO3C003002
MELO3C002242	MELO3C002143	MELO3C002555	MELO3C002321	MELO3C002258		MELO3C002950	MELO3C012012	MELO3C002740	MELO3C002962	MELO3C003009
MELO3C002243	MELO3C002144	MELO3C002556	MELO3C002322	MELO3C002259		MELO3C002962	MELO3C012003	MELO3C002741	MELO3C002964	MELO3C003015
MELO3C002244	MELO3C002145	MELO3C002557	MELO3C002324	MELO3C002260		MELO3C002964	MELO3C011998	MELO3C002746	MELO3C002969	MELO3C003021
MELO3C002245	MELO3C002146	MELO3C002558	MELO3C002325	MELO3C002261		MELO3C002969	MELO3C011995	MELO3C002747	MELO3C002970	MELO3C003023
MELO3C002246	MELO3C002147	MELO3C002560	MELO3C002326	MELO3C002262		MELO3C002970	MELO3C011993	MELO3C002748	MELO3C002971	MELO3C003032
MELO3C002247	MELO3C002148	MELO3C002561	MELO3C002327	MELO3C002263		MELO3C002971	MELO3C011991	MELO3C002749	MELO3C002972	MELO3C003037
MELO3C002248	MELO3C002149	MELO3C002562	MELO3C002328	MELO3C002264		MELO3C002972	MELO3C011988	MELO3C002751	MELO3C002978	MELO3C003062
MELO3C002249	MELO3C002150	MELO3C002563	MELO3C002329	MELO3C002265		MELO3C002978	MELO3C011981	MELO3C002752	MELO3C002982	MELO3C003090
MELO3C002250	MELO3C002151	MELO3C002564	MELO3C002331	MELO3C002266		MELO3C002982	MELO3C011980	MELO3C002753	MELO3C003009	MELO3C003095
MELO3C002251	MELO3C002152	MELO3C002565	MELO3C002332	MELO3C002267		MELO3C003002	MELO3C011979	MELO3C002754	MELO3C003021	MELO3C003098
MELO3C002252	MELO3C002153	MELO3C002566	MELO3C002333	MELO3C002268		MELO3C003008	MELO3C011976	MELO3C002755	MELO3C003032	MELO3C003105
MELO3C002253	MELO3C002154	MELO3C002567	MELO3C002334	MELO3C002269		MELO3C003009	MELO3C011975	MELO3C002758	MELO3C003037	MELO3C003108
MELO3C002254	MELO3C002155	MELO3C002568	MELO3C002335	MELO3C002270		MELO3C003015	MELO3C011974	MELO3C002759	MELO3C003062	MELO3C003113
MELO3C002255	MELO3C002156	MELO3C002569	MELO3C002336	MELO3C002271		MELO3C003021	MELO3C011973	MELO3C002760	MELO3C003105	MELO3C003118
MELO3C002256	MELO3C002157	MELO3C002570	MELO3C002337	MELO3C002272		MELO3C003037	MELO3C011970	MELO3C002763	MELO3C003108	MELO3C003121
MELO3C002257	MELO3C002158	MELO3C002571	MELO3C002338	MELO3C002273		MELO3C003039	MELO3C011968	MELO3C002764	MELO3C003118	MELO3C003125
MELO3C002258	MELO3C002159	MELO3C002581	MELO3C002340	MELO3C002274		MELO3C003062	MELO3C011966	MELO3C002765	MELO3C003121	MELO3C003127
MELO3C002259	MELO3C002160;Name	MELO3C002586	MELO3C002341	MELO3C002275		MELO3C003065	MELO3C011965	MELO3C002766	MELO3C003124	MELO3C003132
MELO3C002260	MELO3C002161	MELO3C002587	MELO3C002342	MELO3C002276		MELO3C003082	MELO3C011964	MELO3C002768	MELO3C003125	MELO3C003140
MELO3C002261	MELO3C002162	MELO3C002588	MELO3C002343	MELO3C002277		MELO3C003086	MELO3C011959	MELO3C002769	MELO3C003127	MELO3C003149
MELO3C002262	MELO3C002163	MELO3C002589	MELO3C002344	MELO3C002279		MELO3C003090	MELO3C011958	MELO3C002772	MELO3C003132	MELO3C003151
MELO3C002263	MELO3C002164	MELO3C002590	MELO3C002345	MELO3C002280		MELO3C003097	MELO3C011957	MELO3C002773	MELO3C003133	MELO3C003152
MELO3C002264	MELO3C002165	MELO3C002593	MELO3C002346	MELO3C002281		MELO3C003098	MELO3C012455	MELO3C002775	MELO3C003140	MELO3C003153
MELO3C002265	MELO3C002166	MELO3C002594	MELO3C002347	MELO3C002282		MELO3C003105	MELO3C011950	MELO3C002776	MELO3C003141	MELO3C003157
MELO3C002266	MELO3C002167	MELO3C002595	MELO3C002349	MELO3C002283		MELO3C003107	MELO3C011947	MELO3C002777	MELO3C003142	MELO3C003158
MELO3C002267	MELO3C002168	MELO3C002596	MELO3C002350	MELO3C002284		MELO3C003113	MELO3C011946	MELO3C002780	MELO3C003145	MELO3C003159
MELO3C002268	MELO3C002171	MELO3C002597	MELO3C002351	MELO3C002285		MELO3C003118	MELO3C012452	MELO3C002782	MELO3C003149	MELO3C003160
MELO3C002269	MELO3C002172	MELO3C002598	MELO3C002352	MELO3C002286		MELO3C003121	MELO3C011934	MELO3C002795	MELO3C003151	MELO3C003161
MELO3C002270	MELO3C002173	MELO3C002600	MELO3C002353	MELO3C002287		MELO3C003125	MELO3C011931	MELO3C002804	MELO3C003157	MELO3C003162
MELO3C002271	MELO3C002174	MELO3C002603	MELO3C002354	MELO3C002289		MELO3C003126	MELO3C011930	MELO3C002805	MELO3C003158	MELO3C003163
MELO3C002272	MELO3C002175	MELO3C002604	MELO3C002355	MELO3C002290		MELO3C003127	MELO3C011929	MELO3C002841	MELO3C003159	MELO3C003164;Name
MELO3C002273	MELO3C002176	MELO3C002605	MELO3C002356	MELO3C002291		MELO3C003128	MELO3C011928	MELO3C002842	MELO3C003160	MELO3C003165
MELO3C002274	MELO3C002177	MELO3C002606	MELO3C002357	MELO3C002292		MELO3C003130	MELO3C011927	MELO3C002843	MELO3C003161	MELO3C003168
MELO3C002275	MELO3C002178	MELO3C002611	MELO3C002358	MELO3C002293		MELO3C003132	MELO3C011926	MELO3C002844	MELO3C003162	MELO3C003169
MELO3C002276	MELO3C002179	MELO3C002612	MELO3C002359	MELO3C002294		MELO3C003140	MELO3C011921	MELO3C002845	MELO3C003163	MELO3C003170
MELO3C002277	MELO3C002180	MELO3C002614	MELO3C002360	MELO3C002295		MELO3C003149	MELO3C011917	MELO3C002846	MELO3C003164;Name	MELO3C003171
MELO3C002278	MELO3C002181	MELO3C002617	MELO3C002361	MELO3C002296		MELO3C003151	MELO3C011912	MELO3C002847	MELO3C003165	MELO3C003172
MELO3C002279	MELO3C002182	MELO3C002618	MELO3C002362	MELO3C002297		MELO3C003152	MELO3C011909	MELO3C002848	MELO3C003168	MELO3C003175
MELO3C002280	MELO3C002183	MELO3C002619	MELO3C002363	MELO3C002298		MELO3C003153	MELO3C011901	MELO3C002849	MELO3C003169	MELO3C003177
MELO3C002281	MELO3C002184	MELO3C002622	MELO3C002364	MELO3C002299		MELO3C003157	MELO3C011900	MELO3C002850	MELO3C003170	MELO3C003178
MELO3C002282	MELO3C002185	MELO3C002624	MELO3C002365	MELO3C002300		MELO3C003158	MELO3C011885	MELO3C002851	MELO3C003171	MELO3C003179
MELO3C002283	MELO3C002186	MELO3C002625	MELO3C002366	MELO3C002301		MELO3C003159	MELO3C012446	MELO3C002852	MELO3C003172	MELO3C003184
MELO3C002284	MELO3C002187	MELO3C002627	MELO3C002367	MELO3C002302		MELO3C003160	MELO3C011883	MELO3C002853	MELO3C003175	MELO3C003188;Name
MELO3C002285	MELO3C002188	MELO3C002628	MELO3C002368	MELO3C002303		MELO3C003161	MELO3C011880	MELO3C002860	MELO3C003177	MELO3C003189
MELO3C002286	MELO3C002189	MELO3C002629	MELO3C002369	MELO3C002304		MELO3C003162	MELO3C011878	MELO3C002861	MELO3C003178	MELO3C003190
MELO3C002287	MELO3C002190	MELO3C002630	MELO3C002370	MELO3C002305		MELO3C003163	MELO3C012445	MELO3C002873	MELO3C003179	MELO3C003192
MELO3C002288	MELO3C002192	MELO3C002631	MELO3C002371	MELO3C002306		MELO3C003164;Name	MELO3C011872	MELO3C002874	MELO3C003184	MELO3C003200
MELO3C002289	MELO3C002193	MELO3C002632	MELO3C002372	MELO3C002307		MELO3C003165	MELO3C011871	MELO3C002875	MELO3C003188;Name	MELO3C003213
MELO3C002290	MELO3C002194	MELO3C002633	MELO3C002373	MELO3C002308		MELO3C003168	MELO3C011869	MELO3C002877	MELO3C003189	MELO3C003214
MELO3C002291	MELO3C002196	MELO3C002636	MELO3C002375	MELO3C002309		MELO3C003169	MELO3C011866	MELO3C002899	MELO3C003190	MELO3C003230
MELO3C002292	MELO3C002198	MELO3C002639	MELO3C002377	MELO3C002310		MELO3C003170	MELO3C011865	MELO3C002909	MELO3C003192	MELO3C003231
MELO3C002293	MELO3C002199	MELO3C002640	MELO3C002378	MELO3C002311		MELO3C003171	MELO3C011860	MELO3C002913	MELO3C003200	MELO3C003240
MELO3C002294	MELO3C002200	MELO3C002642	MELO3C002379	MELO3C002313		MELO3C003172	MELO3C011859	MELO3C002915	MELO3C003213	MELO3C003241
MELO3C002295	MELO3C002201	MELO3C002645	MELO3C002381	MELO3C002314		MELO3C003175	MELO3C011853	MELO3C002917	MELO3C003214	MELO3C003275
MELO3C002296	MELO3C002202	MELO3C002646	MELO3C002382	MELO3C002315		MELO3C003177	MELO3C011836	MELO3C002921	MELO3C003231	MELO3C003290
MELO3C002297	MELO3C002203	MELO3C002648	MELO3C002383	MELO3C002318		MELO3C003178	MELO3C011835	MELO3C002925	MELO3C003257	MELO3C003294
MELO3C002298	MELO3C002204	MELO3C002649	MELO3C002384	MELO3C002319		MELO3C003179	MELO3C012439	MELO3C002926	MELO3C003258	MELO3C003299
MELO3C002299	MELO3C002206	MELO3C002653	MELO3C002385	MELO3C002321		MELO3C003184	MELO3C011804	MELO3C002929	MELO3C003275	MELO3C003300
MELO3C002300	MELO3C002207	MELO3C002654	MELO3C002386	MELO3C002322		MELO3C003185	MELO3C011809	MELO3C002941	MELO3C003290	MELO3C003305
MELO3C002301	MELO3C002208	MELO3C002657	MELO3C002387	MELO3C002324		MELO3C003188;Name	MELO3C011807	MELO3C002943	MELO3C003294	MELO3C003306
MELO3C002302	MELO3C002209	MELO3C002658	MELO3C002388	MELO3C002325		MELO3C003189	MELO3C011806	MELO3C002944	MELO3C003298	MELO3C003307
MELO3C002303	MELO3C002210	MELO3C002659	MELO3C002391	MELO3C002326		MELO3C003190	MELO3C011803	MELO3C002945	MELO3C003299	MELO3C003308
MELO3C002304	MELO3C002212	MELO3C002662	MELO3C002392	MELO3C002327		MELO3C003192	MELO3C011801	MELO3C002946	MELO3C003300	MELO3C003310
MELO3C002305	MELO3C002213	MELO3C002663	MELO3C002393	MELO3C002328		MELO3C003197	MELO3C011792	MELO3C002947	MELO3C003306	MELO3C003313
MELO3C002306	MELO3C002214	MELO3C002664	MELO3C002394	MELO3C002329		MELO3C003200	MELO3C011770	MELO3C002950	MELO3C003307	MELO3C003315
MELO3C002307	MELO3C002215	MELO3C002665	MELO3C002395	MELO3C002330		MELO3C003203	MELO3C011763	MELO3C002961	MELO3C003309	MELO3C003316
MELO3C002308	MELO3C002218	MELO3C002667	MELO3C002396	MELO3C002331		MELO3C003213	MELO3C011761	MELO3C002962	MELO3C003310	MELO3C003318
MELO3C002309	MELO3C002219	MELO3C002668	MELO3C002397	MELO3C002332		MELO3C003214	MELO3C011762	MELO3C002966	MELO3C003313	MELO3C003319
MELO3C002310	MELO3C002220	MELO3C002669	MELO3C002398	MELO3C002333		MELO3C003230	MELO3C011760	MELO3C002969	MELO3C003314	MELO3C003320
MELO3C002311	MELO3C002221	MELO3C002670	MELO3C002400	MELO3C002334		MELO3C003231	MELO3C011758	MELO3C002970	MELO3C003315	MELO3C003321
MELO3C002313	MELO3C002222	MELO3C002674	MELO3C002401	MELO3C002335		MELO3C003240	MELO3C011752	MELO3C002971	MELO3C003316	MELO3C003336
MELO3C002314	MELO3C002223	MELO3C002676	MELO3C002402	MELO3C002336		MELO3C003241	MELO3C011751	MELO3C002972	MELO3C003318	MELO3C003337
MELO3C002315	MELO3C002224	MELO3C002677;Name	MELO3C002403	MELO3C002338		MELO3C003257	MELO3C011750	MELO3C002975	MELO3C003319	MELO3C003361
MELO3C002316	MELO3C002225	MELO3C002678	MELO3C002404	MELO3C002339		MELO3C003258	MELO3C011749	MELO3C002978	MELO3C003320	MELO3C003366
MELO3C002318	MELO3C002226	MELO3C002679	MELO3C002405	MELO3C002340		MELO3C003275	MELO3C011746	MELO3C002980	MELO3C003336	MELO3C003371
MELO3C002319	MELO3C002227	MELO3C002681	MELO3C002406	MELO3C002341		MELO3C003277	MELO3C012432	MELO3C002982	MELO3C003337	MELO3C003372
MELO3C002321	MELO3C002228	MELO3C002682	MELO3C002408	MELO3C002342		MELO3C003284	MELO3C011745	MELO3C002983	MELO3C003361	MELO3C003375
MELO3C002322	MELO3C002229	MELO3C002683	MELO3C002409	MELO3C002343		MELO3C003294	MELO3C011744	MELO3C002986	MELO3C003366	MELO3C003377
MELO3C002324	MELO3C002230	MELO3C002684	MELO3C002411	MELO3C002344		MELO3C003299	MELO3C012429	MELO3C002995	MELO3C003371	MELO3C003380
MELO3C002325	MELO3C002231	MELO3C002687	MELO3C002412	MELO3C002345		MELO3C003300	MELO3C011730	MELO3C002996	MELO3C003375	MELO3C003381
MELO3C002326	MELO3C002232	MELO3C002689	MELO3C002416	MELO3C002346		MELO3C003305	MELO3C023811	MELO3C003002	MELO3C003377	MELO3C003382
MELO3C002327	MELO3C002233	MELO3C002690	MELO3C002417	MELO3C002347		MELO3C003306	MELO3C023812	MELO3C003009	MELO3C003378	MELO3C003383
MELO3C002328	MELO3C002234	MELO3C002691	MELO3C002419	MELO3C002348		MELO3C003307	MELO3C023815	MELO3C003015	MELO3C003381	MELO3C003385
MELO3C002329	MELO3C002235	MELO3C002692	MELO3C002420	MELO3C002349		MELO3C003310	MELO3C023816	MELO3C003021	MELO3C003382	MELO3C003386
MELO3C002330	MELO3C002236	MELO3C002693	MELO3C002421	MELO3C002350		MELO3C003315	MELO3C023821	MELO3C003032	MELO3C003383	MELO3C003387
MELO3C002331	MELO3C002237	MELO3C002694	MELO3C002426	MELO3C002351		MELO3C003316	MELO3C023822	MELO3C003037	MELO3C003385	MELO3C003388
MELO3C002332	MELO3C002238	MELO3C002695	MELO3C002428	MELO3C002352		MELO3C003318	MELO3C023824	MELO3C003062	MELO3C003386	MELO3C003392
MELO3C002333	MELO3C002239	MELO3C002696	MELO3C002430	MELO3C002353		MELO3C003319	MELO3C023825	MELO3C003095	MELO3C003387	MELO3C003393
MELO3C002334	MELO3C002240	MELO3C002698	MELO3C002435	MELO3C002354		MELO3C003320	MELO3C023827	MELO3C003096	MELO3C003388	MELO3C003397
MELO3C002335	MELO3C002241	MELO3C002699	MELO3C002437	MELO3C002355		MELO3C003321	MELO3C012424	MELO3C003105	MELO3C003392	MELO3C003398
MELO3C002336	MELO3C002243	MELO3C002700	MELO3C002438	MELO3C002356		MELO3C003324	MELO3C012423	MELO3C003113	MELO3C003393	MELO3C003399
MELO3C002338	MELO3C002244	MELO3C002703	MELO3C002441	MELO3C002357		MELO3C003331	MELO3C023831	MELO3C003118	MELO3C003398	MELO3C003401
MELO3C002339	MELO3C002245	MELO3C002704	MELO3C002442	MELO3C002358		MELO3C003336	MELO3C012422	MELO3C003121	MELO3C003399	MELO3C003402
MELO3C002340	MELO3C002246	MELO3C002705	MELO3C002444	MELO3C002359		MELO3C003337	MELO3C012421	MELO3C003123	MELO3C003400	MELO3C003403
MELO3C002341	MELO3C002248	MELO3C002708	MELO3C002447	MELO3C002360		MELO3C003338	MELO3C023833	MELO3C003124	MELO3C003401	MELO3C003407
MELO3C002342	MELO3C002249	MELO3C002710	MELO3C002448	MELO3C002361		MELO3C003343	MELO3C012419	MELO3C003125	MELO3C003402	MELO3C003410
MELO3C002343	MELO3C002250	MELO3C002711	MELO3C002449	MELO3C002362		MELO3C003345	MELO3C012418	MELO3C003127	MELO3C003403	MELO3C003411
MELO3C002344	MELO3C002251	MELO3C002712	MELO3C002450	MELO3C002363		MELO3C003361	MELO3C023837	MELO3C003132	MELO3C003407	MELO3C003415
MELO3C002345	MELO3C002252	MELO3C002713	MELO3C002451	MELO3C002364		MELO3C003366	MELO3C023838	MELO3C003133	MELO3C003410	MELO3C003416
MELO3C002346	MELO3C002253	MELO3C002714	MELO3C002452	MELO3C002365		MELO3C003370	MELO3C023839	MELO3C003137	MELO3C003411	MELO3C003417
MELO3C002347	MELO3C002254	MELO3C002715	MELO3C002453	MELO3C002366		MELO3C003371	MELO3C023840	MELO3C003140	MELO3C003416	MELO3C003419
MELO3C002348	MELO3C002255	MELO3C002716;Name	MELO3C002454	MELO3C002367		MELO3C003372	MELO3C023842	MELO3C003149	MELO3C003417	MELO3C003421
MELO3C002349	MELO3C002257	MELO3C002717	MELO3C002455	MELO3C002368		MELO3C003375	MELO3C023843	MELO3C003151	MELO3C003419	MELO3C003424
MELO3C002350	MELO3C002258	MELO3C002718	MELO3C002456	MELO3C002369		MELO3C003376	MELO3C023851	MELO3C003157	MELO3C003420	MELO3C003427
MELO3C002351	MELO3C002259	MELO3C002719	MELO3C002457	MELO3C002370		MELO3C003380	MELO3C023852	MELO3C003158	MELO3C003421	MELO3C003428
MELO3C002352	MELO3C002260	MELO3C002721	MELO3C002458	MELO3C002371		MELO3C003381	MELO3C023853	MELO3C003159	MELO3C003424	MELO3C003432
MELO3C002353	MELO3C002261	MELO3C002722	MELO3C002459	MELO3C002372		MELO3C003382	MELO3C023863	MELO3C003160	MELO3C003426	MELO3C003433
MELO3C002354	MELO3C002262	MELO3C002725	MELO3C002460	MELO3C002373		MELO3C003383	MELO3C023866	MELO3C003161	MELO3C003427	MELO3C003434
MELO3C002355	MELO3C002263	MELO3C002726	MELO3C002461	MELO3C002375		MELO3C003385	MELO3C023868	MELO3C003162	MELO3C003428	MELO3C003436
MELO3C002356	MELO3C002265	MELO3C002727	MELO3C002462	MELO3C002378		MELO3C003386	MELO3C023871	MELO3C003163	MELO3C003432	MELO3C003441
MELO3C002357	MELO3C002266	MELO3C002732	MELO3C002463	MELO3C002379		MELO3C003387	MELO3C012409	MELO3C003164;Name	MELO3C003433	MELO3C003446
MELO3C002358	MELO3C002267	MELO3C002733	MELO3C002464	MELO3C002381		MELO3C003392	MELO3C023874	MELO3C003165	MELO3C003434	MELO3C003448
MELO3C002359	MELO3C002268	MELO3C002736	MELO3C002465	MELO3C002382		MELO3C003393	MELO3C023876	MELO3C003168	MELO3C003436	MELO3C003449
MELO3C002360	MELO3C002269	MELO3C002738	MELO3C002466	MELO3C002383		MELO3C003397	MELO3C023879	MELO3C003169	MELO3C003437	MELO3C003450
MELO3C002361	MELO3C002270	MELO3C002742	MELO3C002467	MELO3C002384		MELO3C003398	MELO3C012408	MELO3C003170	MELO3C003441	MELO3C003451
MELO3C002362	MELO3C002271	MELO3C002743	MELO3C002468	MELO3C002385		MELO3C003399	MELO3C023880	MELO3C003171	MELO3C003446	MELO3C003452
MELO3C002363	MELO3C002272	MELO3C002746	MELO3C002469	MELO3C002386		MELO3C003401	MELO3C023884	MELO3C003172	MELO3C003448	MELO3C003456
MELO3C002364	MELO3C002273	MELO3C002747	MELO3C002470	MELO3C002387		MELO3C003402	MELO3C023885	MELO3C003173	MELO3C003449	MELO3C003457
MELO3C002365	MELO3C002274	MELO3C002748	MELO3C002471	MELO3C002388		MELO3C003403	MELO3C012404	MELO3C003175	MELO3C003450	MELO3C003462
MELO3C002366	MELO3C002275	MELO3C002750	MELO3C002473	MELO3C002389		MELO3C003404	MELO3C012403	MELO3C003177	MELO3C003451	MELO3C003463
MELO3C002367	MELO3C002276	MELO3C002751	MELO3C002474	MELO3C002391		MELO3C003407	MELO3C023892	MELO3C003179	MELO3C003452	MELO3C003466
MELO3C002368	MELO3C002279	MELO3C002752	MELO3C002475	MELO3C002392		MELO3C003411	MELO3C023895	MELO3C003181	MELO3C003455	MELO3C003469
MELO3C002369	MELO3C002280	MELO3C002753	MELO3C002477	MELO3C002393		MELO3C003415	MELO3C023899	MELO3C003184	MELO3C003456	MELO3C003470
MELO3C002370	MELO3C002281	MELO3C002754	MELO3C002478	MELO3C002394		MELO3C003416	MELO3C012398	MELO3C003188;Name	MELO3C003457	MELO3C003485
MELO3C002371	MELO3C002282	MELO3C002757	MELO3C002480	MELO3C002395		MELO3C003417	MELO3C012397	MELO3C003190	MELO3C003462	MELO3C003492
MELO3C002372	MELO3C002283	MELO3C002758	MELO3C002481	MELO3C002396		MELO3C003419	MELO3C023903	MELO3C003192	MELO3C003463	MELO3C003498
MELO3C002373	MELO3C002284	MELO3C002763	MELO3C002482	MELO3C002397		MELO3C003421	MELO3C012395	MELO3C003211	MELO3C003465	MELO3C003499
MELO3C002375	MELO3C002285	MELO3C002766	MELO3C002483	MELO3C002398		MELO3C003424	MELO3C023911	MELO3C003213	MELO3C003466	MELO3C003500
MELO3C002376	MELO3C002286	MELO3C002767	MELO3C002484	MELO3C002400		MELO3C003427	MELO3C023912	MELO3C003214	MELO3C003469	MELO3C003501
MELO3C002377	MELO3C002287	MELO3C002768	MELO3C002485	MELO3C002401		MELO3C003428	MELO3C023914	MELO3C003222	MELO3C003470	MELO3C003502
MELO3C002378	MELO3C002289	MELO3C002769	MELO3C002488	MELO3C002402		MELO3C003429	MELO3C023915	MELO3C003231	MELO3C003485	MELO3C003506
MELO3C002379	MELO3C002290	MELO3C002770	MELO3C002489	MELO3C002403		MELO3C003432	MELO3C023916	MELO3C003233;Name	MELO3C003486	MELO3C003517
MELO3C002382	MELO3C002291	MELO3C002771	MELO3C002490	MELO3C002404		MELO3C003433	MELO3C023917	MELO3C003237	MELO3C003492	MELO3C003518
MELO3C002383	MELO3C002292	MELO3C002781	MELO3C002491	MELO3C002405		MELO3C003434	MELO3C023918	MELO3C003240	MELO3C003493	MELO3C003526
MELO3C002384	MELO3C002293	MELO3C002785	MELO3C002494	MELO3C002406		MELO3C003436	MELO3C023919	MELO3C003241	MELO3C003498	MELO3C003547
MELO3C002385	MELO3C002294	MELO3C002786	MELO3C002495	MELO3C002407		MELO3C003441	MELO3C023920	MELO3C003242	MELO3C003499	MELO3C003555
MELO3C002386	MELO3C002295	MELO3C002787	MELO3C002497	MELO3C002408		MELO3C003446	MELO3C027019	MELO3C003258	MELO3C003500	MELO3C003565
MELO3C002387	MELO3C002296	MELO3C002788	MELO3C002498	MELO3C002409		MELO3C003448	MELO3C026563	MELO3C003269	MELO3C003501	MELO3C003567
MELO3C002388	MELO3C002297	MELO3C002789	MELO3C002500	MELO3C002411		MELO3C003449	MELO3C026569	MELO3C003273	MELO3C003502	MELO3C003568
MELO3C002389	MELO3C002298	MELO3C002790	MELO3C002501	MELO3C002412		MELO3C003450	MELO3C026570	MELO3C003275	MELO3C003518	MELO3C003576
MELO3C002390	MELO3C002299	MELO3C002791	MELO3C002502	MELO3C002416		MELO3C003451	MELO3C012387	MELO3C003291	MELO3C003526	MELO3C003598
MELO3C002391	MELO3C002300	MELO3C002793	MELO3C002503	MELO3C002417		MELO3C003452	MELO3C012384	MELO3C003294	MELO3C003555	MELO3C003599
MELO3C002392	MELO3C002301	MELO3C002798	MELO3C002504	MELO3C002419		MELO3C003456	MELO3C026575	MELO3C003298	MELO3C003565	MELO3C003600
MELO3C002393	MELO3C002302	MELO3C002799	MELO3C002506	MELO3C002420		MELO3C003457	MELO3C012381	MELO3C003299	MELO3C003567	MELO3C003639
MELO3C002394	MELO3C002303	MELO3C002800	MELO3C002507	MELO3C002421		MELO3C003458	MELO3C020180	MELO3C003300	MELO3C003568	MELO3C003640
MELO3C002395	MELO3C002304	MELO3C002801	MELO3C002508	MELO3C002426		MELO3C003462	MELO3C012380	MELO3C003305	MELO3C003598	MELO3C003656
MELO3C002396	MELO3C002305	MELO3C002805	MELO3C002509	MELO3C002428		MELO3C003463	MELO3C012379	MELO3C003306	MELO3C003599	MELO3C003680
MELO3C002397	MELO3C002306	MELO3C002806	MELO3C002510	MELO3C002430		MELO3C003469	MELO3C020175	MELO3C003307	MELO3C003600	MELO3C003681
MELO3C002398	MELO3C002307	MELO3C002807	MELO3C002511	MELO3C002434		MELO3C003470	MELO3C020166	MELO3C003308	MELO3C003639	MELO3C003682
MELO3C002400	MELO3C002308	MELO3C002809	MELO3C002513	MELO3C002435		MELO3C003485	MELO3C020164	MELO3C003309	MELO3C003640	MELO3C003686
MELO3C002401	MELO3C002309	MELO3C002814	MELO3C002514	MELO3C002436		MELO3C003492	MELO3C020163	MELO3C003310	MELO3C003644	MELO3C003700
MELO3C002402	MELO3C002310	MELO3C002816	MELO3C002515	MELO3C002437		MELO3C003493	MELO3C020162	MELO3C003313	MELO3C003680	MELO3C003701
MELO3C002403	MELO3C002313	MELO3C002817	MELO3C002516	MELO3C002438		MELO3C003498	MELO3C020156	MELO3C003315	MELO3C003681	MELO3C003704
MELO3C002404	MELO3C002314	MELO3C002822	MELO3C002517	MELO3C002441		MELO3C003499	MELO3C012374	MELO3C003316	MELO3C003682	MELO3C003716
MELO3C002405	MELO3C002315	MELO3C002828	MELO3C002521	MELO3C002442		MELO3C003500	MELO3C020144	MELO3C003318	MELO3C003686	MELO3C003720
MELO3C002406	MELO3C002318	MELO3C002830	MELO3C002524	MELO3C002443		MELO3C003501	MELO3C012372	MELO3C003319	MELO3C003700	MELO3C003726
MELO3C002407	MELO3C002319	MELO3C002831	MELO3C002525	MELO3C002444		MELO3C003502	MELO3C020143	MELO3C003324	MELO3C003701	MELO3C003727
MELO3C002408	MELO3C002321	MELO3C002832	MELO3C002527	MELO3C002446		MELO3C003506	MELO3C012371	MELO3C003336	MELO3C003704	MELO3C003731
MELO3C002409	MELO3C002322	MELO3C002834	MELO3C002529	MELO3C002447		MELO3C003517	MELO3C020136	MELO3C003337	MELO3C003716	MELO3C003732
MELO3C002411	MELO3C002324	MELO3C002839	MELO3C002530	MELO3C002448		MELO3C003518	MELO3C020131	MELO3C003340	MELO3C003720	MELO3C003735
MELO3C002412	MELO3C002325	MELO3C002853	MELO3C002534	MELO3C002449		MELO3C003525	MELO3C020123	MELO3C003345	MELO3C003726	MELO3C003737
MELO3C002413	MELO3C002326	MELO3C002865	MELO3C002535	MELO3C002450		MELO3C003526	MELO3C020121	MELO3C003361	MELO3C003727	MELO3C003742
MELO3C002414	MELO3C002327	MELO3C002869	MELO3C002536	MELO3C002452		MELO3C003529	MELO3C020120	MELO3C003366	MELO3C003731	MELO3C003743
MELO3C002416	MELO3C002328	MELO3C002872	MELO3C002537	MELO3C002454		MELO3C003530	MELO3C012366	MELO3C003367	MELO3C003732	MELO3C003745
MELO3C002417	MELO3C002329	MELO3C002878	MELO3C002538	MELO3C002455		MELO3C003531	MELO3C012365	MELO3C003371	MELO3C003735	MELO3C003752
MELO3C002418	MELO3C002331	MELO3C002879	MELO3C002539	MELO3C002456		MELO3C003540	MELO3C012364	MELO3C003372	MELO3C003737	MELO3C003755
MELO3C002419	MELO3C002332	MELO3C002880	MELO3C002540	MELO3C002457		MELO3C003547	MELO3C018541	MELO3C003373	MELO3C003742	MELO3C003756
MELO3C002420	MELO3C002333	MELO3C002881	MELO3C002541	MELO3C002458		MELO3C003548	MELO3C018542	MELO3C003383	MELO3C003743	MELO3C003757
MELO3C002421	MELO3C002334	MELO3C002882	MELO3C002542	MELO3C002459		MELO3C003554	MELO3C018543	MELO3C003385	MELO3C003752	MELO3C003761
MELO3C002426	MELO3C002335	MELO3C002891	MELO3C002543	MELO3C002460		MELO3C003555	MELO3C018544	MELO3C003386	MELO3C003755	MELO3C003765
MELO3C002428	MELO3C002336	MELO3C002896	MELO3C002545	MELO3C002461		MELO3C003565	MELO3C024902	MELO3C003387	MELO3C003756	MELO3C003775
MELO3C002429	MELO3C002338	MELO3C002897	MELO3C002546	MELO3C002462		MELO3C003567	MELO3C018545	MELO3C003388	MELO3C003757	MELO3C003776
MELO3C002430	MELO3C002339	MELO3C002900	MELO3C002550	MELO3C002463		MELO3C003580	MELO3C018546	MELO3C003389	MELO3C003761	MELO3C003777
MELO3C002433	MELO3C002340	MELO3C002903	MELO3C002551	MELO3C002464		MELO3C003598	MELO3C018547	MELO3C003391	MELO3C003765	MELO3C003778
MELO3C002434	MELO3C002341	MELO3C002906	MELO3C002552	MELO3C002465		MELO3C003599	MELO3C024909	MELO3C003392	MELO3C003775	MELO3C003781
MELO3C002435	MELO3C002342	MELO3C002910	MELO3C002553	MELO3C002466		MELO3C003600	MELO3C024917	MELO3C003397	MELO3C003776	MELO3C003782
MELO3C002436	MELO3C002343	MELO3C002912	MELO3C002554	MELO3C002467		MELO3C003634	MELO3C024925	MELO3C003398	MELO3C003777	MELO3C003783
MELO3C002437	MELO3C002344	MELO3C002913	MELO3C002555	MELO3C002468		MELO3C003639	MELO3C024928	MELO3C003399	MELO3C003778	MELO3C003785
MELO3C002438	MELO3C002345	MELO3C002915	MELO3C002556	MELO3C002469		MELO3C003640	MELO3C024932	MELO3C003401	MELO3C003781	MELO3C003797
MELO3C002441	MELO3C002346	MELO3C002917	MELO3C002557	MELO3C002470		MELO3C003656	MELO3C024937	MELO3C003402	MELO3C003782	MELO3C003803
MELO3C002442	MELO3C002347	MELO3C002919	MELO3C002558	MELO3C002471		MELO3C003659	MELO3C018553	MELO3C003403	MELO3C003783	MELO3C003817
MELO3C002443	MELO3C002348	MELO3C002920	MELO3C002559	MELO3C002473		MELO3C003673	MELO3C024938	MELO3C003406	MELO3C003785	MELO3C003821
MELO3C002444	MELO3C002349	MELO3C002922	MELO3C002560	MELO3C002474		MELO3C003680	MELO3C018558	MELO3C003407	MELO3C003797	MELO3C003823
MELO3C002446	MELO3C002350	MELO3C002923	MELO3C002561	MELO3C002475		MELO3C003681	MELO3C018559	MELO3C003410	MELO3C003803	MELO3C003824
MELO3C002447	MELO3C002351	MELO3C002928	MELO3C002562	MELO3C002476		MELO3C003682	MELO3C024950	MELO3C003411	MELO3C003817	MELO3C003827
MELO3C002448	MELO3C002352	MELO3C002930	MELO3C002563	MELO3C002477		MELO3C003686	MELO3C019254	MELO3C003416	MELO3C003821	MELO3C003856
MELO3C002449	MELO3C002353	MELO3C002931	MELO3C002564	MELO3C002478		MELO3C003700	MELO3C019258	MELO3C003417	MELO3C003823	MELO3C003859
MELO3C002450	MELO3C002354	MELO3C002932	MELO3C002565	MELO3C002479		MELO3C003704	MELO3C024951	MELO3C003419	MELO3C003824	MELO3C003860
MELO3C002452	MELO3C002355	MELO3C002934	MELO3C002566	MELO3C002480		MELO3C003716	MELO3C019265	MELO3C003421	MELO3C003827	MELO3C003862
MELO3C002454	MELO3C002356	MELO3C002936	MELO3C002567	MELO3C002481		MELO3C003720	MELO3C019266	MELO3C003424	MELO3C003856	MELO3C003902
MELO3C002455	MELO3C002357	MELO3C002939	MELO3C002568	MELO3C002482		MELO3C003724	MELO3C023295	MELO3C003425	MELO3C003859	MELO3C003918
MELO3C002456	MELO3C002358	MELO3C002945	MELO3C002569	MELO3C002483		MELO3C003726	MELO3C023299	MELO3C003426	MELO3C003860	MELO3C003919
MELO3C002457	MELO3C002359	MELO3C002949	MELO3C002570	MELO3C002484		MELO3C003727	MELO3C019281	MELO3C003427	MELO3C003862	MELO3C003949
MELO3C002458	MELO3C002360	MELO3C002951	MELO3C002571	MELO3C002485		MELO3C003731	MELO3C019288	MELO3C003428	MELO3C003902	MELO3C003950
MELO3C002459	MELO3C002361	MELO3C002952	MELO3C002575	MELO3C002486		MELO3C003732	MELO3C019293	MELO3C003429	MELO3C003911	MELO3C003958
MELO3C002460	MELO3C002362	MELO3C002953	MELO3C002579	MELO3C002488		MELO3C003735	MELO3C019295	MELO3C003432	MELO3C003918	MELO3C003962
MELO3C002461	MELO3C002363	MELO3C002955	MELO3C002581	MELO3C002489		MELO3C003737	MELO3C019297	MELO3C003433	MELO3C003919	MELO3C003964
MELO3C002462	MELO3C002364	MELO3C002966	MELO3C002582	MELO3C002490		MELO3C003739	MELO3C019301	MELO3C003434	MELO3C003948	MELO3C003968
MELO3C002463	MELO3C002365	MELO3C002967	MELO3C002585	MELO3C002491		MELO3C003742	MELO3C019312	MELO3C003436	MELO3C003949	MELO3C003982
MELO3C002464	MELO3C002366	MELO3C002974	MELO3C002586	MELO3C002492		MELO3C003743	MELO3C019314	MELO3C003440	MELO3C003950	MELO3C003983
MELO3C002465	MELO3C002367	MELO3C002976	MELO3C002587	MELO3C002493		MELO3C003745	MELO3C019318	MELO3C003441	MELO3C003958	MELO3C003988
MELO3C002466	MELO3C002368	MELO3C002980	MELO3C002588	MELO3C002494		MELO3C003752	MELO3C023302	MELO3C003446	MELO3C003962	MELO3C003993
MELO3C002468	MELO3C002370	MELO3C002981	MELO3C002589	MELO3C002495		MELO3C003755	MELO3C019324	MELO3C003448	MELO3C003964	MELO3C003995
MELO3C002469	MELO3C002371	MELO3C002984	MELO3C002590	MELO3C002496		MELO3C003756	MELO3C019326	MELO3C003449	MELO3C003968	MELO3C003996
MELO3C002470	MELO3C002372	MELO3C002986	MELO3C002591	MELO3C002497		MELO3C003757	MELO3C018562	MELO3C003450	MELO3C003982	MELO3C004003
MELO3C002471	MELO3C002373	MELO3C002988	MELO3C002593	MELO3C002498		MELO3C003761	MELO3C019330	MELO3C003451	MELO3C003983	MELO3C004004
MELO3C002472	MELO3C002375	MELO3C002989	MELO3C002594	MELO3C002500		MELO3C003765	MELO3C019332	MELO3C003452	MELO3C003987	MELO3C004021
MELO3C002473	MELO3C002376	MELO3C002995	MELO3C002595	MELO3C002502		MELO3C003767	MELO3C019336	MELO3C003456	MELO3C003988	MELO3C004026
MELO3C002474	MELO3C002377	MELO3C002999	MELO3C002596	MELO3C002503		MELO3C003768	MELO3C019337	MELO3C003457	MELO3C003993	MELO3C004039
MELO3C002475	MELO3C002378	MELO3C003003	MELO3C002597	MELO3C002504		MELO3C003774	MELO3C023308	MELO3C003462	MELO3C003995	MELO3C004040
MELO3C002476	MELO3C002379	MELO3C003005	MELO3C002598	MELO3C002505		MELO3C003775	MELO3C019353	MELO3C003463	MELO3C003996	MELO3C004042
MELO3C002477	MELO3C002382	MELO3C003017	MELO3C002600	MELO3C002506		MELO3C003776	MELO3C023311	MELO3C003466	MELO3C004004	MELO3C004043
MELO3C002478	MELO3C002384	MELO3C003018	MELO3C002601	MELO3C002507		MELO3C003777	MELO3C019354	MELO3C003469	MELO3C004021	MELO3C004044
MELO3C002479	MELO3C002385	MELO3C003020	MELO3C002602	MELO3C002508		MELO3C003778	MELO3C019355	MELO3C003470	MELO3C004026	MELO3C004045
MELO3C002480	MELO3C002386	MELO3C003023	MELO3C002603	MELO3C002509		MELO3C003781	MELO3C019363	MELO3C003484	MELO3C004036	MELO3C004046
MELO3C002481	MELO3C002387	MELO3C003027	MELO3C002604	MELO3C002510		MELO3C003782	MELO3C019365	MELO3C003485	MELO3C004039	MELO3C004053
MELO3C002482	MELO3C002388	MELO3C003030	MELO3C002605	MELO3C002511		MELO3C003783	MELO3C019368	MELO3C003489;Name	MELO3C004040	MELO3C004054
MELO3C002483	MELO3C002389	MELO3C003032	MELO3C002606	MELO3C002513		MELO3C003785	MELO3C018415	MELO3C003491	MELO3C004042	MELO3C004055
MELO3C002484	MELO3C002390	MELO3C003038	MELO3C002607	MELO3C002514		MELO3C003797	MELO3C025989	MELO3C003492	MELO3C004043	MELO3C004059
MELO3C002485	MELO3C002391	MELO3C003039	MELO3C002608	MELO3C002515		MELO3C003800	MELO3C023313	MELO3C003493	MELO3C004044	MELO3C004060
MELO3C002486	MELO3C002392	MELO3C003044	MELO3C002609	MELO3C002516		MELO3C003801	MELO3C025984	MELO3C003498	MELO3C004045	MELO3C004061
MELO3C002487	MELO3C002393	MELO3C003046	MELO3C002610	MELO3C002517		MELO3C003802	MELO3C025983	MELO3C003499	MELO3C004046	MELO3C004062
MELO3C002488	MELO3C002394	MELO3C003047	MELO3C002611	MELO3C002521		MELO3C003803	MELO3C023316	MELO3C003500	MELO3C004053	MELO3C004063
MELO3C002489	MELO3C002395	MELO3C003048	MELO3C002612	MELO3C002522		MELO3C003817	MELO3C025971	MELO3C003501	MELO3C004054	MELO3C004065
MELO3C002490	MELO3C002396	MELO3C003054	MELO3C002613	MELO3C002523		MELO3C003821	MELO3C024967	MELO3C003502	MELO3C004055	MELO3C004069
MELO3C002491	MELO3C002397	MELO3C003055	MELO3C002614	MELO3C002524		MELO3C003827	MELO3C024968	MELO3C003517	MELO3C004059	MELO3C004070
MELO3C002492	MELO3C002398	MELO3C003057	MELO3C002616	MELO3C002525		MELO3C003846	MELO3C018565	MELO3C003518	MELO3C004060	MELO3C004071
MELO3C002493	MELO3C002399	MELO3C003061	MELO3C002617	MELO3C002526		MELO3C003856	MELO3C018566	MELO3C003523	MELO3C004061	MELO3C004073
MELO3C002494	MELO3C002400	MELO3C003069	MELO3C002618	MELO3C002527		MELO3C003859	MELO3C023320	MELO3C003525	MELO3C004062	MELO3C004076
MELO3C002495	MELO3C002401	MELO3C003070	MELO3C002619	MELO3C002529		MELO3C003860	MELO3C013458	MELO3C003526	MELO3C004063	MELO3C004077
MELO3C002496	MELO3C002402	MELO3C003071	MELO3C002621	MELO3C002530		MELO3C003862	MELO3C013462	MELO3C003528	MELO3C004065	MELO3C004078
MELO3C002497	MELO3C002403	MELO3C003072	MELO3C002622	MELO3C002534		MELO3C003879	MELO3C023323	MELO3C003539	MELO3C004069	MELO3C004079
MELO3C002499	MELO3C002404	MELO3C003074	MELO3C002623	MELO3C002535		MELO3C003886	MELO3C018567	MELO3C003544	MELO3C004070	MELO3C004080
MELO3C002500	MELO3C002405	MELO3C003075	MELO3C002624	MELO3C002536		MELO3C003887	MELO3C013477	MELO3C003555	MELO3C004071	MELO3C004087
MELO3C002501	MELO3C002406	MELO3C003076	MELO3C002625	MELO3C002537		MELO3C003889	MELO3C013478	MELO3C003567	MELO3C004073	MELO3C004089
MELO3C002502	MELO3C002407	MELO3C003078	MELO3C002626	MELO3C002538		MELO3C003902	MELO3C018568	MELO3C003568	MELO3C004076	MELO3C004090
MELO3C002503	MELO3C002408	MELO3C003079	MELO3C002627	MELO3C002541		MELO3C003911	MELO3C018569	MELO3C003576	MELO3C004077	MELO3C004092
MELO3C002504	MELO3C002409	MELO3C003080	MELO3C002628	MELO3C002542		MELO3C003918	MELO3C013494	MELO3C003578;Name	MELO3C004078	MELO3C004095
MELO3C002505	MELO3C002411	MELO3C003081	MELO3C002629	MELO3C002543		MELO3C003919	MELO3C013495	MELO3C003598	MELO3C004079	MELO3C004096
MELO3C002506	MELO3C002412	MELO3C003082	MELO3C002630	MELO3C002545		MELO3C003944	MELO3C013102	MELO3C003599	MELO3C004080	MELO3C004097
MELO3C002507	MELO3C002416	MELO3C003083	MELO3C002631	MELO3C002546		MELO3C003948	MELO3C013103	MELO3C003602	MELO3C004087	MELO3C004098
MELO3C002508	MELO3C002417	MELO3C003085	MELO3C002632	MELO3C002550		MELO3C003949	MELO3C013505	MELO3C003614	MELO3C004089	MELO3C004099
MELO3C002509	MELO3C002418	MELO3C003086	MELO3C002633	MELO3C002551		MELO3C003950	MELO3C013512	MELO3C003615	MELO3C004090	MELO3C004101
MELO3C002510	MELO3C002419	MELO3C003087	MELO3C002636	MELO3C002552		MELO3C003958	MELO3C013513	MELO3C003616	MELO3C004092	MELO3C004103
MELO3C002511	MELO3C002420	MELO3C003088	MELO3C002637	MELO3C002553		MELO3C003962	MELO3C013523	MELO3C003617	MELO3C004094	MELO3C004104
MELO3C002512	MELO3C002421	MELO3C003090	MELO3C002639	MELO3C002554		MELO3C003964	MELO3C013529	MELO3C003618	MELO3C004095	MELO3C004144
MELO3C002513	MELO3C002422	MELO3C003092	MELO3C002640	MELO3C002555		MELO3C003968	MELO3C013538	MELO3C003629	MELO3C004096	MELO3C004145
MELO3C002514	MELO3C002423	MELO3C003093	MELO3C002641	MELO3C002556		MELO3C003982	MELO3C013544	MELO3C003632	MELO3C004097	MELO3C004151
MELO3C002515	MELO3C002426	MELO3C003094	MELO3C002642	MELO3C002557		MELO3C003983	MELO3C013545	MELO3C003633	MELO3C004098	MELO3C004155
MELO3C002516	MELO3C002428	MELO3C003095	MELO3C002643	MELO3C002558		MELO3C003988	MELO3C013554	MELO3C003634	MELO3C004099	MELO3C004158
MELO3C002517	MELO3C002429	MELO3C003096	MELO3C002644	MELO3C002559		MELO3C003993	MELO3C013558	MELO3C003639	MELO3C004101	MELO3C004161
MELO3C002519	MELO3C002430	MELO3C003097	MELO3C002645	MELO3C002560		MELO3C003995	MELO3C023333	MELO3C003640	MELO3C004103	MELO3C004162
MELO3C002520	MELO3C002431	MELO3C003098	MELO3C002646	MELO3C002561		MELO3C003996	MELO3C013562	MELO3C003647	MELO3C004144	MELO3C004176
MELO3C002521	MELO3C002435	MELO3C003099	MELO3C002647	MELO3C002562		MELO3C004003	MELO3C023203	MELO3C003652	MELO3C004145	MELO3C004184
MELO3C002522	MELO3C002436	MELO3C003100	MELO3C002648	MELO3C002563		MELO3C004021	MELO3C013565	MELO3C003675	MELO3C004151	MELO3C004185
MELO3C002523	MELO3C002437	MELO3C003102	MELO3C002649	MELO3C002564		MELO3C004025	MELO3C013566	MELO3C003680	MELO3C004155	MELO3C004207
MELO3C002524	MELO3C002438	MELO3C003103	MELO3C002653	MELO3C002565		MELO3C004026	MELO3C013111	MELO3C003681	MELO3C004158	MELO3C004212
MELO3C002525	MELO3C002439	MELO3C003104	MELO3C002654	MELO3C002566		MELO3C004036	MELO3C013570	MELO3C003682	MELO3C004161	MELO3C004213
MELO3C002526	MELO3C002441	MELO3C003105	MELO3C002655	MELO3C002567		MELO3C004039	MELO3C023335	MELO3C003683	MELO3C004162	MELO3C004222
MELO3C002527	MELO3C002442	MELO3C003106	MELO3C002657	MELO3C002568		MELO3C004042	MELO3C013113	MELO3C003686	MELO3C004176	MELO3C004234
MELO3C002529	MELO3C002443	MELO3C003107	MELO3C002658	MELO3C002569		MELO3C004043	MELO3C013578	MELO3C003687	MELO3C004184	MELO3C004235
MELO3C002530	MELO3C002444	MELO3C003108	MELO3C002659	MELO3C002570		MELO3C004044	MELO3C013583	MELO3C003688	MELO3C004185	MELO3C004240
MELO3C002534	MELO3C002446	MELO3C003109	MELO3C002660	MELO3C002571		MELO3C004045	MELO3C023204	MELO3C003697	MELO3C004207	MELO3C004241
MELO3C002535	MELO3C002447	MELO3C003110	MELO3C002661	MELO3C002572		MELO3C004046	MELO3C013589	MELO3C003700	MELO3C004212	MELO3C004242
MELO3C002536	MELO3C002448	MELO3C003111	MELO3C002662	MELO3C002573		MELO3C004053	MELO3C013590	MELO3C003701	MELO3C004213	MELO3C004243
MELO3C002537	MELO3C002449	MELO3C003112	MELO3C002663	MELO3C002575		MELO3C004054	MELO3C023341	MELO3C003702	MELO3C004222	MELO3C004244
MELO3C002538	MELO3C002450	MELO3C003114	MELO3C002664	MELO3C002576		MELO3C004055	MELO3C013116	MELO3C003703	MELO3C004234	MELO3C004245
MELO3C002539	MELO3C002451	MELO3C003115	MELO3C002665	MELO3C002578		MELO3C004059	MELO3C013592	MELO3C003704	MELO3C004235	MELO3C004246
MELO3C002541	MELO3C002452	MELO3C003116	MELO3C002666	MELO3C002579		MELO3C004060	MELO3C013593	MELO3C003706	MELO3C004240	MELO3C004247
MELO3C002542	MELO3C002454	MELO3C003119	MELO3C002668	MELO3C002581		MELO3C004061	MELO3C013600	MELO3C003714	MELO3C004241	MELO3C004248
MELO3C002543	MELO3C002455	MELO3C003120	MELO3C002669	MELO3C002582		MELO3C004062	MELO3C023345	MELO3C003715	MELO3C004242	MELO3C004249
MELO3C002545	MELO3C002456	MELO3C003122	MELO3C002670	MELO3C002584		MELO3C004063	MELO3C013604	MELO3C003716	MELO3C004243	MELO3C004250
MELO3C002546	MELO3C002457	MELO3C003123	MELO3C002671	MELO3C002585		MELO3C004065	MELO3C013605	MELO3C003719	MELO3C004244	MELO3C004251
MELO3C002549	MELO3C002458	MELO3C003125	MELO3C002672	MELO3C002586		MELO3C004069	MELO3C013118	MELO3C003720	MELO3C004245	MELO3C004252
MELO3C002550	MELO3C002459	MELO3C003126	MELO3C002673	MELO3C002587		MELO3C004071	MELO3C013623	MELO3C003726	MELO3C004246	MELO3C004253
MELO3C002551	MELO3C002460	MELO3C003127	MELO3C002674	MELO3C002588		MELO3C004072	MELO3C023349	MELO3C003727	MELO3C004247	MELO3C004258
MELO3C002552	MELO3C002461	MELO3C003128	MELO3C002675	MELO3C002589		MELO3C004073	MELO3C013627	MELO3C003730	MELO3C004248	MELO3C004259
MELO3C002553	MELO3C002462	MELO3C003129	MELO3C002676	MELO3C002590		MELO3C004076	MELO3C013628	MELO3C003731	MELO3C004249	MELO3C004260
MELO3C002554	MELO3C002463	MELO3C003130	MELO3C002677;Name	MELO3C002591		MELO3C004077	MELO3C013629	MELO3C003732	MELO3C004250	MELO3C004261
MELO3C002555	MELO3C002464	MELO3C003131	MELO3C002678	MELO3C002592		MELO3C004078	MELO3C013636	MELO3C003735	MELO3C004251	MELO3C004262
MELO3C002556	MELO3C002465	MELO3C003133	MELO3C002679	MELO3C002593		MELO3C004079	MELO3C013120	MELO3C003737	MELO3C004252	MELO3C004263
MELO3C002557	MELO3C002466	MELO3C003134	MELO3C002680	MELO3C002594		MELO3C004080	MELO3C013121	MELO3C003742	MELO3C004253	MELO3C004264
MELO3C002558	MELO3C002468	MELO3C003135	MELO3C002681	MELO3C002595		MELO3C004087	MELO3C013641	MELO3C003743	MELO3C004257	MELO3C004265
MELO3C002559	MELO3C002469	MELO3C003136	MELO3C002682	MELO3C002596		MELO3C004089	MELO3C023353	MELO3C003745	MELO3C004258	MELO3C004266
MELO3C002560	MELO3C002470	MELO3C003137	MELO3C002683	MELO3C002597		MELO3C004090	MELO3C023354	MELO3C003747	MELO3C004259	MELO3C004267
MELO3C002561	MELO3C002471	MELO3C003139	MELO3C002684	MELO3C002598		MELO3C004092	MELO3C013662	MELO3C003752	MELO3C004260	MELO3C004269
MELO3C002562	MELO3C002473	MELO3C003143	MELO3C002687	MELO3C002600		MELO3C004095	MELO3C018416	MELO3C003755	MELO3C004261	MELO3C004270
MELO3C002563	MELO3C002475	MELO3C003145	MELO3C002689	MELO3C002601		MELO3C004096	MELO3C013667	MELO3C003756	MELO3C004262	MELO3C004271
MELO3C002564	MELO3C002476	MELO3C003146	MELO3C002690	MELO3C002602		MELO3C004097	MELO3C013670	MELO3C003757	MELO3C004263	MELO3C004287
MELO3C002565	MELO3C002477	MELO3C003147	MELO3C002691	MELO3C002603		MELO3C004098	MELO3C013679	MELO3C003761	MELO3C004264	MELO3C004288
MELO3C002566	MELO3C002478	MELO3C003150	MELO3C002692	MELO3C002604		MELO3C004099	MELO3C013126	MELO3C003762	MELO3C004265	MELO3C004289
MELO3C002567	MELO3C002480	MELO3C003152	MELO3C002693	MELO3C002605		MELO3C004101	MELO3C013682	MELO3C003765	MELO3C004266	MELO3C004290
MELO3C002568	MELO3C002481	MELO3C003153	MELO3C002694	MELO3C002606		MELO3C004103	MELO3C013683	MELO3C003775	MELO3C004267	MELO3C004291
MELO3C002569	MELO3C002482	MELO3C003154	MELO3C002695	MELO3C002607		MELO3C004104	MELO3C013686	MELO3C003776	MELO3C004270	MELO3C004296
MELO3C002570	MELO3C002483	MELO3C003156	MELO3C002696	MELO3C002608		MELO3C004110	MELO3C013690	MELO3C003777	MELO3C004271	MELO3C004299
MELO3C002571	MELO3C002484	MELO3C003157	MELO3C002697	MELO3C002609		MELO3C004114	MELO3C013693	MELO3C003778	MELO3C004272	MELO3C004300
MELO3C002572	MELO3C002485	MELO3C003165	MELO3C002698	MELO3C002610		MELO3C004144	MELO3C013127	MELO3C003780	MELO3C004287	MELO3C004301
MELO3C002573	MELO3C002486	MELO3C003173	MELO3C002699	MELO3C002611		MELO3C004145	MELO3C025908	MELO3C003781	MELO3C004288	MELO3C004302
MELO3C002575	MELO3C002488	MELO3C003174	MELO3C002700	MELO3C002612		MELO3C004147	MELO3C025907	MELO3C003782	MELO3C004289	MELO3C004303
MELO3C002576	MELO3C002489	MELO3C003181	MELO3C002702	MELO3C002613		MELO3C004151	MELO3C025888	MELO3C003783	MELO3C004290	MELO3C004311
MELO3C002578	MELO3C002490	MELO3C003185	MELO3C002703	MELO3C002614		MELO3C004155	MELO3C013129	MELO3C003785	MELO3C004291	MELO3C004312
MELO3C002579	MELO3C002491	MELO3C003186	MELO3C002704	MELO3C002615		MELO3C004158	MELO3C025877	MELO3C003797	MELO3C004296	MELO3C004313
MELO3C002581	MELO3C002492	MELO3C003187	MELO3C002705	MELO3C002616		MELO3C004162	MELO3C025868	MELO3C003803	MELO3C004299	MELO3C004314
MELO3C002582	MELO3C002493	MELO3C003188;Name	MELO3C002708	MELO3C002617		MELO3C004176	MELO3C025861	MELO3C003817	MELO3C004300	MELO3C004317
MELO3C002583	MELO3C002494	MELO3C003190	MELO3C002710	MELO3C002618		MELO3C004184	MELO3C025855	MELO3C003823	MELO3C004301	MELO3C004318
MELO3C002584	MELO3C002495	MELO3C003192	MELO3C002711	MELO3C002619		MELO3C004185	MELO3C025854	MELO3C003824	MELO3C004302	MELO3C004319
MELO3C002585	MELO3C002496	MELO3C003197	MELO3C002712	MELO3C002621		MELO3C004207	MELO3C025853	MELO3C003827	MELO3C004303	MELO3C004320
MELO3C002586	MELO3C002497	MELO3C003198	MELO3C002713	MELO3C002622		MELO3C004212	MELO3C013130	MELO3C003856	MELO3C004304	MELO3C004321
MELO3C002587	MELO3C002498	MELO3C003199	MELO3C002714	MELO3C002623		MELO3C004213	MELO3C025852	MELO3C003859	MELO3C004311	MELO3C004323
MELO3C002588	MELO3C002499	MELO3C003201;Name	MELO3C002715	MELO3C002624		MELO3C004222	MELO3C025851	MELO3C003862	MELO3C004312	MELO3C004324
MELO3C002589	MELO3C002500	MELO3C003204	MELO3C002716;Name	MELO3C002625		MELO3C004234	MELO3C026869	MELO3C003879	MELO3C004313	MELO3C004325
MELO3C002590	MELO3C002502	MELO3C003205	MELO3C002717	MELO3C002626		MELO3C004235	MELO3C026872	MELO3C003886	MELO3C004314	MELO3C004326
MELO3C002591	MELO3C002504	MELO3C003206	MELO3C002718	MELO3C002627		MELO3C004240	MELO3C013132	MELO3C003902	MELO3C004317	MELO3C004327
MELO3C002592	MELO3C002506	MELO3C003207	MELO3C002719	MELO3C002628		MELO3C004241	MELO3C019587	MELO3C003918	MELO3C004318	MELO3C004328
MELO3C002593	MELO3C002507	MELO3C003208	MELO3C002720	MELO3C002629		MELO3C004242	MELO3C019595	MELO3C003919	MELO3C004319	MELO3C004329
MELO3C002594	MELO3C002508	MELO3C003209	MELO3C002721	MELO3C002630		MELO3C004244	MELO3C019599	MELO3C003944	MELO3C004320	MELO3C004330
MELO3C002595	MELO3C002509	MELO3C003210	MELO3C002722	MELO3C002631		MELO3C004245	MELO3C019606	MELO3C003946	MELO3C004321	MELO3C004331
MELO3C002596	MELO3C002510	MELO3C003211	MELO3C002723	MELO3C002632		MELO3C004246	MELO3C019612	MELO3C003949	MELO3C004323	MELO3C004332
MELO3C002597	MELO3C002513	MELO3C003212	MELO3C002724	MELO3C002633		MELO3C004247	MELO3C020983	MELO3C003950	MELO3C004324	MELO3C004338
MELO3C002598	MELO3C002514	MELO3C003213	MELO3C002725	MELO3C002635		MELO3C004248	MELO3C019620	MELO3C003952	MELO3C004325	MELO3C004339
MELO3C002600	MELO3C002515	MELO3C003214	MELO3C002726	MELO3C002636		MELO3C004249	MELO3C019621	MELO3C003953	MELO3C004326	MELO3C004346
MELO3C002601	MELO3C002516	MELO3C003215	MELO3C002727	MELO3C002637		MELO3C004250	MELO3C020982	MELO3C003958	MELO3C004327	MELO3C004362
MELO3C002602	MELO3C002521	MELO3C003216	MELO3C002729	MELO3C002639		MELO3C004252	MELO3C020981	MELO3C003959	MELO3C004328	MELO3C004369
MELO3C002603	MELO3C002523	MELO3C003217	MELO3C002730	MELO3C002640		MELO3C004253	MELO3C019641	MELO3C003962	MELO3C004329	MELO3C004370
MELO3C002604	MELO3C002524	MELO3C003218	MELO3C002732	MELO3C002641		MELO3C004258	MELO3C020980	MELO3C003964	MELO3C004330	MELO3C004373
MELO3C002605	MELO3C002526	MELO3C003219	MELO3C002733	MELO3C002642		MELO3C004259	MELO3C013135	MELO3C003968	MELO3C004331	MELO3C004375
MELO3C002606	MELO3C002527	MELO3C003220	MELO3C002734	MELO3C002643		MELO3C004260	MELO3C019643	MELO3C003977	MELO3C004332	MELO3C004380
MELO3C002607	MELO3C002528	MELO3C003221	MELO3C002735	MELO3C002644		MELO3C004261	MELO3C023207	MELO3C003982	MELO3C004338	MELO3C004381
MELO3C002608	MELO3C002529	MELO3C003222	MELO3C002736	MELO3C002645		MELO3C004262	MELO3C019654	MELO3C003983	MELO3C004339	MELO3C004382
MELO3C002609	MELO3C002530	MELO3C003223	MELO3C002737	MELO3C002646		MELO3C004263	MELO3C019662	MELO3C003988	MELO3C004346	MELO3C004384
MELO3C002610	MELO3C002534	MELO3C003226	MELO3C002738	MELO3C002647		MELO3C004264	MELO3C019663	MELO3C003993	MELO3C004362	MELO3C004385
MELO3C002611	MELO3C002535	MELO3C003228	MELO3C002740	MELO3C002648		MELO3C004265	MELO3C019665	MELO3C003995	MELO3C004369	MELO3C004386
MELO3C002612	MELO3C002536	MELO3C003229	MELO3C002742	MELO3C002649		MELO3C004266	MELO3C019666	MELO3C003996	MELO3C004375	MELO3C004387
MELO3C002613	MELO3C002537	MELO3C003230	MELO3C002746	MELO3C002653		MELO3C004267	MELO3C023208	MELO3C004002	MELO3C004380	MELO3C004388
MELO3C002614	MELO3C002538	MELO3C003233;Name	MELO3C002747	MELO3C002654		MELO3C004269	MELO3C019677	MELO3C004003	MELO3C004381	MELO3C004397
MELO3C002615	MELO3C002539	MELO3C003238	MELO3C002748	MELO3C002655		MELO3C004270	MELO3C019679	MELO3C004006	MELO3C004382	MELO3C004399
MELO3C002616	MELO3C002540	MELO3C003239	MELO3C002749	MELO3C002657		MELO3C004271	MELO3C018579	MELO3C004021	MELO3C004384	MELO3C004400
MELO3C002617	MELO3C002541	MELO3C003242	MELO3C002750	MELO3C002658		MELO3C004272	MELO3C019680	MELO3C004022	MELO3C004385	MELO3C004401
MELO3C002618	MELO3C002542	MELO3C003243	MELO3C002751	MELO3C002659		MELO3C004287	MELO3C020975	MELO3C004026	MELO3C004386	MELO3C004402
MELO3C002619	MELO3C002543	MELO3C003245	MELO3C002752	MELO3C002660		MELO3C004288	MELO3C018580	MELO3C004039	MELO3C004387	MELO3C004403
MELO3C002621	MELO3C002545	MELO3C003251	MELO3C002753	MELO3C002661		MELO3C004289	MELO3C019694	MELO3C004040	MELO3C004388	MELO3C004404
MELO3C002622	MELO3C002546	MELO3C003261	MELO3C002754	MELO3C002662		MELO3C004290	MELO3C020971	MELO3C004042	MELO3C004397	MELO3C004406
MELO3C002623	MELO3C002547	MELO3C003262;Name	MELO3C002755	MELO3C002663		MELO3C004291	MELO3C019696	MELO3C004043	MELO3C004399	MELO3C004407
MELO3C002624	MELO3C002548	MELO3C003263	MELO3C002756	MELO3C002664		MELO3C004294	MELO3C019700	MELO3C004044	MELO3C004400	MELO3C004408
MELO3C002625	MELO3C002549	MELO3C003265	MELO3C002757	MELO3C002665		MELO3C004296	MELO3C020970	MELO3C004045	MELO3C004401	MELO3C004409
MELO3C002626	MELO3C002550	MELO3C003269	MELO3C002758	MELO3C002666		MELO3C004299	MELO3C020969	MELO3C004046	MELO3C004402	MELO3C004410
MELO3C002627	MELO3C002551	MELO3C003270	MELO3C002759	MELO3C002667		MELO3C004300	MELO3C018581	MELO3C004053	MELO3C004403	MELO3C004413
MELO3C002628	MELO3C002552	MELO3C003272	MELO3C002763	MELO3C002668		MELO3C004301	MELO3C020968	MELO3C004054	MELO3C004404	MELO3C004414
MELO3C002629	MELO3C002553	MELO3C003277	MELO3C002766	MELO3C002669		MELO3C004302	MELO3C019718	MELO3C004055	MELO3C004406	MELO3C004415
MELO3C002630	MELO3C002554	MELO3C003278	MELO3C002767	MELO3C002670		MELO3C004303	MELO3C019719	MELO3C004059	MELO3C004407	MELO3C004418
MELO3C002631	MELO3C002555	MELO3C003282	MELO3C002768	MELO3C002671		MELO3C004311	MELO3C020967	MELO3C004060	MELO3C004408	MELO3C004421
MELO3C002632	MELO3C002556	MELO3C003286	MELO3C002769	MELO3C002672		MELO3C004312	MELO3C019741	MELO3C004061	MELO3C004409	MELO3C004422
MELO3C002633	MELO3C002557	MELO3C003290	MELO3C002770	MELO3C002673		MELO3C004313	MELO3C020963	MELO3C004062	MELO3C004410	MELO3C004436
MELO3C002635	MELO3C002558	MELO3C003291	MELO3C002771	MELO3C002674		MELO3C004314	MELO3C019764	MELO3C004063	MELO3C004412	MELO3C004442
MELO3C002636	MELO3C002559	MELO3C003292	MELO3C002773	MELO3C002675		MELO3C004317	MELO3C019771	MELO3C004065	MELO3C004413	MELO3C004443
MELO3C002637	MELO3C002560	MELO3C003295	MELO3C002777	MELO3C002676		MELO3C004318	MELO3C025681	MELO3C004069	MELO3C004414	MELO3C004444
MELO3C002638	MELO3C002561	MELO3C003297	MELO3C002778	MELO3C002677;Name		MELO3C004319	MELO3C025683	MELO3C004070	MELO3C004415	MELO3C004454
MELO3C002639	MELO3C002562	MELO3C003298	MELO3C002781	MELO3C002678		MELO3C004320	MELO3C025684	MELO3C004071	MELO3C004416	MELO3C004455
MELO3C002640	MELO3C002563	MELO3C003302	MELO3C002782	MELO3C002679		MELO3C004321	MELO3C025686	MELO3C004072	MELO3C004418	MELO3C004463
MELO3C002641	MELO3C002564	MELO3C003304	MELO3C002784	MELO3C002681		MELO3C004323	MELO3C025687	MELO3C004073	MELO3C004421	MELO3C004486
MELO3C002642	MELO3C002565	MELO3C003305	MELO3C002785	MELO3C002682		MELO3C004324	MELO3C025693	MELO3C004076	MELO3C004422	MELO3C004489
MELO3C002643	MELO3C002566	MELO3C003308	MELO3C002786	MELO3C002683		MELO3C004325	MELO3C025694	MELO3C004077	MELO3C004436	MELO3C004492
MELO3C002644	MELO3C002567	MELO3C003311	MELO3C002787	MELO3C002684		MELO3C004326	MELO3C020956	MELO3C004078	MELO3C004437	MELO3C004493
MELO3C002645	MELO3C002568	MELO3C003312	MELO3C002788	MELO3C002687		MELO3C004327	MELO3C025698	MELO3C004079	MELO3C004443	MELO3C004494
MELO3C002646	MELO3C002569	MELO3C003313	MELO3C002789	MELO3C002689		MELO3C004328	MELO3C025700	MELO3C004080	MELO3C004444	MELO3C004495
MELO3C002647	MELO3C002570	MELO3C003314	MELO3C002790	MELO3C002690		MELO3C004329	MELO3C025701	MELO3C004087	MELO3C004450;Name	MELO3C004496
MELO3C002648	MELO3C002571	MELO3C003317	MELO3C002791	MELO3C002691		MELO3C004330	MELO3C025706	MELO3C004089	MELO3C004454	MELO3C004502
MELO3C002649	MELO3C002572	MELO3C003320	MELO3C002793	MELO3C002692		MELO3C004331	MELO3C025707	MELO3C004090	MELO3C004455	MELO3C004503
MELO3C002650	MELO3C002573	MELO3C003321	MELO3C002796	MELO3C002693		MELO3C004338	MELO3C025709	MELO3C004092	MELO3C004463	MELO3C004514
MELO3C002653	MELO3C002575	MELO3C003323	MELO3C002798	MELO3C002694		MELO3C004339	MELO3C025712	MELO3C004095	MELO3C004486	MELO3C004518
MELO3C002654	MELO3C002576	MELO3C003324	MELO3C002799	MELO3C002695		MELO3C004346	MELO3C025713	MELO3C004096	MELO3C004492	MELO3C004519
MELO3C002655	MELO3C002578	MELO3C003325	MELO3C002800	MELO3C002696		MELO3C004362	MELO3C020953	MELO3C004098	MELO3C004493	MELO3C004520
MELO3C002656	MELO3C002579	MELO3C003326	MELO3C002801	MELO3C002697		MELO3C004369	MELO3C020954	MELO3C004103	MELO3C004494	MELO3C004521
MELO3C002657	MELO3C002581	MELO3C003327	MELO3C002804	MELO3C002698		MELO3C004373	MELO3C025714	MELO3C004104	MELO3C004495	MELO3C004522
MELO3C002658	MELO3C002582	MELO3C003328	MELO3C002805	MELO3C002699		MELO3C004375	MELO3C025715	MELO3C004109	MELO3C004496	MELO3C004523
MELO3C002659	MELO3C002585	MELO3C003329	MELO3C002806	MELO3C002700		MELO3C004380	MELO3C025720	MELO3C004112	MELO3C004502	MELO3C004527
MELO3C002661	MELO3C002586	MELO3C003330	MELO3C002807	MELO3C002703		MELO3C004381	MELO3C020952	MELO3C004114	MELO3C004503	MELO3C004528
MELO3C002662	MELO3C002587	MELO3C003331	MELO3C002808	MELO3C002704		MELO3C004382	MELO3C025721	MELO3C004131	MELO3C004518	MELO3C004532
MELO3C002663	MELO3C002588	MELO3C003332	MELO3C002809	MELO3C002705		MELO3C004383	MELO3C025722	MELO3C004135	MELO3C004519	MELO3C004533
MELO3C002664	MELO3C002589	MELO3C003333	MELO3C002814	MELO3C002708		MELO3C004384	MELO3C025723	MELO3C004139	MELO3C004520	MELO3C004534
MELO3C002665	MELO3C002590	MELO3C003338	MELO3C002816	MELO3C002710		MELO3C004385	MELO3C025724	MELO3C004141	MELO3C004521	MELO3C004535
MELO3C002666	MELO3C002591	MELO3C003339	MELO3C002817	MELO3C002711		MELO3C004386	MELO3C025727	MELO3C004142	MELO3C004522	MELO3C004541
MELO3C002667	MELO3C002593	MELO3C003340	MELO3C002822	MELO3C002712		MELO3C004387	MELO3C020950	MELO3C004144	MELO3C004523	MELO3C004551
MELO3C002668	MELO3C002594	MELO3C003341	MELO3C002824	MELO3C002713		MELO3C004397	MELO3C025737	MELO3C004145	MELO3C004526	MELO3C004556
MELO3C002669	MELO3C002595	MELO3C003342	MELO3C002828	MELO3C002714		MELO3C004399	MELO3C025741	MELO3C004147	MELO3C004527	MELO3C004557
MELO3C002670	MELO3C002596	MELO3C003344	MELO3C002830	MELO3C002715		MELO3C004400	MELO3C025744	MELO3C004151	MELO3C004528	MELO3C004570
MELO3C002671	MELO3C002597	MELO3C003345	MELO3C002831	MELO3C002716;Name		MELO3C004401	MELO3C025753	MELO3C004154	MELO3C004531	MELO3C004571
MELO3C002672	MELO3C002598	MELO3C003346	MELO3C002832	MELO3C002717		MELO3C004402	MELO3C025760	MELO3C004155	MELO3C004532	MELO3C004572
MELO3C002673	MELO3C002599	MELO3C003359	MELO3C002834	MELO3C002718		MELO3C004403	MELO3C025761	MELO3C004158	MELO3C004533	MELO3C004576
MELO3C002674	MELO3C002600	MELO3C003360	MELO3C002839	MELO3C002719		MELO3C004404	MELO3C025764	MELO3C004161	MELO3C004534	MELO3C004579
MELO3C002675	MELO3C002601	MELO3C003361	MELO3C002843	MELO3C002720		MELO3C004405	MELO3C025766	MELO3C004162	MELO3C004535	MELO3C004582
MELO3C002676	MELO3C002602	MELO3C003364	MELO3C002863	MELO3C002721		MELO3C004406	MELO3C020946	MELO3C004170	MELO3C004541	MELO3C004586
MELO3C002677;Name	MELO3C002603	MELO3C003368	MELO3C002869	MELO3C002722		MELO3C004407	MELO3C025773	MELO3C004176	MELO3C004551	MELO3C004591
MELO3C002678	MELO3C002604	MELO3C003369	MELO3C002872	MELO3C002723		MELO3C004408	MELO3C020945	MELO3C004184	MELO3C004568	MELO3C004592
MELO3C002679	MELO3C002605	MELO3C003372	MELO3C002875	MELO3C002724		MELO3C004409	MELO3C025774	MELO3C004185	MELO3C004570	MELO3C004593
MELO3C002681	MELO3C002606	MELO3C003373	MELO3C002877	MELO3C002725		MELO3C004410	MELO3C013150	MELO3C004207	MELO3C004571	MELO3C004595
MELO3C002682	MELO3C002607	MELO3C003374	MELO3C002878	MELO3C002726		MELO3C004413	MELO3C025780	MELO3C004209	MELO3C004572	MELO3C004596
MELO3C002683	MELO3C002608	MELO3C003375	MELO3C002879	MELO3C002727		MELO3C004414	MELO3C020944	MELO3C004212	MELO3C004576	MELO3C004597
MELO3C002684	MELO3C002609	MELO3C003376	MELO3C002880	MELO3C002729		MELO3C004415	MELO3C025783	MELO3C004213	MELO3C004579	MELO3C004598
MELO3C002685	MELO3C002610	MELO3C003378	MELO3C002881	MELO3C002730		MELO3C004421	MELO3C025785	MELO3C004216	MELO3C004582	MELO3C004599
MELO3C002687	MELO3C002611	MELO3C003379	MELO3C002882	MELO3C002732		MELO3C004422	MELO3C026945	MELO3C004220	MELO3C004586	MELO3C004600
MELO3C002688	MELO3C002612	MELO3C003380	MELO3C002891	MELO3C002733		MELO3C004423	MELO3C026947	MELO3C004222	MELO3C004591	MELO3C004601
MELO3C002689	MELO3C002613	MELO3C003388	MELO3C002896	MELO3C002734		MELO3C004427	MELO3C026961	MELO3C004225	MELO3C004592	MELO3C004602
MELO3C002690	MELO3C002614	MELO3C003389	MELO3C002897	MELO3C002735		MELO3C004428	MELO3C026962	MELO3C004231	MELO3C004593	MELO3C004603
MELO3C002691	MELO3C002615	MELO3C003391	MELO3C002899	MELO3C002736		MELO3C004442	MELO3C020942	MELO3C004233	MELO3C004596	MELO3C004604
MELO3C002692	MELO3C002616	MELO3C003393	MELO3C002900	MELO3C002737		MELO3C004443	MELO3C021460	MELO3C004234	MELO3C004597	MELO3C004609
MELO3C002693	MELO3C002617	MELO3C003394	MELO3C002903	MELO3C002738		MELO3C004444	MELO3C021459	MELO3C004235	MELO3C004598	MELO3C004625
MELO3C002694	MELO3C002618	MELO3C003395	MELO3C002906	MELO3C002739		MELO3C004454	MELO3C021450	MELO3C004240	MELO3C004599	MELO3C004627
MELO3C002695	MELO3C002619	MELO3C003396	MELO3C002910	MELO3C002740		MELO3C004455	MELO3C021448	MELO3C004241	MELO3C004600	MELO3C004656
MELO3C002696	MELO3C002621	MELO3C003397	MELO3C002912	MELO3C002741		MELO3C004463	MELO3C021447	MELO3C004242	MELO3C004601	MELO3C004657
MELO3C002697	MELO3C002622	MELO3C003400	MELO3C002917	MELO3C002742		MELO3C004477	MELO3C021446	MELO3C004244	MELO3C004602	MELO3C004662
MELO3C002698	MELO3C002623	MELO3C003404	MELO3C002919	MELO3C002743		MELO3C004478	MELO3C021445	MELO3C004245	MELO3C004603	MELO3C004663
MELO3C002699	MELO3C002624	MELO3C003405	MELO3C002920	MELO3C002744		MELO3C004486	MELO3C018584	MELO3C004246	MELO3C004604	MELO3C004687
MELO3C002700	MELO3C002625	MELO3C003409	MELO3C002922	MELO3C002746		MELO3C004487	MELO3C021431	MELO3C004247	MELO3C004609	MELO3C004688
MELO3C002702	MELO3C002626	MELO3C003410	MELO3C002923	MELO3C002747		MELO3C004493	MELO3C020939	MELO3C004248	MELO3C004625	MELO3C004693
MELO3C002703	MELO3C002627	MELO3C003412	MELO3C002926	MELO3C002748		MELO3C004494	MELO3C021427	MELO3C004249	MELO3C004627	MELO3C004735
MELO3C002704	MELO3C002628	MELO3C003417	MELO3C002928	MELO3C002750		MELO3C004495	MELO3C021426	MELO3C004250	MELO3C004656	MELO3C004736
MELO3C002705	MELO3C002629	MELO3C003418	MELO3C002929	MELO3C002751		MELO3C004502	MELO3C020938	MELO3C004251	MELO3C004662	MELO3C004737
MELO3C002708	MELO3C002630	MELO3C003420	MELO3C002930	MELO3C002752		MELO3C004503	MELO3C021423	MELO3C004252	MELO3C004663	MELO3C004740
MELO3C002710	MELO3C002631	MELO3C003423	MELO3C002931	MELO3C002753		MELO3C004519	MELO3C021422	MELO3C004253	MELO3C004687	MELO3C004741
MELO3C002711	MELO3C002632	MELO3C003424	MELO3C002934	MELO3C002754		MELO3C004520	MELO3C021409	MELO3C004258	MELO3C004688	MELO3C004742
MELO3C002712	MELO3C002633	MELO3C003425	MELO3C002936	MELO3C002755		MELO3C004521	MELO3C021407	MELO3C004259	MELO3C004693	MELO3C004745
MELO3C002713	MELO3C002635	MELO3C003426	MELO3C002939	MELO3C002756		MELO3C004522	MELO3C021401	MELO3C004260	MELO3C004729;Name	MELO3C004748
MELO3C002714	MELO3C002636	MELO3C003429	MELO3C002949	MELO3C002757		MELO3C004523	MELO3C021398	MELO3C004261	MELO3C004735	MELO3C004749
MELO3C002715	MELO3C002637	MELO3C003430	MELO3C002951	MELO3C002758		MELO3C004527	MELO3C020937	MELO3C004262	MELO3C004736	MELO3C004751
MELO3C002716;Name	MELO3C002638	MELO3C003431	MELO3C002952	MELO3C002759		MELO3C004528	MELO3C020936	MELO3C004263	MELO3C004737	MELO3C004753
MELO3C002717	MELO3C002639	MELO3C003436	MELO3C002953	MELO3C002763		MELO3C004532	MELO3C020935	MELO3C004264	MELO3C004740	MELO3C004754
MELO3C002718	MELO3C002640	MELO3C003437	MELO3C002955	MELO3C002766		MELO3C004533	MELO3C021386	MELO3C004265	MELO3C004741	MELO3C004755
MELO3C002719	MELO3C002641	MELO3C003438	MELO3C002961	MELO3C002767		MELO3C004535	MELO3C020934	MELO3C004266	MELO3C004742	MELO3C004756
MELO3C002720	MELO3C002642	MELO3C003439	MELO3C002966	MELO3C002768		MELO3C004541	MELO3C021377	MELO3C004267	MELO3C004745	MELO3C004757
MELO3C002721	MELO3C002643	MELO3C003440	MELO3C002967	MELO3C002769		MELO3C004548	MELO3C021376	MELO3C004270	MELO3C004748	MELO3C004761
MELO3C002722	MELO3C002644	MELO3C003441	MELO3C002974	MELO3C002770		MELO3C004551	MELO3C021374	MELO3C004275	MELO3C004749	MELO3C004793
MELO3C002723	MELO3C002645	MELO3C003442	MELO3C002975	MELO3C002771		MELO3C004552	MELO3C021373	MELO3C004276	MELO3C004750	MELO3C004795
MELO3C002724	MELO3C002646	MELO3C003444	MELO3C002976	MELO3C002773		MELO3C004553	MELO3C021372	MELO3C004288	MELO3C004751	MELO3C004802
MELO3C002725	MELO3C002647	MELO3C003445	MELO3C002978	MELO3C002775		MELO3C004570	MELO3C013157	MELO3C004289	MELO3C004753	MELO3C004809
MELO3C002726	MELO3C002648	MELO3C003446	MELO3C002980	MELO3C002777		MELO3C004571	MELO3C021364	MELO3C004291	MELO3C004754	MELO3C004822
MELO3C002727	MELO3C002649	MELO3C003447	MELO3C002981	MELO3C002778		MELO3C004572	MELO3C020933	MELO3C004296	MELO3C004755	MELO3C004835
MELO3C002729	MELO3C002650	MELO3C003448	MELO3C002984	MELO3C002779		MELO3C004576	MELO3C021365	MELO3C004299	MELO3C004756	MELO3C004836
MELO3C002730	MELO3C002651	MELO3C003449	MELO3C002986	MELO3C002781		MELO3C004579	MELO3C021357	MELO3C004300	MELO3C004757	MELO3C004845
MELO3C002731	MELO3C002653	MELO3C003452	MELO3C002988	MELO3C002782		MELO3C004582	MELO3C021356	MELO3C004301	MELO3C004761	MELO3C004846
MELO3C002732	MELO3C002654	MELO3C003453	MELO3C002989	MELO3C002784		MELO3C004586	MELO3C021354	MELO3C004302	MELO3C004802	MELO3C004856
MELO3C002733	MELO3C002655	MELO3C003454	MELO3C002995	MELO3C002785		MELO3C004591	MELO3C021351	MELO3C004303	MELO3C004809	MELO3C004860
MELO3C002734	MELO3C002656	MELO3C003455	MELO3C002996	MELO3C002786		MELO3C004592	MELO3C021350	MELO3C004305	MELO3C004822	MELO3C004861
MELO3C002735	MELO3C002657	MELO3C003456	MELO3C002999	MELO3C002787		MELO3C004593	MELO3C020932	MELO3C004306	MELO3C004835	MELO3C004868
MELO3C002736	MELO3C002658	MELO3C003459	MELO3C003002	MELO3C002788		MELO3C004596	MELO3C020931	MELO3C004311	MELO3C004843	MELO3C004869
MELO3C002737	MELO3C002659	MELO3C003464	MELO3C003005	MELO3C002789		MELO3C004597	MELO3C021341	MELO3C004312	MELO3C004845	MELO3C004877
MELO3C002738	MELO3C002660	MELO3C003465	MELO3C003009	MELO3C002790		MELO3C004598	MELO3C021340	MELO3C004313	MELO3C004846	MELO3C004901
MELO3C002739	MELO3C002661	MELO3C003467	MELO3C003015	MELO3C002791		MELO3C004599	MELO3C021339	MELO3C004314	MELO3C004856	MELO3C004902
MELO3C002740	MELO3C002662	MELO3C003468	MELO3C003017	MELO3C002793		MELO3C004600	MELO3C021338	MELO3C004315	MELO3C004860	MELO3C004915
MELO3C002741	MELO3C002663	MELO3C003469	MELO3C003018	MELO3C002796		MELO3C004601	MELO3C021337	MELO3C004319	MELO3C004861	MELO3C004920
MELO3C002742	MELO3C002664	MELO3C003471	MELO3C003020	MELO3C002798		MELO3C004602	MELO3C021336	MELO3C004320	MELO3C004868	MELO3C004922
MELO3C002744	MELO3C002665	MELO3C003472	MELO3C003021	MELO3C002799		MELO3C004603	MELO3C021335	MELO3C004321	MELO3C004869	MELO3C004924
MELO3C002746	MELO3C002666	MELO3C003474	MELO3C003023	MELO3C002800		MELO3C004604	MELO3C021334	MELO3C004323	MELO3C004877	MELO3C004925
MELO3C002747	MELO3C002667	MELO3C003475	MELO3C003027	MELO3C002801		MELO3C004609	MELO3C013159	MELO3C004324	MELO3C004901	MELO3C004926
MELO3C002748	MELO3C002668	MELO3C003476	MELO3C003030	MELO3C002804		MELO3C004610	MELO3C021324	MELO3C004325	MELO3C004902	MELO3C004927
MELO3C002750	MELO3C002669	MELO3C003477	MELO3C003032	MELO3C002805		MELO3C004620	MELO3C021323	MELO3C004326	MELO3C004915	MELO3C004930
MELO3C002751	MELO3C002670	MELO3C003478	MELO3C003035	MELO3C002806		MELO3C004625	MELO3C021322	MELO3C004327	MELO3C004920	MELO3C004931
MELO3C002752	MELO3C002671	MELO3C003479	MELO3C003038	MELO3C002807		MELO3C004627	MELO3C021321	MELO3C004328	MELO3C004922	MELO3C004932
MELO3C002753	MELO3C002672	MELO3C003480	MELO3C003039	MELO3C002808		MELO3C004637	MELO3C021319	MELO3C004329	MELO3C004924	MELO3C004936
MELO3C002754	MELO3C002673	MELO3C003481	MELO3C003043	MELO3C002809		MELO3C004687	MELO3C020928	MELO3C004330	MELO3C004925	MELO3C004941
MELO3C002755	MELO3C002674	MELO3C003482	MELO3C003044	MELO3C002814		MELO3C004688	MELO3C021315	MELO3C004331	MELO3C004926	MELO3C004947
MELO3C002756	MELO3C002675	MELO3C003483	MELO3C003046	MELO3C002816		MELO3C004693	MELO3C021314	MELO3C004332	MELO3C004927	MELO3C004958
MELO3C002757	MELO3C002676	MELO3C003484	MELO3C003048	MELO3C002817		MELO3C004718	MELO3C021313	MELO3C004333	MELO3C004930	MELO3C004960
MELO3C002758	MELO3C002677;Name	MELO3C003486	MELO3C003054	MELO3C002822		MELO3C004719	MELO3C021311	MELO3C004337	MELO3C004931	MELO3C004963
MELO3C002759	MELO3C002678	MELO3C003487	MELO3C003055	MELO3C002824		MELO3C004729;Name	MELO3C021310	MELO3C004338	MELO3C004932	MELO3C004966
MELO3C002760	MELO3C002679	MELO3C003488	MELO3C003057	MELO3C002828		MELO3C004735	MELO3C021309	MELO3C004339	MELO3C004941	MELO3C004969
MELO3C002763	MELO3C002681	MELO3C003489;Name	MELO3C003061	MELO3C002830		MELO3C004736	MELO3C021308	MELO3C004344	MELO3C004947	MELO3C004970
MELO3C002766	MELO3C002682	MELO3C003490	MELO3C003062	MELO3C002831		MELO3C004737	MELO3C021301	MELO3C004346	MELO3C004958	MELO3C004974
MELO3C002767	MELO3C002683	MELO3C003491	MELO3C003069	MELO3C002832		MELO3C004740	MELO3C021300	MELO3C004354	MELO3C004960	MELO3C004978
MELO3C002768	MELO3C002684	MELO3C003495	MELO3C003071	MELO3C002834		MELO3C004741	MELO3C021297	MELO3C004364	MELO3C004963	MELO3C004981
MELO3C002769	MELO3C002687	MELO3C003496	MELO3C003072	MELO3C002839		MELO3C004742	MELO3C021293	MELO3C004365	MELO3C004966	MELO3C004984
MELO3C002770	MELO3C002688	MELO3C003497	MELO3C003074	MELO3C002842		MELO3C004745	MELO3C021288	MELO3C004367	MELO3C004969	MELO3C004998
MELO3C002771	MELO3C002689	MELO3C003498	MELO3C003075	MELO3C002843		MELO3C004748	MELO3C021287	MELO3C004368	MELO3C004970	MELO3C005000
MELO3C002773	MELO3C002690	MELO3C003499	MELO3C003076	MELO3C002852		MELO3C004749	MELO3C021286	MELO3C004369	MELO3C004974	MELO3C005001
MELO3C002775	MELO3C002693	MELO3C003500	MELO3C003078	MELO3C002853		MELO3C004751	MELO3C020923	MELO3C004370	MELO3C004978	MELO3C005004
MELO3C002777	MELO3C002694	MELO3C003503	MELO3C003079	MELO3C002861		MELO3C004753	MELO3C021284	MELO3C004375	MELO3C004981	MELO3C005037
MELO3C002778	MELO3C002695	MELO3C003505	MELO3C003080	MELO3C002863		MELO3C004754	MELO3C021283	MELO3C004386	MELO3C004984	MELO3C005038
MELO3C002779	MELO3C002696	MELO3C003506	MELO3C003081	MELO3C002865		MELO3C004755	MELO3C021274	MELO3C004387	MELO3C004992	MELO3C005044
MELO3C002780	MELO3C002698	MELO3C003508	MELO3C003082	MELO3C002869		MELO3C004756	MELO3C020922	MELO3C004389	MELO3C004993	MELO3C005045
MELO3C002781	MELO3C002699	MELO3C003509	MELO3C003083	MELO3C002870		MELO3C004757	MELO3C021264	MELO3C004397	MELO3C004998	MELO3C005046
MELO3C002782	MELO3C002700	MELO3C003510	MELO3C003085	MELO3C002871		MELO3C004785	MELO3C020921	MELO3C004398	MELO3C005000	MELO3C005051
MELO3C002784	MELO3C002703	MELO3C003518	MELO3C003086	MELO3C002872		MELO3C004793	MELO3C021262	MELO3C004399	MELO3C005001	MELO3C005052
MELO3C002785	MELO3C002704	MELO3C003519	MELO3C003087	MELO3C002875		MELO3C004795	MELO3C021261	MELO3C004400	MELO3C005004	MELO3C005081
MELO3C002786	MELO3C002705	MELO3C003520	MELO3C003091	MELO3C002878		MELO3C004797	MELO3C020920	MELO3C004401	MELO3C005036	MELO3C005088
MELO3C002787	MELO3C002708	MELO3C003521	MELO3C003092	MELO3C002879		MELO3C004800	MELO3C021259	MELO3C004402	MELO3C005037	MELO3C005133
MELO3C002788	MELO3C002710	MELO3C003523	MELO3C003093	MELO3C002880		MELO3C004801	MELO3C013163	MELO3C004403	MELO3C005044	MELO3C005134
MELO3C002789	MELO3C002711	MELO3C003524	MELO3C003094	MELO3C002881		MELO3C004802	MELO3C021253	MELO3C004404	MELO3C005045	MELO3C005147
MELO3C002790	MELO3C002712	MELO3C003525	MELO3C003095	MELO3C002882		MELO3C004809	MELO3C021249	MELO3C004406	MELO3C005046	MELO3C005163
MELO3C002791	MELO3C002713	MELO3C003526	MELO3C003096	MELO3C002888		MELO3C004822	MELO3C021248	MELO3C004407	MELO3C005051	MELO3C005169
MELO3C002793	MELO3C002714	MELO3C003528	MELO3C003097	MELO3C002891		MELO3C004835	MELO3C021233	MELO3C004408	MELO3C005052	MELO3C005184
MELO3C002796	MELO3C002715	MELO3C003529	MELO3C003099	MELO3C002896		MELO3C004836	MELO3C021231	MELO3C004409	MELO3C005070	MELO3C005187
MELO3C002798	MELO3C002716;Name	MELO3C003530	MELO3C003100	MELO3C002897		MELO3C004843	MELO3C020915	MELO3C004410	MELO3C005081	MELO3C005197
MELO3C002799	MELO3C002717	MELO3C003531	MELO3C003101	MELO3C002899		MELO3C004845	MELO3C020914	MELO3C004413	MELO3C005088	MELO3C005214
MELO3C002800	MELO3C002719	MELO3C003532	MELO3C003102	MELO3C002900		MELO3C004846	MELO3C021225	MELO3C004414	MELO3C005133	MELO3C005215
MELO3C002801	MELO3C002720	MELO3C003533	MELO3C003103	MELO3C002903		MELO3C004856	MELO3C021222	MELO3C004415	MELO3C005134	MELO3C005222
MELO3C002802	MELO3C002721	MELO3C003534	MELO3C003104	MELO3C002906		MELO3C004860	MELO3C021220	MELO3C004416	MELO3C005135	MELO3C005223
MELO3C002804	MELO3C002722	MELO3C003535	MELO3C003105	MELO3C002910		MELO3C004861	MELO3C021211	MELO3C004417	MELO3C005147	MELO3C005224
MELO3C002805	MELO3C002723	MELO3C003536	MELO3C003106	MELO3C002912		MELO3C004862	MELO3C021206	MELO3C004421	MELO3C005163	MELO3C005225
MELO3C002806	MELO3C002724	MELO3C003537	MELO3C003107	MELO3C002913		MELO3C004866	MELO3C021205	MELO3C004422	MELO3C005169	MELO3C005226
MELO3C002807	MELO3C002725	MELO3C003538	MELO3C003108	MELO3C002917		MELO3C004868	MELO3C021199	MELO3C004435	MELO3C005184	MELO3C005237
MELO3C002808	MELO3C002726	MELO3C003539	MELO3C003109	MELO3C002919		MELO3C004869	MELO3C021196	MELO3C004442	MELO3C005186	MELO3C005238
MELO3C002809	MELO3C002727	MELO3C003540	MELO3C003110	MELO3C002920		MELO3C004877	MELO3C021191	MELO3C004443	MELO3C005187	MELO3C005242
MELO3C002810	MELO3C002730	MELO3C003541	MELO3C003111	MELO3C002922		MELO3C004892	MELO3C021183	MELO3C004444	MELO3C005190	MELO3C005254
MELO3C002812	MELO3C002732	MELO3C003542	MELO3C003112	MELO3C002923		MELO3C004901	MELO3C021182	MELO3C004445	MELO3C005197	MELO3C005257
MELO3C002814	MELO3C002733	MELO3C003543	MELO3C003113	MELO3C002925		MELO3C004902	MELO3C021178	MELO3C004454	MELO3C005215	MELO3C005258
MELO3C002815	MELO3C002735	MELO3C003545	MELO3C003114	MELO3C002926		MELO3C004915	MELO3C021168	MELO3C004455	MELO3C005222	MELO3C005259
MELO3C002816	MELO3C002736	MELO3C003546	MELO3C003115	MELO3C002928		MELO3C004920	MELO3C021167	MELO3C004456	MELO3C005223	MELO3C005260
MELO3C002817	MELO3C002737	MELO3C003547	MELO3C003116	MELO3C002929		MELO3C004922	MELO3C021164	MELO3C004462	MELO3C005224	MELO3C005262
MELO3C002822	MELO3C002738	MELO3C003548	MELO3C003118	MELO3C002930		MELO3C004924	MELO3C021157	MELO3C004463	MELO3C005225	MELO3C005274
MELO3C002824	MELO3C002739	MELO3C003552	MELO3C003119	MELO3C002931		MELO3C004925	MELO3C021156	MELO3C004464	MELO3C005226	MELO3C005278
MELO3C002828	MELO3C002740	MELO3C003557	MELO3C003120	MELO3C002934		MELO3C004926	MELO3C021155	MELO3C004477	MELO3C005237	MELO3C005284
MELO3C002829	MELO3C002741	MELO3C003560	MELO3C003121	MELO3C002936		MELO3C004927	MELO3C021154	MELO3C004478	MELO3C005242	MELO3C005289
MELO3C002830	MELO3C002742	MELO3C003561	MELO3C003122	MELO3C002939		MELO3C004928	MELO3C021151	MELO3C004479	MELO3C005254	MELO3C005290
MELO3C002831	MELO3C002743	MELO3C003562	MELO3C003123	MELO3C002947		MELO3C004930	MELO3C020913	MELO3C004482	MELO3C005257	MELO3C005292
MELO3C002832	MELO3C002744	MELO3C003563	MELO3C003124	MELO3C002949		MELO3C004931	MELO3C021148	MELO3C004484	MELO3C005258	MELO3C005297
MELO3C002834	MELO3C002745	MELO3C003564	MELO3C003125	MELO3C002951		MELO3C004932	MELO3C021147	MELO3C004487	MELO3C005259	MELO3C005302
MELO3C002835	MELO3C002746	MELO3C003566	MELO3C003126	MELO3C002952		MELO3C004935	MELO3C020912	MELO3C004492	MELO3C005260	MELO3C005308
MELO3C002838	MELO3C002747	MELO3C003569	MELO3C003127	MELO3C002953		MELO3C004936	MELO3C021145	MELO3C004493	MELO3C005274	MELO3C005312
MELO3C002839	MELO3C002748	MELO3C003570	MELO3C003128	MELO3C002955		MELO3C004941	MELO3C021144	MELO3C004494	MELO3C005284	MELO3C005314
MELO3C002841	MELO3C002749	MELO3C003571	MELO3C003129	MELO3C002961		MELO3C004947	MELO3C021143	MELO3C004495	MELO3C005289	MELO3C005315
MELO3C002842	MELO3C002750	MELO3C003572	MELO3C003130	MELO3C002966		MELO3C004958	MELO3C021142	MELO3C004496	MELO3C005290	MELO3C005319
MELO3C002843	MELO3C002751	MELO3C003573	MELO3C003132	MELO3C002967		MELO3C004960	MELO3C021141	MELO3C004497	MELO3C005292	MELO3C005320
MELO3C002845	MELO3C002752	MELO3C003574	MELO3C003133	MELO3C002974		MELO3C004963	MELO3C022232	MELO3C004502	MELO3C005297	MELO3C005321
MELO3C002850	MELO3C002753	MELO3C003575	MELO3C003134	MELO3C002975		MELO3C004966	MELO3C022233	MELO3C004503	MELO3C005302	MELO3C005322
MELO3C002851	MELO3C002754	MELO3C003576	MELO3C003135	MELO3C002976		MELO3C004969	MELO3C022234	MELO3C004504	MELO3C005308	MELO3C005323
MELO3C002852	MELO3C002755	MELO3C003577	MELO3C003136	MELO3C002978		MELO3C004970	MELO3C022235	MELO3C004518	MELO3C005312	MELO3C005324
MELO3C002853	MELO3C002756	MELO3C003578;Name	MELO3C003137	MELO3C002980		MELO3C004974	MELO3C022236	MELO3C004519	MELO3C005314	MELO3C005325
MELO3C002860	MELO3C002757	MELO3C003579	MELO3C003138	MELO3C002981		MELO3C004977	MELO3C022239	MELO3C004520	MELO3C005315	MELO3C005326
MELO3C002861	MELO3C002758	MELO3C003580	MELO3C003139	MELO3C002984		MELO3C004978	MELO3C022242	MELO3C004521	MELO3C005319	MELO3C005327
MELO3C002863	MELO3C002759	MELO3C003581	MELO3C003141	MELO3C002986		MELO3C004981	MELO3C022243	MELO3C004522	MELO3C005320	MELO3C005332
MELO3C002865	MELO3C002763	MELO3C003582	MELO3C003143	MELO3C002988		MELO3C004983	MELO3C022244	MELO3C004523	MELO3C005321	MELO3C005337
MELO3C002869	MELO3C002766	MELO3C003583	MELO3C003145	MELO3C002989		MELO3C004984	MELO3C022247	MELO3C004527	MELO3C005322	MELO3C005343
MELO3C002870	MELO3C002767	MELO3C003586	MELO3C003146	MELO3C002995		MELO3C004998	MELO3C022248	MELO3C004532	MELO3C005323	MELO3C005347
MELO3C002871	MELO3C002768	MELO3C003587	MELO3C003147	MELO3C002996		MELO3C005000	MELO3C020907	MELO3C004533	MELO3C005324	MELO3C005350
MELO3C002872	MELO3C002769	MELO3C003590	MELO3C003148	MELO3C002999		MELO3C005001	MELO3C022249	MELO3C004534	MELO3C005325	MELO3C005355
MELO3C002875	MELO3C002770	MELO3C003591	MELO3C003150	MELO3C003002		MELO3C005004	MELO3C022251	MELO3C004535	MELO3C005326	MELO3C005356
MELO3C002877	MELO3C002771	MELO3C003593	MELO3C003152	MELO3C003005		MELO3C005037	MELO3C022253	MELO3C004537	MELO3C005327	MELO3C005357
MELO3C002878	MELO3C002773	MELO3C003595	MELO3C003154	MELO3C003009		MELO3C005038	MELO3C022254	MELO3C004538	MELO3C005332	MELO3C005358
MELO3C002879	MELO3C002775	MELO3C003597	MELO3C003156	MELO3C003015		MELO3C005044	MELO3C022255	MELO3C004540	MELO3C005335	MELO3C005367
MELO3C002880	MELO3C002777	MELO3C003598	MELO3C003163	MELO3C003017		MELO3C005045	MELO3C022256	MELO3C004541	MELO3C005337	MELO3C005373
MELO3C002881	MELO3C002778	MELO3C003600	MELO3C003164;Name	MELO3C003018		MELO3C005046	MELO3C022257	MELO3C004547	MELO3C005347	MELO3C005374
MELO3C002882	MELO3C002779	MELO3C003601	MELO3C003165	MELO3C003020		MELO3C005051	MELO3C022258	MELO3C004548	MELO3C005349	MELO3C005375
MELO3C002888	MELO3C002781	MELO3C003602	MELO3C003169	MELO3C003021		MELO3C005052	MELO3C022259	MELO3C004551	MELO3C005350	MELO3C005385
MELO3C002891	MELO3C002782	MELO3C003603	MELO3C003173	MELO3C003023		MELO3C005079	MELO3C022261	MELO3C004552	MELO3C005354;Name	MELO3C005393
MELO3C002896	MELO3C002784	MELO3C003605	MELO3C003174	MELO3C003027		MELO3C005081	MELO3C022262	MELO3C004556	MELO3C005355	MELO3C005394
MELO3C002897	MELO3C002785	MELO3C003608	MELO3C003181	MELO3C003030		MELO3C005088	MELO3C022263	MELO3C004559	MELO3C005356	MELO3C005397
MELO3C002899	MELO3C002786	MELO3C003614	MELO3C003185	MELO3C003032		MELO3C005133	MELO3C022264	MELO3C004568	MELO3C005357	MELO3C005398
MELO3C002900	MELO3C002787	MELO3C003616	MELO3C003186	MELO3C003035		MELO3C005134	MELO3C022265	MELO3C004569	MELO3C005358	MELO3C005399
MELO3C002903	MELO3C002788	MELO3C003619	MELO3C003187	MELO3C003037		MELO3C005135	MELO3C022280	MELO3C004570	MELO3C005362	MELO3C005403
MELO3C002906	MELO3C002789	MELO3C003620	MELO3C003188;Name	MELO3C003038		MELO3C005147	MELO3C022281	MELO3C004571	MELO3C005366	MELO3C005405
MELO3C002910	MELO3C002790	MELO3C003621	MELO3C003190	MELO3C003039		MELO3C005163	MELO3C020904	MELO3C004572	MELO3C005367	MELO3C005406
MELO3C002912	MELO3C002791	MELO3C003622	MELO3C003192	MELO3C003043		MELO3C005169	MELO3C022282	MELO3C004573	MELO3C005373	MELO3C005414
MELO3C002913	MELO3C002793	MELO3C003623	MELO3C003193	MELO3C003044		MELO3C005184	MELO3C022291	MELO3C004574	MELO3C005374	MELO3C005419
MELO3C002917	MELO3C002796	MELO3C003624	MELO3C003195	MELO3C003046		MELO3C005186	MELO3C022292	MELO3C004576	MELO3C005375	MELO3C005420
MELO3C002919	MELO3C002798	MELO3C003626	MELO3C003197	MELO3C003048		MELO3C005187	MELO3C022293	MELO3C004578	MELO3C005384	MELO3C005427
MELO3C002920	MELO3C002799	MELO3C003627	MELO3C003198	MELO3C003054		MELO3C005197	MELO3C022294	MELO3C004579	MELO3C005385	MELO3C005428
MELO3C002922	MELO3C002800	MELO3C003628	MELO3C003199	MELO3C003055		MELO3C005214	MELO3C022297	MELO3C004582	MELO3C005393	MELO3C005434
MELO3C002923	MELO3C002801	MELO3C003630	MELO3C003200	MELO3C003057		MELO3C005215	MELO3C022298	MELO3C004584	MELO3C005394	MELO3C005435
MELO3C002926	MELO3C002804	MELO3C003632	MELO3C003201;Name	MELO3C003061		MELO3C005222	MELO3C022299	MELO3C004586	MELO3C005397	MELO3C005436
MELO3C002928	MELO3C002805	MELO3C003635	MELO3C003204	MELO3C003062		MELO3C005223	MELO3C022303	MELO3C004587	MELO3C005398	MELO3C005437
MELO3C002929	MELO3C002806	MELO3C003636	MELO3C003205	MELO3C003069		MELO3C005224	MELO3C022309	MELO3C004588	MELO3C005399	MELO3C005440
MELO3C002930	MELO3C002807	MELO3C003637;Name	MELO3C003206	MELO3C003071		MELO3C005225	MELO3C022315	MELO3C004591	MELO3C005403	MELO3C005441
MELO3C002931	MELO3C002808	MELO3C003640	MELO3C003207	MELO3C003072		MELO3C005226	MELO3C022316	MELO3C004592	MELO3C005405	MELO3C005442
MELO3C002933	MELO3C002809	MELO3C003641	MELO3C003208	MELO3C003074		MELO3C005227	MELO3C022317	MELO3C004593	MELO3C005406	MELO3C005443
MELO3C002934	MELO3C002812	MELO3C003643	MELO3C003209	MELO3C003075		MELO3C005237	MELO3C022319	MELO3C004596	MELO3C005427	MELO3C005444
MELO3C002936	MELO3C002814	MELO3C003644	MELO3C003210	MELO3C003076		MELO3C005238	MELO3C022327	MELO3C004597	MELO3C005428	MELO3C005450
MELO3C002939	MELO3C002815	MELO3C003645	MELO3C003211	MELO3C003078		MELO3C005242	MELO3C022328	MELO3C004598	MELO3C005433	MELO3C005451
MELO3C002941	MELO3C002816	MELO3C003646	MELO3C003212	MELO3C003079		MELO3C005254	MELO3C022329	MELO3C004599	MELO3C005434	MELO3C005452
MELO3C002943	MELO3C002817	MELO3C003647	MELO3C003213	MELO3C003080		MELO3C005257	MELO3C022330	MELO3C004600	MELO3C005435	MELO3C005453
MELO3C002945	MELO3C002822	MELO3C003648	MELO3C003214	MELO3C003081		MELO3C005258	MELO3C022339	MELO3C004601	MELO3C005436	MELO3C005456
MELO3C002946	MELO3C002824	MELO3C003650	MELO3C003215	MELO3C003082		MELO3C005259	MELO3C022341	MELO3C004602	MELO3C005437	MELO3C005457
MELO3C002947	MELO3C002828	MELO3C003651	MELO3C003216	MELO3C003083		MELO3C005260	MELO3C022342	MELO3C004604	MELO3C005440	MELO3C005458
MELO3C002949	MELO3C002829	MELO3C003652	MELO3C003217	MELO3C003085		MELO3C005262	MELO3C022347	MELO3C004609	MELO3C005441	MELO3C005459
MELO3C002951	MELO3C002830	MELO3C003653	MELO3C003218	MELO3C003086		MELO3C005274	MELO3C022348	MELO3C004611	MELO3C005442	MELO3C005460
MELO3C002952	MELO3C002831	MELO3C003657	MELO3C003219	MELO3C003087		MELO3C005278	MELO3C022349	MELO3C004613	MELO3C005443	MELO3C005463
MELO3C002953	MELO3C002832	MELO3C003658	MELO3C003220	MELO3C003091		MELO3C005284	MELO3C022358	MELO3C004614	MELO3C005444	MELO3C005468
MELO3C002955	MELO3C002834	MELO3C003659	MELO3C003221	MELO3C003092		MELO3C005290	MELO3C022359	MELO3C004625	MELO3C005450	MELO3C005492
MELO3C002960	MELO3C002835	MELO3C003660	MELO3C003222	MELO3C003093		MELO3C005291	MELO3C022364	MELO3C004627	MELO3C005451	MELO3C005498
MELO3C002961	MELO3C002839	MELO3C003663	MELO3C003223	MELO3C003094		MELO3C005292	MELO3C022365	MELO3C004628	MELO3C005452	MELO3C005499
MELO3C002962	MELO3C002841	MELO3C003664	MELO3C003224	MELO3C003095		MELO3C005297	MELO3C022366	MELO3C004630	MELO3C005453	MELO3C005500
MELO3C002966	MELO3C002842	MELO3C003665	MELO3C003225	MELO3C003096		MELO3C005302	MELO3C022367	MELO3C004637	MELO3C005456	MELO3C005501
MELO3C002967	MELO3C002843	MELO3C003666	MELO3C003226	MELO3C003097		MELO3C005307	MELO3C022371	MELO3C004643	MELO3C005457	MELO3C005502
MELO3C002974	MELO3C002844	MELO3C003669	MELO3C003227	MELO3C003098		MELO3C005308	MELO3C022372	MELO3C004647	MELO3C005458	MELO3C005509
MELO3C002975	MELO3C002848	MELO3C003670	MELO3C003228	MELO3C003099		MELO3C005312	MELO3C022373	MELO3C004656	MELO3C005459	MELO3C005510
MELO3C002976	MELO3C002850	MELO3C003671	MELO3C003229	MELO3C003100		MELO3C005314	MELO3C022374	MELO3C004659	MELO3C005460	MELO3C005526
MELO3C002978	MELO3C002851	MELO3C003674	MELO3C003230	MELO3C003102		MELO3C005315	MELO3C022375	MELO3C004660	MELO3C005463	MELO3C005528
MELO3C002980	MELO3C002852	MELO3C003675	MELO3C003231	MELO3C003103		MELO3C005319	MELO3C022376	MELO3C004661	MELO3C005467	MELO3C005529
MELO3C002981	MELO3C002853	MELO3C003678	MELO3C003233;Name	MELO3C003104		MELO3C005320	MELO3C022377	MELO3C004662	MELO3C005468	MELO3C005532
MELO3C002984	MELO3C002855	MELO3C003680	MELO3C003238	MELO3C003105		MELO3C005321	MELO3C022379	MELO3C004663	MELO3C005470	MELO3C005539
MELO3C002986	MELO3C002856	MELO3C003682	MELO3C003239	MELO3C003106		MELO3C005322	MELO3C022380	MELO3C004671	MELO3C005492	MELO3C005540
MELO3C002988	MELO3C002860	MELO3C003684	MELO3C003240	MELO3C003107		MELO3C005323	MELO3C020900	MELO3C004683	MELO3C005498	MELO3C005541
MELO3C002989	MELO3C002861	MELO3C003685	MELO3C003241	MELO3C003108		MELO3C005324	MELO3C022400	MELO3C004687	MELO3C005499	MELO3C005542
MELO3C002995	MELO3C002865	MELO3C003687	MELO3C003242	MELO3C003109		MELO3C005325	MELO3C020898	MELO3C004688	MELO3C005500	MELO3C005543
MELO3C002996	MELO3C002869	MELO3C003688	MELO3C003243	MELO3C003110		MELO3C005326	MELO3C022423	MELO3C004693	MELO3C005501	MELO3C005544
MELO3C002999	MELO3C002870	MELO3C003689	MELO3C003244	MELO3C003111		MELO3C005327	MELO3C020897	MELO3C004699	MELO3C005502	MELO3C005545
MELO3C003002	MELO3C002871	MELO3C003690	MELO3C003245	MELO3C003112		MELO3C005337	MELO3C022424	MELO3C004702	MELO3C005508	MELO3C005546
MELO3C003003	MELO3C002872	MELO3C003691	MELO3C003251	MELO3C003113		MELO3C005338;Name	MELO3C022428	MELO3C004730	MELO3C005509	MELO3C005547
MELO3C003004	MELO3C002875	MELO3C003692	MELO3C003254	MELO3C003114		MELO3C005347	MELO3C022429	MELO3C004732	MELO3C005510	MELO3C005548
MELO3C003005	MELO3C002877	MELO3C003694	MELO3C003255	MELO3C003115		MELO3C005348	MELO3C022430	MELO3C004735	MELO3C005526	MELO3C005549
MELO3C003009	MELO3C002878	MELO3C003695	MELO3C003261	MELO3C003116		MELO3C005349	MELO3C022431	MELO3C004736	MELO3C005528	MELO3C005550
MELO3C003015	MELO3C002879	MELO3C003696	MELO3C003262;Name	MELO3C003118		MELO3C005350	MELO3C022432	MELO3C004737	MELO3C005529	MELO3C005551
MELO3C003017	MELO3C002880	MELO3C003697	MELO3C003263	MELO3C003119		MELO3C005351	MELO3C022433	MELO3C004740	MELO3C005532	MELO3C005552
MELO3C003018	MELO3C002881	MELO3C003698	MELO3C003265	MELO3C003120		MELO3C005355	MELO3C022434	MELO3C004741	MELO3C005539	MELO3C005553
MELO3C003020	MELO3C002882	MELO3C003700	MELO3C003269	MELO3C003121		MELO3C005356	MELO3C022435	MELO3C004742	MELO3C005540	MELO3C005554
MELO3C003023	MELO3C002888	MELO3C003701	MELO3C003270	MELO3C003122		MELO3C005357	MELO3C022436	MELO3C004745	MELO3C005541	MELO3C005555
MELO3C003027	MELO3C002891	MELO3C003703	MELO3C003272	MELO3C003123		MELO3C005358	MELO3C022437	MELO3C004748	MELO3C005542	MELO3C005556
MELO3C003030	MELO3C002896	MELO3C003705	MELO3C003275	MELO3C003124		MELO3C005359	MELO3C022440	MELO3C004749	MELO3C005543	MELO3C005562
MELO3C003032	MELO3C002897	MELO3C003706	MELO3C003277	MELO3C003125		MELO3C005367	MELO3C022449	MELO3C004750	MELO3C005544	MELO3C005563
MELO3C003035	MELO3C002898	MELO3C003707	MELO3C003278	MELO3C003126		MELO3C005373	MELO3C022450	MELO3C004751	MELO3C005545	MELO3C005564
MELO3C003037	MELO3C002899	MELO3C003709	MELO3C003280	MELO3C003127		MELO3C005374	MELO3C022451	MELO3C004753	MELO3C005546	MELO3C005567
MELO3C003038	MELO3C002900	MELO3C003710	MELO3C003281	MELO3C003128		MELO3C005375	MELO3C022457	MELO3C004754	MELO3C005547	MELO3C005568
MELO3C003039	MELO3C002903	MELO3C003711	MELO3C003282	MELO3C003129		MELO3C005385	MELO3C022458	MELO3C004755	MELO3C005548	MELO3C005569
MELO3C003043	MELO3C002906	MELO3C003712	MELO3C003285	MELO3C003130		MELO3C005393	MELO3C022459	MELO3C004761	MELO3C005549	MELO3C005570
MELO3C003044	MELO3C002910	MELO3C003717	MELO3C003286	MELO3C003131		MELO3C005394	MELO3C022460	MELO3C004785	MELO3C005550	MELO3C005571
MELO3C003046	MELO3C002912	MELO3C003718	MELO3C003287	MELO3C003132		MELO3C005395	MELO3C022462	MELO3C004786	MELO3C005551	MELO3C005572
MELO3C003047	MELO3C002913	MELO3C003719	MELO3C003290	MELO3C003133		MELO3C005397	MELO3C022463	MELO3C004793	MELO3C005552	MELO3C005573
MELO3C003048	MELO3C002917	MELO3C003720	MELO3C003291	MELO3C003134		MELO3C005398	MELO3C022464	MELO3C004797	MELO3C005553	MELO3C005574
MELO3C003054	MELO3C002919	MELO3C003721	MELO3C003292	MELO3C003135		MELO3C005399	MELO3C018420	MELO3C004802	MELO3C005554	MELO3C005575
MELO3C003055	MELO3C002920	MELO3C003722	MELO3C003294	MELO3C003136		MELO3C005400	MELO3C022465	MELO3C004809	MELO3C005556	MELO3C005576
MELO3C003057	MELO3C002921	MELO3C003724	MELO3C003295	MELO3C003137		MELO3C005405	MELO3C022466	MELO3C004822	MELO3C005557	MELO3C005577
MELO3C003061	MELO3C002922	MELO3C003725	MELO3C003297	MELO3C003138		MELO3C005406	MELO3C022467	MELO3C004835	MELO3C005562	MELO3C005578
MELO3C003062	MELO3C002923	MELO3C003726	MELO3C003298	MELO3C003139		MELO3C005414	MELO3C022468	MELO3C004843	MELO3C005563	MELO3C005580
MELO3C003069	MELO3C002925	MELO3C003728	MELO3C003299	MELO3C003141		MELO3C005427	MELO3C022469	MELO3C004845	MELO3C005564	MELO3C005581
MELO3C003070	MELO3C002926	MELO3C003729	MELO3C003302	MELO3C003143		MELO3C005428	MELO3C022470	MELO3C004846	MELO3C005567	MELO3C005584
MELO3C003071	MELO3C002928	MELO3C003730	MELO3C003304	MELO3C003144		MELO3C005432	MELO3C022471	MELO3C004856	MELO3C005568	MELO3C005587
MELO3C003072	MELO3C002929	MELO3C003731	MELO3C003305	MELO3C003145		MELO3C005434	MELO3C022473	MELO3C004860	MELO3C005569	MELO3C005588
MELO3C003074	MELO3C002930	MELO3C003733	MELO3C003308	MELO3C003146		MELO3C005435	MELO3C022474	MELO3C004861	MELO3C005570	MELO3C005593
MELO3C003075	MELO3C002931	MELO3C003734	MELO3C003311	MELO3C003147		MELO3C005436	MELO3C020893	MELO3C004864	MELO3C005571	MELO3C005594
MELO3C003076	MELO3C002933	MELO3C003736	MELO3C003312	MELO3C003148		MELO3C005437	MELO3C022475	MELO3C004866	MELO3C005572	MELO3C005595
MELO3C003078	MELO3C002934	MELO3C003737	MELO3C003313	MELO3C003150		MELO3C005440	MELO3C022476	MELO3C004868	MELO3C005573	MELO3C005596
MELO3C003079	MELO3C002936	MELO3C003739	MELO3C003314	MELO3C003152		MELO3C005441	MELO3C022477	MELO3C004869	MELO3C005574	MELO3C005597
MELO3C003080	MELO3C002939	MELO3C003741	MELO3C003315	MELO3C003153		MELO3C005442	MELO3C022480	MELO3C004872	MELO3C005575	MELO3C005598
MELO3C003081	MELO3C002947	MELO3C003743	MELO3C003316	MELO3C003154		MELO3C005443	MELO3C022481	MELO3C004877	MELO3C005576	MELO3C005599
MELO3C003082	MELO3C002949	MELO3C003745	MELO3C003317	MELO3C003156		MELO3C005450	MELO3C022487	MELO3C004897	MELO3C005577	MELO3C005601
MELO3C003083	MELO3C002951	MELO3C003746	MELO3C003318	MELO3C003159		MELO3C005451	MELO3C022498	MELO3C004901	MELO3C005578	MELO3C005602
MELO3C003084	MELO3C002952	MELO3C003748	MELO3C003319	MELO3C003160		MELO3C005452	MELO3C022499	MELO3C004902	MELO3C005580	MELO3C005603
MELO3C003085	MELO3C002953	MELO3C003750	MELO3C003320	MELO3C003163		MELO3C005453	MELO3C020892	MELO3C004915	MELO3C005584	MELO3C005604
MELO3C003086	MELO3C002955	MELO3C003751	MELO3C003321	MELO3C003164;Name		MELO3C005456	MELO3C022504	MELO3C004917	MELO3C005587	MELO3C005607
MELO3C003087	MELO3C002961	MELO3C003752	MELO3C003322	MELO3C003165		MELO3C005457	MELO3C022505	MELO3C004920	MELO3C005588	MELO3C005608
MELO3C003088	MELO3C002966	MELO3C003753	MELO3C003323	MELO3C003167		MELO3C005458	MELO3C022506	MELO3C004922	MELO3C005593	MELO3C005610
MELO3C003091	MELO3C002967	MELO3C003754	MELO3C003324	MELO3C003169		MELO3C005459	MELO3C022507	MELO3C004924	MELO3C005594	MELO3C005611
MELO3C003092	MELO3C002974	MELO3C003755	MELO3C003325	MELO3C003170		MELO3C005463	MELO3C022515	MELO3C004925	MELO3C005596	MELO3C005612
MELO3C003093	MELO3C002975	MELO3C003758	MELO3C003326	MELO3C003173		MELO3C005468	MELO3C022516	MELO3C004926	MELO3C005597	MELO3C005613
MELO3C003094	MELO3C002976	MELO3C003759;Name	MELO3C003327	MELO3C003174		MELO3C005470	MELO3C013176	MELO3C004927	MELO3C005598	MELO3C005614
MELO3C003095	MELO3C002980	MELO3C003760	MELO3C003328	MELO3C003177		MELO3C005492	MELO3C022518	MELO3C004930	MELO3C005599	MELO3C005617
MELO3C003096	MELO3C002981	MELO3C003762	MELO3C003329	MELO3C003181		MELO3C005498	MELO3C022532	MELO3C004931	MELO3C005601	MELO3C005620
MELO3C003097	MELO3C002984	MELO3C003764	MELO3C003330	MELO3C003184		MELO3C005499	MELO3C020889	MELO3C004932	MELO3C005602	MELO3C005622
MELO3C003098	MELO3C002986	MELO3C003766	MELO3C003332	MELO3C003185		MELO3C005500	MELO3C020878	MELO3C004936	MELO3C005603	MELO3C005623
MELO3C003099	MELO3C002988	MELO3C003767	MELO3C003333	MELO3C003186		MELO3C005501	MELO3C020877	MELO3C004941	MELO3C005604	MELO3C005627
MELO3C003100	MELO3C002989	MELO3C003768	MELO3C003338	MELO3C003187		MELO3C005502	MELO3C020876	MELO3C004947	MELO3C005607	MELO3C005628
MELO3C003102	MELO3C002995	MELO3C003769	MELO3C003339	MELO3C003188;Name		MELO3C005509	MELO3C020875	MELO3C004949	MELO3C005608	MELO3C005629
MELO3C003103	MELO3C002996	MELO3C003770	MELO3C003340	MELO3C003190		MELO3C005510	MELO3C020869	MELO3C004957	MELO3C005609	MELO3C005630
MELO3C003104	MELO3C002999	MELO3C003771	MELO3C003341	MELO3C003192		MELO3C005512	MELO3C023219	MELO3C004958	MELO3C005610	MELO3C005631
MELO3C003105	MELO3C003002	MELO3C003773	MELO3C003342	MELO3C003193		MELO3C005526	MELO3C020868	MELO3C004960	MELO3C005611	MELO3C005632
MELO3C003106	MELO3C003003	MELO3C003774	MELO3C003343	MELO3C003195		MELO3C005528	MELO3C020866	MELO3C004961	MELO3C005612	MELO3C005633
MELO3C003107	MELO3C003004	MELO3C003786	MELO3C003344	MELO3C003197		MELO3C005529	MELO3C020865	MELO3C004966	MELO3C005613	MELO3C005635
MELO3C003108	MELO3C003005	MELO3C003787	MELO3C003345	MELO3C003198		MELO3C005532	MELO3C020864	MELO3C004967	MELO3C005614	MELO3C005636
MELO3C003109	MELO3C003009	MELO3C003788	MELO3C003346	MELO3C003199		MELO3C005536	MELO3C020863	MELO3C004969	MELO3C005617	MELO3C005638
MELO3C003110	MELO3C003015	MELO3C003791	MELO3C003359	MELO3C003200		MELO3C005537	MELO3C023220	MELO3C004970	MELO3C005620	MELO3C005640
MELO3C003111	MELO3C003017	MELO3C003792	MELO3C003360	MELO3C003201;Name		MELO3C005539	MELO3C020862	MELO3C004971	MELO3C005622	MELO3C005641
MELO3C003112	MELO3C003018	MELO3C003793	MELO3C003364	MELO3C003204		MELO3C005540	MELO3C013190	MELO3C004974	MELO3C005623	MELO3C005642
MELO3C003113	MELO3C003020	MELO3C003794	MELO3C003365	MELO3C003205		MELO3C005541	MELO3C013191	MELO3C004977	MELO3C005627	MELO3C005643
MELO3C003114	MELO3C003021	MELO3C003795	MELO3C003368	MELO3C003206		MELO3C005542	MELO3C013192	MELO3C004978	MELO3C005628	MELO3C005644
MELO3C003115	MELO3C003023	MELO3C003799	MELO3C003369	MELO3C003207		MELO3C005543	MELO3C018593	MELO3C004980	MELO3C005629	MELO3C005645
MELO3C003116	MELO3C003027	MELO3C003800	MELO3C003372	MELO3C003208		MELO3C005544	MELO3C023221	MELO3C004981	MELO3C005630	MELO3C005646
MELO3C003118	MELO3C003029	MELO3C003801	MELO3C003373	MELO3C003209		MELO3C005545	MELO3C020853	MELO3C004983	MELO3C005631	MELO3C005648
MELO3C003119	MELO3C003030	MELO3C003802	MELO3C003374	MELO3C003210		MELO3C005546	MELO3C020852	MELO3C004984	MELO3C005632	MELO3C005649
MELO3C003120	MELO3C003032	MELO3C003803	MELO3C003375	MELO3C003211		MELO3C005547	MELO3C013194	MELO3C004992	MELO3C005633	MELO3C005657
MELO3C003121	MELO3C003037	MELO3C003808	MELO3C003376	MELO3C003212		MELO3C005548	MELO3C020851	MELO3C004998	MELO3C005634	MELO3C005698
MELO3C003122	MELO3C003038	MELO3C003811	MELO3C003378	MELO3C003213		MELO3C005549	MELO3C020850	MELO3C005001	MELO3C005635	MELO3C005699
MELO3C003123	MELO3C003039	MELO3C003812	MELO3C003379	MELO3C003214		MELO3C005550	MELO3C020845	MELO3C005004	MELO3C005636	MELO3C005700
MELO3C003124	MELO3C003043	MELO3C003813	MELO3C003380	MELO3C003215		MELO3C005551	MELO3C020843	MELO3C005009	MELO3C005637	MELO3C005706
MELO3C003125	MELO3C003044	MELO3C003814	MELO3C003381	MELO3C003216		MELO3C005552	MELO3C020842	MELO3C005030	MELO3C005638	MELO3C005707
MELO3C003126	MELO3C003046	MELO3C003815	MELO3C003382	MELO3C003217		MELO3C005553	MELO3C020841	MELO3C005036	MELO3C005640	MELO3C005709
MELO3C003127	MELO3C003047	MELO3C003817	MELO3C003386	MELO3C003218		MELO3C005554	MELO3C018594	MELO3C005037	MELO3C005641	MELO3C005710
MELO3C003128	MELO3C003048	MELO3C003818	MELO3C003388	MELO3C003219		MELO3C005555	MELO3C020838	MELO3C005038	MELO3C005642	MELO3C005711
MELO3C003129	MELO3C003054	MELO3C003819	MELO3C003389	MELO3C003220		MELO3C005562	MELO3C020837	MELO3C005044	MELO3C005643	MELO3C005716
MELO3C003130	MELO3C003055	MELO3C003820	MELO3C003390	MELO3C003221		MELO3C005563	MELO3C018595	MELO3C005045	MELO3C005644	MELO3C005720
MELO3C003131	MELO3C003057	MELO3C003821	MELO3C003391	MELO3C003222		MELO3C005564	MELO3C023226	MELO3C005046	MELO3C005645	MELO3C005721
MELO3C003132	MELO3C003061	MELO3C003823	MELO3C003393	MELO3C003223		MELO3C005567	MELO3C023227	MELO3C005051	MELO3C005646	MELO3C005722
MELO3C003133	MELO3C003062	MELO3C003825	MELO3C003394	MELO3C003224		MELO3C005569	MELO3C018597	MELO3C005052	MELO3C005647	MELO3C005723
MELO3C003134	MELO3C003069	MELO3C003826	MELO3C003395	MELO3C003225		MELO3C005570	MELO3C018598	MELO3C005054	MELO3C005648	MELO3C005724
MELO3C003135	MELO3C003070	MELO3C003829	MELO3C003396	MELO3C003226		MELO3C005571	MELO3C018599	MELO3C005081	MELO3C005649	MELO3C005725
MELO3C003136	MELO3C003071	MELO3C003830	MELO3C003397	MELO3C003227		MELO3C005572	MELO3C020819	MELO3C005082	MELO3C005657	MELO3C005726
MELO3C003137	MELO3C003072	MELO3C003831	MELO3C003400	MELO3C003228		MELO3C005573	MELO3C018600	MELO3C005088	MELO3C005698	MELO3C005736
MELO3C003139	MELO3C003074	MELO3C003832	MELO3C003403	MELO3C003229		MELO3C005574	MELO3C018601	MELO3C005109	MELO3C005699	MELO3C005740
MELO3C003140	MELO3C003075	MELO3C003833	MELO3C003404	MELO3C003230		MELO3C005575	MELO3C020813	MELO3C005129	MELO3C005700	MELO3C005741
MELO3C003141	MELO3C003076	MELO3C003834	MELO3C003405	MELO3C003231		MELO3C005576	MELO3C013207	MELO3C005132	MELO3C005706	MELO3C005742
MELO3C003143	MELO3C003078	MELO3C003837	MELO3C003406	MELO3C003233;Name		MELO3C005577	MELO3C023229	MELO3C005133	MELO3C005707	MELO3C005752
MELO3C003144	MELO3C003079	MELO3C003838	MELO3C003407	MELO3C003238		MELO3C005578	MELO3C013209	MELO3C005134	MELO3C005709	MELO3C005758
MELO3C003145	MELO3C003080	MELO3C003839	MELO3C003408	MELO3C003239		MELO3C005580	MELO3C020809	MELO3C005136	MELO3C005710	MELO3C005772
MELO3C003146	MELO3C003081	MELO3C003842	MELO3C003409	MELO3C003240		MELO3C005581	MELO3C013211	MELO3C005137	MELO3C005711	MELO3C005774
MELO3C003147	MELO3C003082	MELO3C003847	MELO3C003410	MELO3C003241		MELO3C005584	MELO3C020805	MELO3C005140	MELO3C005716	MELO3C005781
MELO3C003148	MELO3C003083	MELO3C003848;Name	MELO3C003412	MELO3C003242		MELO3C005587	MELO3C020803	MELO3C005147	MELO3C005720	MELO3C005782
MELO3C003150	MELO3C003084	MELO3C003853	MELO3C003413	MELO3C003243		MELO3C005588	MELO3C020802	MELO3C005169	MELO3C005721	MELO3C005783
MELO3C003152	MELO3C003085	MELO3C003861	MELO3C003417	MELO3C003245		MELO3C005593	MELO3C023230	MELO3C005184	MELO3C005722	MELO3C005784
MELO3C003153	MELO3C003086	MELO3C003867	MELO3C003418	MELO3C003251		MELO3C005594	MELO3C020801	MELO3C005186	MELO3C005723	MELO3C005785
MELO3C003154	MELO3C003087	MELO3C003874	MELO3C003419	MELO3C003254		MELO3C005596	MELO3C020800	MELO3C005187	MELO3C005724	MELO3C005786
MELO3C003156	MELO3C003088	MELO3C003875	MELO3C003420	MELO3C003255		MELO3C005597	MELO3C020798	MELO3C005192	MELO3C005726	MELO3C005787
MELO3C003157	MELO3C003091	MELO3C003877	MELO3C003421	MELO3C003261		MELO3C005598	MELO3C020796	MELO3C005193	MELO3C005731	MELO3C005788
MELO3C003158	MELO3C003092	MELO3C003878	MELO3C003422	MELO3C003262;Name		MELO3C005599	MELO3C020793	MELO3C005197	MELO3C005736	MELO3C005789
MELO3C003159	MELO3C003093	MELO3C003880	MELO3C003423	MELO3C003263		MELO3C005601	MELO3C020792	MELO3C005206	MELO3C005740	MELO3C005790
MELO3C003160	MELO3C003094	MELO3C003886	MELO3C003424	MELO3C003265		MELO3C005602	MELO3C020791	MELO3C005214	MELO3C005741	MELO3C005791
MELO3C003163	MELO3C003095	MELO3C003888	MELO3C003425	MELO3C003269		MELO3C005603	MELO3C020774	MELO3C005222	MELO3C005742	MELO3C005792
MELO3C003164;Name	MELO3C003096	MELO3C003890	MELO3C003426	MELO3C003270		MELO3C005604	MELO3C023235	MELO3C005223	MELO3C005752	MELO3C005801
MELO3C003165	MELO3C003097	MELO3C003891	MELO3C003428	MELO3C003272		MELO3C005607	MELO3C020752	MELO3C005224	MELO3C005753	MELO3C005802
MELO3C003166	MELO3C003098	MELO3C003892	MELO3C003429	MELO3C003275		MELO3C005608	MELO3C018603	MELO3C005225	MELO3C005758	MELO3C005803
MELO3C003167	MELO3C003099	MELO3C003893	MELO3C003430	MELO3C003277		MELO3C005610	MELO3C023236	MELO3C005226	MELO3C005771	MELO3C005804
MELO3C003169	MELO3C003100	MELO3C003898	MELO3C003431	MELO3C003278		MELO3C005611	MELO3C021960	MELO3C005237	MELO3C005772	MELO3C005805
MELO3C003170	MELO3C003102	MELO3C003905	MELO3C003432	MELO3C003280		MELO3C005612	MELO3C021951	MELO3C005242	MELO3C005773	MELO3C005806
MELO3C003171	MELO3C003103	MELO3C003906	MELO3C003433	MELO3C003282		MELO3C005613	MELO3C023237	MELO3C005254	MELO3C005774	MELO3C005807
MELO3C003172	MELO3C003104	MELO3C003908	MELO3C003434	MELO3C003285		MELO3C005617	MELO3C023238	MELO3C005258	MELO3C005783	MELO3C005808
MELO3C003173	MELO3C003105	MELO3C003909	MELO3C003436	MELO3C003286		MELO3C005623	MELO3C013238	MELO3C005260	MELO3C005784	MELO3C005809
MELO3C003174	MELO3C003106	MELO3C003910	MELO3C003437	MELO3C003290		MELO3C005628	MELO3C021942	MELO3C005261	MELO3C005785	MELO3C005815
MELO3C003175	MELO3C003107	MELO3C003911	MELO3C003438	MELO3C003291		MELO3C005629	MELO3C021941	MELO3C005274	MELO3C005786	MELO3C005817
MELO3C003177	MELO3C003108	MELO3C003912	MELO3C003439	MELO3C003292		MELO3C005630	MELO3C013239	MELO3C005275	MELO3C005787	MELO3C005818
MELO3C003181	MELO3C003109	MELO3C003915	MELO3C003440	MELO3C003294		MELO3C005631	MELO3C013242	MELO3C005277	MELO3C005788	MELO3C005821
MELO3C003184	MELO3C003110	MELO3C003917	MELO3C003441	MELO3C003295		MELO3C005632	MELO3C018605	MELO3C005278	MELO3C005789	MELO3C005823
MELO3C003185	MELO3C003111	MELO3C003920	MELO3C003442	MELO3C003297		MELO3C005633	MELO3C013245	MELO3C005284	MELO3C005790	MELO3C005824
MELO3C003186	MELO3C003112	MELO3C003923	MELO3C003444	MELO3C003298		MELO3C005635	MELO3C023240	MELO3C005290	MELO3C005791	MELO3C005825
MELO3C003187	MELO3C003113	MELO3C003927	MELO3C003445	MELO3C003299		MELO3C005636	MELO3C013250	MELO3C005291	MELO3C005792	MELO3C005826
MELO3C003188;Name	MELO3C003114	MELO3C003928	MELO3C003446	MELO3C003300		MELO3C005638	MELO3C013252	MELO3C005292	MELO3C005801	MELO3C005827
MELO3C003190	MELO3C003115	MELO3C003929	MELO3C003447	MELO3C003302		MELO3C005640	MELO3C023241	MELO3C005297	MELO3C005802	MELO3C005829
MELO3C003192	MELO3C003116	MELO3C003931	MELO3C003448	MELO3C003304		MELO3C005641	MELO3C018422	MELO3C005302	MELO3C005803	MELO3C005831
MELO3C003193	MELO3C003118	MELO3C003937	MELO3C003449	MELO3C003305		MELO3C005642	MELO3C013258	MELO3C005307	MELO3C005804	MELO3C005832
MELO3C003194	MELO3C003119	MELO3C003938	MELO3C003450	MELO3C003306		MELO3C005643	MELO3C021927	MELO3C005308	MELO3C005805	MELO3C005839
MELO3C003195	MELO3C003120	MELO3C003942	MELO3C003451	MELO3C003307		MELO3C005644	MELO3C013270	MELO3C005312	MELO3C005806	MELO3C005843
MELO3C003197	MELO3C003121	MELO3C003943	MELO3C003453	MELO3C003308		MELO3C005645	MELO3C013271	MELO3C005315	MELO3C005807	MELO3C005848
MELO3C003198	MELO3C003122	MELO3C003945	MELO3C003454	MELO3C003310		MELO3C005646	MELO3C013272	MELO3C005317	MELO3C005808	MELO3C005851
MELO3C003199	MELO3C003123	MELO3C003946	MELO3C003455	MELO3C003311		MELO3C005648	MELO3C021922	MELO3C005319	MELO3C005809	MELO3C005854
MELO3C003200	MELO3C003124	MELO3C003950	MELO3C003456	MELO3C003312		MELO3C005649	MELO3C013274	MELO3C005320	MELO3C005815	MELO3C005855
MELO3C003201;Name	MELO3C003125	MELO3C003961	MELO3C003458	MELO3C003313		MELO3C005653	MELO3C023245	MELO3C005321	MELO3C005816	MELO3C005857
MELO3C003204	MELO3C003126	MELO3C003973	MELO3C003459	MELO3C003314		MELO3C005657	MELO3C023244	MELO3C005325	MELO3C005817	MELO3C005858
MELO3C003205	MELO3C003127	MELO3C003974	MELO3C003463	MELO3C003316		MELO3C005686	MELO3C013288	MELO3C005326	MELO3C005818	MELO3C005859
MELO3C003206	MELO3C003128	MELO3C003975	MELO3C003464	MELO3C003317		MELO3C005695	MELO3C021918	MELO3C005327	MELO3C005823	MELO3C005866
MELO3C003207	MELO3C003129	MELO3C003976	MELO3C003465	MELO3C003318		MELO3C005699	MELO3C013289	MELO3C005335	MELO3C005824	MELO3C005869
MELO3C003208	MELO3C003130	MELO3C003977	MELO3C003466	MELO3C003319		MELO3C005700	MELO3C013290	MELO3C005336	MELO3C005825	MELO3C005871
MELO3C003209	MELO3C003131	MELO3C003979	MELO3C003467	MELO3C003320		MELO3C005706	MELO3C013292	MELO3C005337	MELO3C005826	MELO3C005885
MELO3C003210	MELO3C003133	MELO3C003980	MELO3C003468	MELO3C003321		MELO3C005707	MELO3C013293	MELO3C005340	MELO3C005828	MELO3C005888
MELO3C003211	MELO3C003134	MELO3C003981	MELO3C003469	MELO3C003322		MELO3C005709	MELO3C023246	MELO3C005347	MELO3C005829	MELO3C005889
MELO3C003212	MELO3C003135	MELO3C003984	MELO3C003471	MELO3C003323		MELO3C005710	MELO3C021917	MELO3C005348	MELO3C005832	MELO3C005902
MELO3C003213	MELO3C003136	MELO3C003990	MELO3C003472	MELO3C003324		MELO3C005711	MELO3C013294	MELO3C005349	MELO3C005843	MELO3C005903
MELO3C003214	MELO3C003137	MELO3C003991	MELO3C003473	MELO3C003325		MELO3C005716	MELO3C013295	MELO3C005350	MELO3C005848	MELO3C005913
MELO3C003215	MELO3C003138	MELO3C003998	MELO3C003474	MELO3C003326		MELO3C005718	MELO3C013296	MELO3C005351	MELO3C005849	MELO3C005928
MELO3C003216	MELO3C003139	MELO3C003999	MELO3C003475	MELO3C003327		MELO3C005720	MELO3C013297	MELO3C005352	MELO3C005851	MELO3C005936
MELO3C003217	MELO3C003141	MELO3C004000	MELO3C003476	MELO3C003328		MELO3C005721	MELO3C018423	MELO3C005355	MELO3C005854	MELO3C005937
MELO3C003218	MELO3C003142	MELO3C004001	MELO3C003477	MELO3C003329		MELO3C005722	MELO3C023247	MELO3C005356	MELO3C005855	MELO3C005938
MELO3C003219	MELO3C003143	MELO3C004002	MELO3C003478	MELO3C003330		MELO3C005723	MELO3C013299	MELO3C005357	MELO3C005857	MELO3C005940
MELO3C003220	MELO3C003144	MELO3C004004	MELO3C003479	MELO3C003332		MELO3C005724	MELO3C021914	MELO3C005358	MELO3C005858	MELO3C005941
MELO3C003221	MELO3C003145	MELO3C004005	MELO3C003480	MELO3C003333		MELO3C005725	MELO3C013302	MELO3C005363	MELO3C005859	MELO3C005944
MELO3C003222	MELO3C003146	MELO3C004006	MELO3C003481	MELO3C003337		MELO3C005726	MELO3C023248	MELO3C005367	MELO3C005866	MELO3C005945
MELO3C003223	MELO3C003147	MELO3C004009	MELO3C003482	MELO3C003338		MELO3C005736	MELO3C021912	MELO3C005372	MELO3C005869	MELO3C005946
MELO3C003224	MELO3C003148	MELO3C004010	MELO3C003483	MELO3C003339		MELO3C005740	MELO3C013304	MELO3C005373	MELO3C005870	MELO3C005947
MELO3C003225	MELO3C003149	MELO3C004016	MELO3C003484	MELO3C003340		MELO3C005741	MELO3C013305	MELO3C005374	MELO3C005871	MELO3C005948
MELO3C003226	MELO3C003150	MELO3C004019	MELO3C003485	MELO3C003341		MELO3C005742	MELO3C021911	MELO3C005377	MELO3C005883	MELO3C005959
MELO3C003227	MELO3C003152	MELO3C004020	MELO3C003486	MELO3C003342		MELO3C005752	MELO3C021910	MELO3C005378	MELO3C005885	MELO3C005960
MELO3C003228	MELO3C003153	MELO3C004022	MELO3C003487	MELO3C003343		MELO3C005758	MELO3C021909	MELO3C005382	MELO3C005888	MELO3C005961
MELO3C003229	MELO3C003154	MELO3C004023	MELO3C003488	MELO3C003344		MELO3C005761	MELO3C018616	MELO3C005384	MELO3C005889	MELO3C005962
MELO3C003230	MELO3C003155	MELO3C004027	MELO3C003489;Name	MELO3C003345		MELO3C005772	MELO3C013307	MELO3C005385	MELO3C005902	MELO3C005964
MELO3C003231	MELO3C003156	MELO3C004028	MELO3C003490	MELO3C003346		MELO3C005774	MELO3C013310	MELO3C005386	MELO3C005903	MELO3C005965
MELO3C003233;Name	MELO3C003158	MELO3C004030	MELO3C003491	MELO3C003359		MELO3C005776	MELO3C021907	MELO3C005393	MELO3C005936	MELO3C005973
MELO3C003238	MELO3C003159	MELO3C004032	MELO3C003493	MELO3C003360		MELO3C005778	MELO3C018617	MELO3C005394	MELO3C005937	MELO3C005974
MELO3C003239	MELO3C003160	MELO3C004033	MELO3C003495	MELO3C003361		MELO3C005781	MELO3C013311	MELO3C005396	MELO3C005938	MELO3C005978
MELO3C003240	MELO3C003161	MELO3C004035	MELO3C003496	MELO3C003364		MELO3C005782	MELO3C021904	MELO3C005397	MELO3C005939	MELO3C005993
MELO3C003241	MELO3C003163	MELO3C004039	MELO3C003497	MELO3C003365		MELO3C005783	MELO3C013313	MELO3C005398	MELO3C005940	MELO3C005995
MELO3C003242	MELO3C003164;Name	MELO3C004040	MELO3C003498	MELO3C003368		MELO3C005784	MELO3C013315	MELO3C005399	MELO3C005941	MELO3C005996
MELO3C003243	MELO3C003165	MELO3C004041	MELO3C003501	MELO3C003369		MELO3C005785	MELO3C018424	MELO3C005400	MELO3C005944	MELO3C005997
MELO3C003244	MELO3C003166	MELO3C004050	MELO3C003503	MELO3C003372		MELO3C005786	MELO3C021901	MELO3C005405	MELO3C005945	MELO3C006008
MELO3C003245	MELO3C003167	MELO3C004074	MELO3C003505	MELO3C003373		MELO3C005787	MELO3C023253	MELO3C005406	MELO3C005946	MELO3C006032
MELO3C003249	MELO3C003168	MELO3C004075	MELO3C003506	MELO3C003374		MELO3C005788	MELO3C013323	MELO3C005407	MELO3C005947	MELO3C006034
MELO3C003251	MELO3C003169	MELO3C004082	MELO3C003508	MELO3C003375		MELO3C005789	MELO3C023254	MELO3C005409	MELO3C005948	MELO3C006036
MELO3C003254	MELO3C003170	MELO3C004083	MELO3C003509	MELO3C003376		MELO3C005791	MELO3C021896	MELO3C005410	MELO3C005958	MELO3C006037
MELO3C003255	MELO3C003171	MELO3C004085;Name	MELO3C003510	MELO3C003378		MELO3C005792	MELO3C023255	MELO3C005415	MELO3C005959	MELO3C006038
MELO3C003261	MELO3C003172	MELO3C004086	MELO3C003518	MELO3C003379		MELO3C005801	MELO3C023256	MELO3C005427	MELO3C005960	MELO3C006039
MELO3C003262;Name	MELO3C003173	MELO3C004093	MELO3C003519	MELO3C003380		MELO3C005802	MELO3C013331	MELO3C005428	MELO3C005961	MELO3C006040
MELO3C003263	MELO3C003174	MELO3C004095	MELO3C003520	MELO3C003381		MELO3C005803	MELO3C021886	MELO3C005433	MELO3C005962	MELO3C006041
MELO3C003265	MELO3C003177	MELO3C004096	MELO3C003521	MELO3C003382		MELO3C005805	MELO3C021885	MELO3C005434	MELO3C005973	MELO3C006042
MELO3C003269	MELO3C003181	MELO3C004100	MELO3C003523	MELO3C003386		MELO3C005806	MELO3C013332	MELO3C005435	MELO3C005974	MELO3C006043
MELO3C003270	MELO3C003184	MELO3C004103	MELO3C003524	MELO3C003388		MELO3C005807	MELO3C021884	MELO3C005436	MELO3C005978	MELO3C006045
MELO3C003272	MELO3C003185	MELO3C004104	MELO3C003525	MELO3C003389		MELO3C005808	MELO3C013335	MELO3C005437	MELO3C005991	MELO3C006047
MELO3C003275	MELO3C003186	MELO3C004105	MELO3C003526	MELO3C003390		MELO3C005809	MELO3C013343	MELO3C005438	MELO3C005993	MELO3C006056
MELO3C003277	MELO3C003187	MELO3C004106;Name	MELO3C003527	MELO3C003391		MELO3C005815	MELO3C018627	MELO3C005440	MELO3C005995	MELO3C006057
MELO3C003278	MELO3C003188;Name	MELO3C004107	MELO3C003528	MELO3C003393		MELO3C005817	MELO3C013347	MELO3C005441	MELO3C005996	MELO3C006058
MELO3C003280	MELO3C003190	MELO3C004108	MELO3C003529	MELO3C003394		MELO3C005818	MELO3C021871	MELO3C005442	MELO3C005997	MELO3C006069
MELO3C003281	MELO3C003192	MELO3C004109	MELO3C003530	MELO3C003395		MELO3C005823	MELO3C018629	MELO3C005443	MELO3C006008	MELO3C006070
MELO3C003282	MELO3C003193	MELO3C004110	MELO3C003531	MELO3C003396		MELO3C005824	MELO3C018630	MELO3C005444	MELO3C006032	MELO3C006077
MELO3C003284	MELO3C003194	MELO3C004111	MELO3C003532	MELO3C003397		MELO3C005829	MELO3C013358	MELO3C005446	MELO3C006036	MELO3C006079
MELO3C003286	MELO3C003195	MELO3C004113	MELO3C003533	MELO3C003399		MELO3C005831	MELO3C013359	MELO3C005451	MELO3C006037	MELO3C006108
MELO3C003287	MELO3C003197	MELO3C004115	MELO3C003534	MELO3C003400		MELO3C005832	MELO3C023263	MELO3C005452	MELO3C006038	MELO3C006122
MELO3C003290	MELO3C003198	MELO3C004116	MELO3C003535	MELO3C003401		MELO3C005839	MELO3C013364	MELO3C005453	MELO3C006039	MELO3C006136
MELO3C003291	MELO3C003199	MELO3C004117	MELO3C003536	MELO3C003402		MELO3C005843	MELO3C018425	MELO3C005456	MELO3C006040	MELO3C006137
MELO3C003292	MELO3C003200	MELO3C004119	MELO3C003537	MELO3C003403		MELO3C005851	MELO3C021867	MELO3C005457	MELO3C006041	MELO3C006138
MELO3C003294	MELO3C003201;Name	MELO3C004120	MELO3C003538	MELO3C003404		MELO3C005854	MELO3C018631	MELO3C005458	MELO3C006042	MELO3C006139
MELO3C003295	MELO3C003202	MELO3C004121	MELO3C003539	MELO3C003405		MELO3C005857	MELO3C013366	MELO3C005459	MELO3C006043	MELO3C006159
MELO3C003297	MELO3C003204	MELO3C004122	MELO3C003541	MELO3C003406		MELO3C005858	MELO3C013367	MELO3C005460	MELO3C006045	MELO3C006160
MELO3C003298	MELO3C003205	MELO3C004123	MELO3C003542	MELO3C003407		MELO3C005859	MELO3C018632	MELO3C005463	MELO3C006047	MELO3C006161
MELO3C003299	MELO3C003206	MELO3C004124	MELO3C003543	MELO3C003408		MELO3C005869	MELO3C021865	MELO3C005464	MELO3C006056	MELO3C006162
MELO3C003300	MELO3C003207	MELO3C004125	MELO3C003544	MELO3C003409		MELO3C005871	MELO3C013378	MELO3C005468	MELO3C006057	MELO3C006164
MELO3C003302	MELO3C003208	MELO3C004126	MELO3C003545	MELO3C003410		MELO3C005873	MELO3C013383	MELO3C005470	MELO3C006058	MELO3C006165
MELO3C003304	MELO3C003209	MELO3C004127	MELO3C003546	MELO3C003411		MELO3C005885	MELO3C013384	MELO3C005487	MELO3C006069	MELO3C006166
MELO3C003305	MELO3C003210	MELO3C004128	MELO3C003547	MELO3C003412		MELO3C005888	MELO3C013387	MELO3C005488	MELO3C006070	MELO3C006167
MELO3C003306	MELO3C003211	MELO3C004129	MELO3C003548	MELO3C003413		MELO3C005889	MELO3C018634	MELO3C005491	MELO3C006077	MELO3C006180
MELO3C003307	MELO3C003212	MELO3C004130	MELO3C003552	MELO3C003417		MELO3C005902	MELO3C021855	MELO3C005492	MELO3C006108	MELO3C006186
MELO3C003308	MELO3C003213	MELO3C004131	MELO3C003553	MELO3C003418		MELO3C005903	MELO3C018635	MELO3C005498	MELO3C006122	MELO3C006193
MELO3C003310	MELO3C003214	MELO3C004132	MELO3C003554	MELO3C003419		MELO3C005913	MELO3C023269	MELO3C005499	MELO3C006138	MELO3C006207
MELO3C003311	MELO3C003215	MELO3C004133	MELO3C003555	MELO3C003420		MELO3C005927	MELO3C023270	MELO3C005500	MELO3C006139	MELO3C006208
MELO3C003312	MELO3C003216	MELO3C004134	MELO3C003557	MELO3C003421		MELO3C005936	MELO3C021850	MELO3C005501	MELO3C006159	MELO3C006228
MELO3C003313	MELO3C003217	MELO3C004136	MELO3C003559	MELO3C003422		MELO3C005937	MELO3C018636	MELO3C005502	MELO3C006160	MELO3C006229
MELO3C003314	MELO3C003218	MELO3C004137	MELO3C003560	MELO3C003423		MELO3C005940	MELO3C013411	MELO3C005503	MELO3C006161	MELO3C006230
MELO3C003316	MELO3C003219	MELO3C004139	MELO3C003561	MELO3C003424		MELO3C005941	MELO3C021831	MELO3C005509	MELO3C006162	MELO3C006231
MELO3C003317	MELO3C003220	MELO3C004140	MELO3C003562	MELO3C003425		MELO3C005944	MELO3C021823	MELO3C005510	MELO3C006163	MELO3C006232
MELO3C003318	MELO3C003221	MELO3C004141	MELO3C003563	MELO3C003426		MELO3C005945	MELO3C013430	MELO3C005513	MELO3C006164	MELO3C006233
MELO3C003319	MELO3C003222	MELO3C004143	MELO3C003564	MELO3C003427		MELO3C005946	MELO3C013432	MELO3C005529	MELO3C006166	MELO3C006237
MELO3C003320	MELO3C003223	MELO3C004147	MELO3C003565	MELO3C003428		MELO3C005947	MELO3C013438	MELO3C005532	MELO3C006167	MELO3C006241
MELO3C003321	MELO3C003224	MELO3C004148	MELO3C003566	MELO3C003429		MELO3C005948	MELO3C024717	MELO3C005535	MELO3C006180	MELO3C006246
MELO3C003322	MELO3C003225	MELO3C004149	MELO3C003567	MELO3C003430		MELO3C005958	MELO3C024718	MELO3C005540	MELO3C006186	MELO3C006252
MELO3C003323	MELO3C003226	MELO3C004150	MELO3C003568	MELO3C003431		MELO3C005959	MELO3C013446	MELO3C005541	MELO3C006193	MELO3C006254
MELO3C003324	MELO3C003227	MELO3C004152	MELO3C003569	MELO3C003432		MELO3C005961	MELO3C024722	MELO3C005542	MELO3C006208	MELO3C006269
MELO3C003325	MELO3C003228	MELO3C004153	MELO3C003570	MELO3C003433		MELO3C005962	MELO3C013449	MELO3C005543	MELO3C006228	MELO3C006291
MELO3C003326	MELO3C003229	MELO3C004154	MELO3C003571	MELO3C003434		MELO3C005964	MELO3C024724	MELO3C005544	MELO3C006229	MELO3C006298
MELO3C003327	MELO3C003230	MELO3C004159	MELO3C003572	MELO3C003436		MELO3C005965	MELO3C024725	MELO3C005545	MELO3C006230	MELO3C006315
MELO3C003328	MELO3C003231	MELO3C004163	MELO3C003573	MELO3C003437		MELO3C005973	MELO3C023272	MELO3C005546	MELO3C006231	MELO3C006319
MELO3C003329	MELO3C003233;Name	MELO3C004170	MELO3C003574	MELO3C003438		MELO3C005974	MELO3C024731	MELO3C005547	MELO3C006232	MELO3C006323
MELO3C003330	MELO3C003238	MELO3C004174	MELO3C003575	MELO3C003439		MELO3C005977	MELO3C024732	MELO3C005548	MELO3C006233	MELO3C006324
MELO3C003331	MELO3C003239	MELO3C004175	MELO3C003576	MELO3C003440		MELO3C005978	MELO3C024736	MELO3C005549	MELO3C006234	MELO3C006325
MELO3C003332	MELO3C003240	MELO3C004177	MELO3C003577	MELO3C003441		MELO3C005986	MELO3C027013	MELO3C005550	MELO3C006237	MELO3C006326
MELO3C003333	MELO3C003241	MELO3C004178	MELO3C003578;Name	MELO3C003442		MELO3C005992	MELO3C023275	MELO3C005551	MELO3C006238	MELO3C006339
MELO3C003335	MELO3C003242	MELO3C004179	MELO3C003579	MELO3C003444		MELO3C005995	MELO3C012496	MELO3C005552	MELO3C006241	MELO3C006340
MELO3C003337	MELO3C003243	MELO3C004180	MELO3C003580	MELO3C003445		MELO3C005996	MELO3C012497	MELO3C005553	MELO3C006246	MELO3C006363
MELO3C003338	MELO3C003244	MELO3C004182	MELO3C003581	MELO3C003446		MELO3C005997	MELO3C024743	MELO3C005554	MELO3C006252	MELO3C006391
MELO3C003339	MELO3C003245	MELO3C004186	MELO3C003582	MELO3C003447		MELO3C006008	MELO3C012498	MELO3C005555	MELO3C006253	MELO3C006392
MELO3C003340	MELO3C003251	MELO3C004187	MELO3C003583	MELO3C003448		MELO3C006019	MELO3C024745	MELO3C005556	MELO3C006254	MELO3C006393
MELO3C003341	MELO3C003254	MELO3C004188	MELO3C003586	MELO3C003449		MELO3C006032	MELO3C023276	MELO3C005557	MELO3C006289	MELO3C006394
MELO3C003342	MELO3C003255	MELO3C004189	MELO3C003587	MELO3C003450		MELO3C006034	MELO3C012500	MELO3C005560	MELO3C006291	MELO3C006395
MELO3C003343	MELO3C003261	MELO3C004190	MELO3C003590	MELO3C003451		MELO3C006036	MELO3C023277	MELO3C005561	MELO3C006298	MELO3C006396
MELO3C003344	MELO3C003262;Name	MELO3C004191	MELO3C003591	MELO3C003452		MELO3C006037	MELO3C023278	MELO3C005562	MELO3C006315	MELO3C006397
MELO3C003345	MELO3C003263	MELO3C004192	MELO3C003593	MELO3C003453		MELO3C006038	MELO3C018427	MELO3C005563	MELO3C006316	MELO3C006403
MELO3C003346	MELO3C003265	MELO3C004194	MELO3C003594	MELO3C003454		MELO3C006039	MELO3C012505	MELO3C005567	MELO3C006319	MELO3C006404
MELO3C003347	MELO3C003269	MELO3C004196	MELO3C003595	MELO3C003455		MELO3C006040	MELO3C012507	MELO3C005568	MELO3C006323	MELO3C006409
MELO3C003359	MELO3C003270	MELO3C004197	MELO3C003596	MELO3C003456		MELO3C006041	MELO3C024762	MELO3C005569	MELO3C006324	MELO3C006410
MELO3C003360	MELO3C003272	MELO3C004198	MELO3C003598	MELO3C003458		MELO3C006043	MELO3C012508	MELO3C005570	MELO3C006325	MELO3C006411
MELO3C003361	MELO3C003275	MELO3C004199	MELO3C003599	MELO3C003459		MELO3C006045	MELO3C024764	MELO3C005571	MELO3C006326	MELO3C006417
MELO3C003364	MELO3C003277	MELO3C004200	MELO3C003600	MELO3C003460		MELO3C006047	MELO3C012512	MELO3C005572	MELO3C006339	MELO3C006420
MELO3C003365	MELO3C003278	MELO3C004201	MELO3C003601	MELO3C003461		MELO3C006056	MELO3C023281	MELO3C005573	MELO3C006340	MELO3C006425
MELO3C003366	MELO3C003280	MELO3C004202	MELO3C003602	MELO3C003463		MELO3C006057	MELO3C023194	MELO3C005574	MELO3C006363	MELO3C006427
MELO3C003367	MELO3C003281	MELO3C004203	MELO3C003603	MELO3C003464		MELO3C006058	MELO3C024766	MELO3C005576	MELO3C006391	MELO3C006428
MELO3C003368	MELO3C003282	MELO3C004204	MELO3C003604	MELO3C003465		MELO3C006069	MELO3C024769	MELO3C005580	MELO3C006392	MELO3C006431
MELO3C003369	MELO3C003286	MELO3C004205	MELO3C003605	MELO3C003466		MELO3C006070	MELO3C024771	MELO3C005584	MELO3C006393	MELO3C006432
MELO3C003371	MELO3C003290	MELO3C004206	MELO3C003608	MELO3C003467		MELO3C006072	MELO3C024772	MELO3C005586	MELO3C006394	MELO3C006433
MELO3C003372	MELO3C003291	MELO3C004208	MELO3C003609	MELO3C003468		MELO3C006076	MELO3C012517	MELO3C005593	MELO3C006395	MELO3C006447
MELO3C003373	MELO3C003292	MELO3C004210	MELO3C003614	MELO3C003469		MELO3C006077	MELO3C012518	MELO3C005594	MELO3C006396	MELO3C006448
MELO3C003374	MELO3C003294	MELO3C004211	MELO3C003616	MELO3C003471		MELO3C006079	MELO3C018654	MELO3C005598	MELO3C006397	MELO3C006449
MELO3C003375	MELO3C003295	MELO3C004212	MELO3C003617	MELO3C003472		MELO3C006083	MELO3C024779	MELO3C005599	MELO3C006398	MELO3C006450
MELO3C003376	MELO3C003297	MELO3C004213	MELO3C003618	MELO3C003473		MELO3C006108	MELO3C023282	MELO3C005601	MELO3C006403	MELO3C006452
MELO3C003378	MELO3C003298	MELO3C004214	MELO3C003619	MELO3C003474		MELO3C006121	MELO3C018655	MELO3C005602	MELO3C006404	MELO3C006453
MELO3C003379	MELO3C003299	MELO3C004215	MELO3C003620	MELO3C003475		MELO3C006122	MELO3C018656	MELO3C005603	MELO3C006405	MELO3C006454
MELO3C003380	MELO3C003302	MELO3C004216	MELO3C003621	MELO3C003476		MELO3C006136	MELO3C023195	MELO3C005604	MELO3C006410	MELO3C006455
MELO3C003381	MELO3C003304	MELO3C004217	MELO3C003622	MELO3C003477		MELO3C006137	MELO3C024791	MELO3C005607	MELO3C006411	MELO3C006456
MELO3C003382	MELO3C003305	MELO3C004218	MELO3C003623	MELO3C003478		MELO3C006138	MELO3C024792	MELO3C005608	MELO3C006417	MELO3C006457
MELO3C003386	MELO3C003306	MELO3C004219	MELO3C003624	MELO3C003479		MELO3C006139	MELO3C024794	MELO3C005609	MELO3C006420	MELO3C006458;Name
MELO3C003387	MELO3C003307	MELO3C004220	MELO3C003626	MELO3C003480		MELO3C006159	MELO3C018657	MELO3C005610	MELO3C006425	MELO3C006461
MELO3C003388	MELO3C003308	MELO3C004221	MELO3C003627	MELO3C003481		MELO3C006160	MELO3C023283	MELO3C005611	MELO3C006427	MELO3C006462
MELO3C003389	MELO3C003310	MELO3C004223	MELO3C003628	MELO3C003482		MELO3C006161	MELO3C018658	MELO3C005612	MELO3C006428	MELO3C006463
MELO3C003390	MELO3C003311	MELO3C004224	MELO3C003630	MELO3C003483		MELO3C006162	MELO3C023284	MELO3C005613	MELO3C006431	MELO3C006464
MELO3C003391	MELO3C003312	MELO3C004226	MELO3C003631	MELO3C003484		MELO3C006164	MELO3C018659	MELO3C005614	MELO3C006432	MELO3C006465
MELO3C003392	MELO3C003313	MELO3C004227	MELO3C003632	MELO3C003485		MELO3C006165	MELO3C012540	MELO3C005617	MELO3C006433	MELO3C006466
MELO3C003393	MELO3C003314	MELO3C004228	MELO3C003633	MELO3C003486		MELO3C006166	MELO3C023285	MELO3C005620	MELO3C006434	MELO3C006468
MELO3C003394	MELO3C003315	MELO3C004229	MELO3C003635	MELO3C003487		MELO3C006167	MELO3C012542	MELO3C005622	MELO3C006446	MELO3C006471
MELO3C003395	MELO3C003316	MELO3C004230	MELO3C003636	MELO3C003488		MELO3C006180	MELO3C012543	MELO3C005623	MELO3C006447	MELO3C006474
MELO3C003396	MELO3C003317	MELO3C004231	MELO3C003637;Name	MELO3C003489;Name		MELO3C006186	MELO3C023286	MELO3C005624	MELO3C006448	MELO3C006476
MELO3C003397	MELO3C003318	MELO3C004232	MELO3C003640	MELO3C003490		MELO3C006193	MELO3C024803	MELO3C005627	MELO3C006449	MELO3C006477
MELO3C003398	MELO3C003319	MELO3C004233	MELO3C003641	MELO3C003491		MELO3C006207	MELO3C012547	MELO3C005628	MELO3C006450	MELO3C006478
MELO3C003399	MELO3C003320	MELO3C004239	MELO3C003643	MELO3C003492		MELO3C006208	MELO3C023287	MELO3C005629	MELO3C006452	MELO3C006481
MELO3C003400	MELO3C003321	MELO3C004247	MELO3C003644	MELO3C003495		MELO3C006213	MELO3C012550	MELO3C005630	MELO3C006453	MELO3C006489
MELO3C003401	MELO3C003322	MELO3C004251	MELO3C003645	MELO3C003496		MELO3C006222	MELO3C018661	MELO3C005631	MELO3C006454	MELO3C006490
MELO3C003402	MELO3C003323	MELO3C004254	MELO3C003646	MELO3C003497		MELO3C006223	MELO3C019197	MELO3C005632	MELO3C006455	MELO3C006491
MELO3C003403	MELO3C003324	MELO3C004255	MELO3C003647	MELO3C003498		MELO3C006229	MELO3C019198	MELO3C005633	MELO3C006456	MELO3C006494
MELO3C003404	MELO3C003325	MELO3C004256	MELO3C003648	MELO3C003499		MELO3C006230	MELO3C012551	MELO3C005635	MELO3C006457	MELO3C006499
MELO3C003405	MELO3C003326	MELO3C004257	MELO3C003649	MELO3C003501		MELO3C006231	MELO3C019200	MELO3C005636	MELO3C006458;Name	MELO3C006501
MELO3C003406	MELO3C003327	MELO3C004259	MELO3C003650	MELO3C003502		MELO3C006232	MELO3C019201	MELO3C005638	MELO3C006460	MELO3C006503
MELO3C003407	MELO3C003328	MELO3C004269	MELO3C003651	MELO3C003503		MELO3C006233	MELO3C019202	MELO3C005640	MELO3C006461	MELO3C006505
MELO3C003408	MELO3C003329	MELO3C004271	MELO3C003652	MELO3C003505		MELO3C006237	MELO3C012552	MELO3C005641	MELO3C006462	MELO3C006524
MELO3C003409	MELO3C003330	MELO3C004272	MELO3C003653	MELO3C003506		MELO3C006240	MELO3C012553	MELO3C005642	MELO3C006463	MELO3C006531
MELO3C003410	MELO3C003331	MELO3C004273	MELO3C003656	MELO3C003508		MELO3C006241	MELO3C012554	MELO3C005643	MELO3C006464	MELO3C006535
MELO3C003411	MELO3C003332	MELO3C004274	MELO3C003657	MELO3C003509		MELO3C006246	MELO3C012555	MELO3C005644	MELO3C006465	MELO3C006537
MELO3C003412	MELO3C003333	MELO3C004275	MELO3C003658	MELO3C003510		MELO3C006252	MELO3C019204	MELO3C005645	MELO3C006466	MELO3C006538
MELO3C003413	MELO3C003336	MELO3C004276	MELO3C003659	MELO3C003518		MELO3C006253	MELO3C012556	MELO3C005646	MELO3C006467	MELO3C006540
MELO3C003417	MELO3C003337	MELO3C004277	MELO3C003660	MELO3C003519		MELO3C006254	MELO3C023288	MELO3C005648	MELO3C006468	MELO3C006544
MELO3C003418	MELO3C003338	MELO3C004278;Name	MELO3C003664	MELO3C003520		MELO3C006269		MELO3C005649	MELO3C006471	MELO3C006546
MELO3C003419	MELO3C003339	MELO3C004279	MELO3C003665	MELO3C003521		MELO3C006282		MELO3C005653	MELO3C006474	MELO3C006550
MELO3C003420	MELO3C003340	MELO3C004280	MELO3C003666	MELO3C003523		MELO3C006283		MELO3C005657	MELO3C006476	MELO3C006559
MELO3C003421	MELO3C003341	MELO3C004282	MELO3C003669	MELO3C003524		MELO3C006284		MELO3C005663	MELO3C006477	MELO3C006563
MELO3C003422	MELO3C003342	MELO3C004283	MELO3C003670	MELO3C003525		MELO3C006291		MELO3C005667	MELO3C006481	MELO3C006571
MELO3C003423	MELO3C003343	MELO3C004284	MELO3C003671	MELO3C003526		MELO3C006298		MELO3C005671	MELO3C006489	MELO3C006572
MELO3C003424	MELO3C003344	MELO3C004285	MELO3C003674	MELO3C003527		MELO3C006315		MELO3C005672	MELO3C006490	MELO3C006588
MELO3C003425	MELO3C003345	MELO3C004286	MELO3C003675	MELO3C003528		MELO3C006316		MELO3C005674	MELO3C006494	MELO3C006589
MELO3C003426	MELO3C003346	MELO3C004287	MELO3C003677	MELO3C003529		MELO3C006319		MELO3C005692	MELO3C006501	MELO3C006590
MELO3C003427	MELO3C003359	MELO3C004289	MELO3C003678	MELO3C003530		MELO3C006323		MELO3C005698	MELO3C006502	MELO3C006608
MELO3C003428	MELO3C003360	MELO3C004290	MELO3C003680	MELO3C003531		MELO3C006324		MELO3C005699	MELO3C006503	MELO3C006609
MELO3C003429	MELO3C003361	MELO3C004297	MELO3C003681	MELO3C003532		MELO3C006325		MELO3C005700	MELO3C006505	MELO3C006616
MELO3C003430	MELO3C003364	MELO3C004298	MELO3C003682	MELO3C003533		MELO3C006326		MELO3C005706	MELO3C006524	MELO3C006620
MELO3C003431	MELO3C003365	MELO3C004300	MELO3C003684	MELO3C003534		MELO3C006339		MELO3C005707	MELO3C006535	MELO3C006621
MELO3C003432	MELO3C003368	MELO3C004301	MELO3C003685	MELO3C003535		MELO3C006340		MELO3C005708	MELO3C006538	MELO3C006622
MELO3C003433	MELO3C003369	MELO3C004304	MELO3C003686	MELO3C003536		MELO3C006352		MELO3C005709	MELO3C006539	MELO3C006626
MELO3C003434	MELO3C003372	MELO3C004305	MELO3C003687	MELO3C003537		MELO3C006363		MELO3C005710	MELO3C006540	MELO3C006644
MELO3C003435	MELO3C003373	MELO3C004307	MELO3C003688	MELO3C003538		MELO3C006391		MELO3C005716	MELO3C006541	MELO3C006650
MELO3C003436	MELO3C003374	MELO3C004308	MELO3C003689	MELO3C003539		MELO3C006392		MELO3C005717	MELO3C006544	MELO3C006658
MELO3C003437	MELO3C003376	MELO3C004311	MELO3C003690	MELO3C003540		MELO3C006394		MELO3C005718	MELO3C006546	MELO3C006659
MELO3C003438	MELO3C003378	MELO3C004312	MELO3C003691	MELO3C003541		MELO3C006395		MELO3C005720	MELO3C006550	MELO3C006663
MELO3C003439	MELO3C003379	MELO3C004316	MELO3C003692	MELO3C003542		MELO3C006396		MELO3C005721	MELO3C006559	MELO3C006671
MELO3C003440	MELO3C003380	MELO3C004321	MELO3C003693	MELO3C003543		MELO3C006397		MELO3C005722	MELO3C006563	MELO3C006672
MELO3C003441	MELO3C003381	MELO3C004333	MELO3C003694	MELO3C003544		MELO3C006403		MELO3C005723	MELO3C006571	MELO3C006673
MELO3C003442	MELO3C003385	MELO3C004334	MELO3C003695	MELO3C003545		MELO3C006404		MELO3C005724	MELO3C006572	MELO3C006678
MELO3C003444	MELO3C003386	MELO3C004335	MELO3C003696	MELO3C003546		MELO3C006405		MELO3C005725	MELO3C006588	MELO3C006681
MELO3C003445	MELO3C003387	MELO3C004336	MELO3C003697	MELO3C003547		MELO3C006410		MELO3C005726	MELO3C006589	MELO3C006686
MELO3C003446	MELO3C003388	MELO3C004337	MELO3C003698	MELO3C003548		MELO3C006411		MELO3C005727	MELO3C006609	MELO3C006687
MELO3C003447	MELO3C003389	MELO3C004341	MELO3C003699	MELO3C003552		MELO3C006416		MELO3C005728	MELO3C006620	MELO3C006688
MELO3C003448	MELO3C003390	MELO3C004342	MELO3C003700	MELO3C003553		MELO3C006417		MELO3C005733	MELO3C006621	MELO3C006698
MELO3C003449	MELO3C003391	MELO3C004343	MELO3C003701	MELO3C003554		MELO3C006420		MELO3C005736	MELO3C006626	MELO3C006699
MELO3C003450	MELO3C003392	MELO3C004344	MELO3C003702	MELO3C003555		MELO3C006425		MELO3C005739	MELO3C006644	MELO3C006700
MELO3C003451	MELO3C003393	MELO3C004346	MELO3C003703	MELO3C003557		MELO3C006426		MELO3C005740	MELO3C006650	MELO3C006702
MELO3C003452	MELO3C003394	MELO3C004348	MELO3C003704	MELO3C003559		MELO3C006427		MELO3C005741	MELO3C006658	MELO3C006714
MELO3C003453	MELO3C003395	MELO3C004349	MELO3C003705	MELO3C003560		MELO3C006428		MELO3C005742	MELO3C006659	MELO3C006715
MELO3C003454	MELO3C003396	MELO3C004350	MELO3C003706	MELO3C003561		MELO3C006431		MELO3C005743	MELO3C006663	MELO3C006718
MELO3C003455	MELO3C003397	MELO3C004352	MELO3C003707	MELO3C003562		MELO3C006432		MELO3C005744	MELO3C006671	MELO3C006721
MELO3C003456	MELO3C003398	MELO3C004353	MELO3C003709	MELO3C003563		MELO3C006449		MELO3C005745	MELO3C006672	MELO3C006724
MELO3C003458	MELO3C003400	MELO3C004354	MELO3C003710	MELO3C003564		MELO3C006450		MELO3C005752	MELO3C006673	MELO3C006725
MELO3C003459	MELO3C003401	MELO3C004355	MELO3C003711	MELO3C003565		MELO3C006451		MELO3C005758	MELO3C006678	MELO3C006728
MELO3C003461	MELO3C003402	MELO3C004356	MELO3C003712	MELO3C003566		MELO3C006452		MELO3C005762	MELO3C006685	MELO3C006757
MELO3C003462	MELO3C003403	MELO3C004358	MELO3C003717	MELO3C003567		MELO3C006453		MELO3C005766	MELO3C006686	MELO3C006761
MELO3C003463	MELO3C003404	MELO3C004359	MELO3C003718	MELO3C003568		MELO3C006454		MELO3C005772	MELO3C006687	MELO3C006762
MELO3C003464	MELO3C003405	MELO3C004360	MELO3C003719	MELO3C003569		MELO3C006455		MELO3C005774	MELO3C006688	MELO3C006764
MELO3C003465	MELO3C003406	MELO3C004361	MELO3C003720	MELO3C003570		MELO3C006456		MELO3C005775	MELO3C006689	MELO3C006772
MELO3C003466	MELO3C003407	MELO3C004363	MELO3C003721	MELO3C003571		MELO3C006457		MELO3C005776	MELO3C006698	MELO3C006773
MELO3C003467	MELO3C003408	MELO3C004364	MELO3C003722	MELO3C003572		MELO3C006458;Name		MELO3C005778	MELO3C006699	MELO3C006774
MELO3C003468	MELO3C003409	MELO3C004365	MELO3C003723	MELO3C003573		MELO3C006461		MELO3C005783	MELO3C006700	MELO3C006775
MELO3C003469	MELO3C003410	MELO3C004366	MELO3C003724	MELO3C003574		MELO3C006462		MELO3C005784	MELO3C006702	MELO3C006776
MELO3C003471	MELO3C003411	MELO3C004370	MELO3C003725	MELO3C003575		MELO3C006463		MELO3C005785	MELO3C006714	MELO3C006777
MELO3C003472	MELO3C003412	MELO3C004371	MELO3C003726	MELO3C003576		MELO3C006464		MELO3C005786	MELO3C006715	MELO3C006799
MELO3C003473	MELO3C003413	MELO3C004372	MELO3C003727	MELO3C003577		MELO3C006465		MELO3C005787	MELO3C006718	MELO3C006800
MELO3C003474	MELO3C003417	MELO3C004376	MELO3C003728	MELO3C003578;Name		MELO3C006466		MELO3C005788	MELO3C006722	MELO3C006803
MELO3C003475	MELO3C003418	MELO3C004377	MELO3C003729	MELO3C003579		MELO3C006470		MELO3C005789	MELO3C006724	MELO3C006804
MELO3C003476	MELO3C003419	MELO3C004378	MELO3C003730	MELO3C003580		MELO3C006474		MELO3C005790	MELO3C006725	MELO3C006806
MELO3C003477	MELO3C003420	MELO3C004379	MELO3C003731	MELO3C003581		MELO3C006476		MELO3C005791	MELO3C006761	MELO3C006813
MELO3C003478	MELO3C003422	MELO3C004380	MELO3C003732	MELO3C003582		MELO3C006477		MELO3C005792	MELO3C006762	MELO3C006814
MELO3C003479	MELO3C003423	MELO3C004381	MELO3C003733	MELO3C003583		MELO3C006481		MELO3C005793	MELO3C006764	MELO3C006815
MELO3C003480	MELO3C003424	MELO3C004382	MELO3C003734	MELO3C003586		MELO3C006484		MELO3C005801	MELO3C006772	MELO3C006816
MELO3C003481	MELO3C003425	MELO3C004383	MELO3C003736	MELO3C003587		MELO3C006489		MELO3C005803	MELO3C006773	MELO3C006820
MELO3C003482	MELO3C003426	MELO3C004384	MELO3C003737	MELO3C003590		MELO3C006490		MELO3C005804	MELO3C006774	MELO3C006829
MELO3C003483	MELO3C003427	MELO3C004388	MELO3C003739	MELO3C003591		MELO3C006496		MELO3C005805	MELO3C006775	MELO3C006830
MELO3C003484	MELO3C003428	MELO3C004389	MELO3C003741	MELO3C003592		MELO3C006499		MELO3C005806	MELO3C006776	MELO3C006831
MELO3C003485	MELO3C003429	MELO3C004390	MELO3C003743	MELO3C003593		MELO3C006501		MELO3C005807	MELO3C006777	MELO3C006833
MELO3C003486	MELO3C003430	MELO3C004391	MELO3C003745	MELO3C003594		MELO3C006505		MELO3C005808	MELO3C006800	MELO3C006842
MELO3C003487	MELO3C003431	MELO3C004392	MELO3C003746	MELO3C003595		MELO3C006516		MELO3C005810	MELO3C006803	MELO3C006843
MELO3C003488	MELO3C003432	MELO3C004394	MELO3C003747	MELO3C003596		MELO3C006531		MELO3C005815	MELO3C006804	MELO3C006851
MELO3C003489;Name	MELO3C003433	MELO3C004395	MELO3C003748	MELO3C003597		MELO3C006534		MELO3C005817	MELO3C006805	MELO3C006854
MELO3C003490	MELO3C003434	MELO3C004396	MELO3C003750	MELO3C003598		MELO3C006535		MELO3C005818	MELO3C006806	MELO3C006855
MELO3C003491	MELO3C003435	MELO3C004398	MELO3C003751	MELO3C003599		MELO3C006538		MELO3C005820	MELO3C006813	MELO3C006856
MELO3C003492	MELO3C003436	MELO3C004405	MELO3C003754	MELO3C003600		MELO3C006540		MELO3C005821	MELO3C006814	MELO3C006857
MELO3C003494	MELO3C003437	MELO3C004407	MELO3C003755	MELO3C003601		MELO3C006544		MELO3C005822	MELO3C006815	MELO3C006858
MELO3C003495	MELO3C003438	MELO3C004417	MELO3C003757	MELO3C003602		MELO3C006546		MELO3C005823	MELO3C006816	MELO3C006859
MELO3C003496	MELO3C003439	MELO3C004418	MELO3C003758	MELO3C003603		MELO3C006550		MELO3C005824	MELO3C006820	MELO3C006860
MELO3C003497	MELO3C003440	MELO3C004419	MELO3C003759;Name	MELO3C003604		MELO3C006559		MELO3C005825	MELO3C006829	MELO3C006862
MELO3C003498	MELO3C003441	MELO3C004420	MELO3C003760	MELO3C003605		MELO3C006563		MELO3C005826	MELO3C006830	MELO3C006863
MELO3C003499	MELO3C003442	MELO3C004421	MELO3C003761	MELO3C003606		MELO3C006571		MELO3C005827	MELO3C006831	MELO3C006864
MELO3C003500	MELO3C003444	MELO3C004423	MELO3C003762	MELO3C003608		MELO3C006588		MELO3C005828	MELO3C006833	MELO3C006865
MELO3C003501	MELO3C003445	MELO3C004424	MELO3C003763	MELO3C003609		MELO3C006589		MELO3C005829	MELO3C006842	MELO3C006870
MELO3C003502	MELO3C003446	MELO3C004425	MELO3C003764	MELO3C003614		MELO3C006590		MELO3C005831	MELO3C006843	MELO3C006871
MELO3C003503	MELO3C003447	MELO3C004426	MELO3C003766	MELO3C003615		MELO3C006608		MELO3C005832	MELO3C006851	MELO3C006872
MELO3C003505	MELO3C003448	MELO3C004427	MELO3C003767	MELO3C003616		MELO3C006609		MELO3C005833	MELO3C006852	MELO3C006873
MELO3C003506	MELO3C003449	MELO3C004428	MELO3C003768	MELO3C003617		MELO3C006616		MELO3C005839	MELO3C006854	MELO3C006874
MELO3C003508	MELO3C003451	MELO3C004429	MELO3C003769	MELO3C003618		MELO3C006620		MELO3C005840	MELO3C006855	MELO3C006882
MELO3C003509	MELO3C003452	MELO3C004430	MELO3C003770	MELO3C003619		MELO3C006621		MELO3C005843	MELO3C006856	MELO3C006888
MELO3C003510	MELO3C003453	MELO3C004431	MELO3C003771	MELO3C003620		MELO3C006622		MELO3C005844	MELO3C006857	MELO3C006891
MELO3C003518	MELO3C003454	MELO3C004432	MELO3C003773	MELO3C003621		MELO3C006626		MELO3C005845	MELO3C006858	MELO3C006903
MELO3C003519	MELO3C003455	MELO3C004433	MELO3C003774	MELO3C003622		MELO3C006649		MELO3C005846	MELO3C006859	MELO3C006909
MELO3C003520	MELO3C003456	MELO3C004434	MELO3C003778	MELO3C003623		MELO3C006650		MELO3C005847	MELO3C006860	MELO3C006914
MELO3C003521	MELO3C003458	MELO3C004435	MELO3C003781	MELO3C003624		MELO3C006658		MELO3C005848	MELO3C006862	MELO3C006915
MELO3C003522	MELO3C003459	MELO3C004438	MELO3C003783	MELO3C003626		MELO3C006659		MELO3C005851	MELO3C006864	MELO3C006916
MELO3C003523	MELO3C003460	MELO3C004439	MELO3C003786	MELO3C003627		MELO3C006663		MELO3C005852	MELO3C006865	MELO3C006931
MELO3C003524	MELO3C003461	MELO3C004440	MELO3C003787	MELO3C003628		MELO3C006671		MELO3C005854	MELO3C006870	MELO3C006933
MELO3C003525	MELO3C003462	MELO3C004441	MELO3C003788	MELO3C003629		MELO3C006672		MELO3C005857	MELO3C006871	MELO3C006937
MELO3C003526	MELO3C003463	MELO3C004443	MELO3C003791	MELO3C003630		MELO3C006673		MELO3C005858	MELO3C006872	MELO3C006944
MELO3C003527	MELO3C003464	MELO3C004448	MELO3C003792	MELO3C003631		MELO3C006678		MELO3C005859	MELO3C006873	MELO3C006947
MELO3C003528	MELO3C003465	MELO3C004449	MELO3C003793	MELO3C003632		MELO3C006681		MELO3C005860	MELO3C006874	MELO3C006957
MELO3C003529	MELO3C003466	MELO3C004450;Name	MELO3C003794	MELO3C003633		MELO3C006682		MELO3C005861	MELO3C006882	MELO3C006967
MELO3C003530	MELO3C003467	MELO3C004451	MELO3C003795	MELO3C003635		MELO3C006685		MELO3C005862	MELO3C006887	MELO3C006970
MELO3C003531	MELO3C003468	MELO3C004452	MELO3C003797	MELO3C003636		MELO3C006686		MELO3C005867	MELO3C006888	MELO3C006973
MELO3C003532	MELO3C003469	MELO3C004453	MELO3C003799	MELO3C003637;Name		MELO3C006687		MELO3C005869	MELO3C006903	MELO3C006975
MELO3C003533	MELO3C003471	MELO3C004454	MELO3C003801	MELO3C003640		MELO3C006688		MELO3C005870	MELO3C006915	MELO3C006984
MELO3C003534	MELO3C003472	MELO3C004457	MELO3C003802	MELO3C003641		MELO3C006689		MELO3C005871	MELO3C006916	MELO3C007016
MELO3C003535	MELO3C003473	MELO3C004459	MELO3C003803	MELO3C003643		MELO3C006698		MELO3C005885	MELO3C006933	MELO3C007017
MELO3C003536	MELO3C003474	MELO3C004460	MELO3C003808	MELO3C003644		MELO3C006699		MELO3C005888	MELO3C006944	MELO3C007023
MELO3C003537	MELO3C003475	MELO3C004461	MELO3C003811	MELO3C003645		MELO3C006700		MELO3C005889	MELO3C006947	MELO3C007031
MELO3C003538	MELO3C003476	MELO3C004462	MELO3C003812	MELO3C003646		MELO3C006702		MELO3C005897	MELO3C006957	MELO3C007037
MELO3C003539	MELO3C003477	MELO3C004463	MELO3C003813	MELO3C003647		MELO3C006714		MELO3C005902	MELO3C006967	MELO3C007045
MELO3C003540	MELO3C003478	MELO3C004464	MELO3C003814	MELO3C003648		MELO3C006718		MELO3C005937	MELO3C006970	MELO3C007046
MELO3C003541	MELO3C003479	MELO3C004465	MELO3C003815	MELO3C003649		MELO3C006719		MELO3C005939	MELO3C006973	MELO3C007048
MELO3C003542	MELO3C003480	MELO3C004466	MELO3C003817	MELO3C003650		MELO3C006721		MELO3C005940	MELO3C006975	MELO3C007049
MELO3C003543	MELO3C003481	MELO3C004468	MELO3C003818	MELO3C003651		MELO3C006722		MELO3C005941	MELO3C006984	MELO3C007051
MELO3C003544	MELO3C003482	MELO3C004469	MELO3C003819	MELO3C003652		MELO3C006724		MELO3C005944	MELO3C006998	MELO3C007061
MELO3C003545	MELO3C003483	MELO3C004470	MELO3C003820	MELO3C003653		MELO3C006725		MELO3C005945	MELO3C007001	MELO3C007062
MELO3C003546	MELO3C003484	MELO3C004471	MELO3C003821	MELO3C003656		MELO3C006728		MELO3C005946	MELO3C007016	MELO3C007063
MELO3C003547	MELO3C003485	MELO3C004472	MELO3C003826	MELO3C003657		MELO3C006744		MELO3C005947	MELO3C007017	MELO3C007064
MELO3C003548	MELO3C003486	MELO3C004473	MELO3C003829	MELO3C003658		MELO3C006757		MELO3C005948	MELO3C007023	MELO3C007067
MELO3C003552	MELO3C003487	MELO3C004474	MELO3C003830	MELO3C003659		MELO3C006761		MELO3C005959	MELO3C007031	MELO3C007068
MELO3C003553	MELO3C003488	MELO3C004475	MELO3C003831	MELO3C003660		MELO3C006762		MELO3C005961	MELO3C007045	MELO3C007072
MELO3C003554	MELO3C003489;Name	MELO3C004476	MELO3C003832	MELO3C003661		MELO3C006764		MELO3C005962	MELO3C007046	MELO3C007073
MELO3C003555	MELO3C003490	MELO3C004478	MELO3C003833	MELO3C003664		MELO3C006772		MELO3C005964	MELO3C007047	MELO3C007074
MELO3C003557	MELO3C003491	MELO3C004479	MELO3C003834	MELO3C003665		MELO3C006773		MELO3C005965	MELO3C007048	MELO3C007078
MELO3C003559	MELO3C003492	MELO3C004480	MELO3C003837	MELO3C003666		MELO3C006774		MELO3C005973	MELO3C007049	MELO3C007094
MELO3C003560	MELO3C003493	MELO3C004481	MELO3C003838	MELO3C003669		MELO3C006775		MELO3C005974	MELO3C007051	MELO3C007095
MELO3C003561	MELO3C003494	MELO3C004482	MELO3C003839	MELO3C003670		MELO3C006776		MELO3C005975	MELO3C007061	MELO3C007096
MELO3C003562	MELO3C003495	MELO3C004483	MELO3C003842	MELO3C003671		MELO3C006777		MELO3C005976	MELO3C007062	MELO3C007097
MELO3C003563	MELO3C003496	MELO3C004484	MELO3C003847	MELO3C003673		MELO3C006790		MELO3C005977	MELO3C007063	MELO3C007108
MELO3C003564	MELO3C003497	MELO3C004485	MELO3C003848;Name	MELO3C003674		MELO3C006800		MELO3C005978	MELO3C007064	MELO3C007111
MELO3C003565	MELO3C003498	MELO3C004486	MELO3C003852	MELO3C003675		MELO3C006803		MELO3C005992	MELO3C007065	MELO3C007117
MELO3C003566	MELO3C003499	MELO3C004487	MELO3C003853	MELO3C003677		MELO3C006804		MELO3C005993	MELO3C007066	MELO3C007125
MELO3C003567	MELO3C003500	MELO3C004488	MELO3C003861	MELO3C003678		MELO3C006806		MELO3C005994	MELO3C007067	MELO3C007126
MELO3C003568	MELO3C003501	MELO3C004489	MELO3C003867	MELO3C003680		MELO3C006813		MELO3C005995	MELO3C007068	MELO3C007127
MELO3C003569	MELO3C003502	MELO3C004490	MELO3C003874	MELO3C003681		MELO3C006814		MELO3C005996	MELO3C007072	MELO3C007128
MELO3C003570	MELO3C003503	MELO3C004491	MELO3C003875	MELO3C003682		MELO3C006815		MELO3C005997	MELO3C007073	MELO3C007129
MELO3C003571	MELO3C003505	MELO3C004492	MELO3C003877	MELO3C003684		MELO3C006816		MELO3C005998	MELO3C007078	MELO3C007130
MELO3C003572	MELO3C003506	MELO3C004495	MELO3C003878	MELO3C003685		MELO3C006820		MELO3C005999	MELO3C007094	MELO3C007131
MELO3C003573	MELO3C003508	MELO3C004497	MELO3C003879	MELO3C003686		MELO3C006829		MELO3C006008	MELO3C007095	MELO3C007132
MELO3C003574	MELO3C003509	MELO3C004498	MELO3C003880	MELO3C003687		MELO3C006830		MELO3C006012	MELO3C007096	MELO3C007135
MELO3C003575	MELO3C003510	MELO3C004499	MELO3C003881	MELO3C003688		MELO3C006831		MELO3C006013	MELO3C007097	MELO3C007136
MELO3C003576	MELO3C003517	MELO3C004500	MELO3C003886	MELO3C003689		MELO3C006833		MELO3C006020	MELO3C007117	MELO3C007137
MELO3C003577	MELO3C003518	MELO3C004501	MELO3C003888	MELO3C003690		MELO3C006837		MELO3C006031	MELO3C007125	MELO3C007146
MELO3C003578;Name	MELO3C003519	MELO3C004502	MELO3C003890	MELO3C003691		MELO3C006842		MELO3C006032	MELO3C007126	MELO3C007147
MELO3C003579	MELO3C003520	MELO3C004504	MELO3C003891	MELO3C003692		MELO3C006843		MELO3C006036	MELO3C007128	MELO3C007148
MELO3C003580	MELO3C003521	MELO3C004505	MELO3C003892	MELO3C003693		MELO3C006851		MELO3C006037	MELO3C007129	MELO3C007149
MELO3C003581	MELO3C003523	MELO3C004506	MELO3C003893	MELO3C003694		MELO3C006852		MELO3C006038	MELO3C007130	MELO3C007157
MELO3C003582	MELO3C003524	MELO3C004508	MELO3C003898	MELO3C003695		MELO3C006854		MELO3C006039	MELO3C007131	MELO3C007168
MELO3C003583	MELO3C003525	MELO3C004512	MELO3C003902	MELO3C003696		MELO3C006855		MELO3C006040	MELO3C007132	MELO3C007169
MELO3C003586	MELO3C003526	MELO3C004514	MELO3C003905	MELO3C003697		MELO3C006856		MELO3C006041	MELO3C007135	MELO3C007173
MELO3C003587	MELO3C003527	MELO3C004515	MELO3C003906	MELO3C003698		MELO3C006857		MELO3C006043	MELO3C007136	MELO3C007174
MELO3C003590	MELO3C003528	MELO3C004516	MELO3C003908	MELO3C003699		MELO3C006858		MELO3C006045	MELO3C007137	MELO3C007175
MELO3C003591	MELO3C003529	MELO3C004517	MELO3C003909	MELO3C003700		MELO3C006859		MELO3C006047	MELO3C007146	MELO3C007176
MELO3C003592	MELO3C003530	MELO3C004519	MELO3C003910	MELO3C003701		MELO3C006860		MELO3C006051	MELO3C007147	MELO3C007177
MELO3C003593	MELO3C003531	MELO3C004524	MELO3C003911	MELO3C003702		MELO3C006862		MELO3C006070	MELO3C007148	MELO3C007178
MELO3C003594	MELO3C003532	MELO3C004525	MELO3C003912	MELO3C003703		MELO3C006864		MELO3C006072	MELO3C007149	MELO3C007179
MELO3C003595	MELO3C003533	MELO3C004526	MELO3C003915	MELO3C003704		MELO3C006865		MELO3C006077	MELO3C007157	MELO3C007180
MELO3C003596	MELO3C003534	MELO3C004528	MELO3C003918	MELO3C003705		MELO3C006870		MELO3C006079	MELO3C007166	MELO3C007181
MELO3C003597	MELO3C003535	MELO3C004530	MELO3C003919	MELO3C003706		MELO3C006871		MELO3C006083	MELO3C007168	MELO3C007182
MELO3C003598	MELO3C003536	MELO3C004531	MELO3C003920	MELO3C003707		MELO3C006872		MELO3C006084	MELO3C007169	MELO3C007183
MELO3C003599	MELO3C003537	MELO3C004533	MELO3C003923	MELO3C003709		MELO3C006873		MELO3C006090	MELO3C007170	MELO3C007184
MELO3C003600	MELO3C003538	MELO3C004534	MELO3C003927	MELO3C003710		MELO3C006874		MELO3C006111	MELO3C007173	MELO3C007198
MELO3C003601	MELO3C003539	MELO3C004536	MELO3C003928	MELO3C003711		MELO3C006878		MELO3C006112	MELO3C007174	MELO3C007199
MELO3C003602	MELO3C003540	MELO3C004539	MELO3C003929	MELO3C003712		MELO3C006879		MELO3C006116	MELO3C007175	MELO3C007201
MELO3C003603	MELO3C003541	MELO3C004540	MELO3C003931	MELO3C003715		MELO3C006882		MELO3C006121	MELO3C007176	MELO3C007202
MELO3C003604	MELO3C003542	MELO3C004542	MELO3C003937	MELO3C003716		MELO3C006884		MELO3C006122	MELO3C007177	MELO3C007203
MELO3C003605	MELO3C003543	MELO3C004543	MELO3C003938	MELO3C003717		MELO3C006887		MELO3C006131	MELO3C007178	MELO3C007209
MELO3C003606	MELO3C003544	MELO3C004545	MELO3C003942	MELO3C003718		MELO3C006888		MELO3C006136	MELO3C007179	MELO3C007210
MELO3C003608	MELO3C003545	MELO3C004546	MELO3C003943	MELO3C003719		MELO3C006894		MELO3C006137	MELO3C007180	MELO3C007212
MELO3C003609	MELO3C003546	MELO3C004547	MELO3C003945	MELO3C003720		MELO3C006903		MELO3C006138	MELO3C007181	MELO3C007213
MELO3C003614	MELO3C003547	MELO3C004548	MELO3C003946	MELO3C003721		MELO3C006909		MELO3C006139	MELO3C007182	MELO3C007221
MELO3C003615	MELO3C003548	MELO3C004549	MELO3C003949	MELO3C003722		MELO3C006913		MELO3C006140	MELO3C007183	MELO3C007222
MELO3C003616	MELO3C003552	MELO3C004550	MELO3C003950	MELO3C003723		MELO3C006914		MELO3C006147	MELO3C007184	MELO3C007223
MELO3C003617	MELO3C003553	MELO3C004551	MELO3C003958	MELO3C003724		MELO3C006915		MELO3C006148	MELO3C007198	MELO3C007224
MELO3C003618	MELO3C003554	MELO3C004552	MELO3C003961	MELO3C003725		MELO3C006916		MELO3C006159	MELO3C007199	MELO3C007225
MELO3C003619	MELO3C003555	MELO3C004553	MELO3C003964	MELO3C003726		MELO3C006931		MELO3C006160	MELO3C007200	MELO3C007228
MELO3C003620	MELO3C003557	MELO3C004554	MELO3C003968	MELO3C003727		MELO3C006933		MELO3C006161	MELO3C007201	MELO3C007229
MELO3C003621	MELO3C003559	MELO3C004555	MELO3C003973	MELO3C003728		MELO3C006937		MELO3C006162	MELO3C007202	MELO3C007238
MELO3C003622	MELO3C003560	MELO3C004556	MELO3C003974	MELO3C003729		MELO3C006944		MELO3C006163	MELO3C007203	MELO3C007239
MELO3C003623	MELO3C003561	MELO3C004558	MELO3C003975	MELO3C003730		MELO3C006947		MELO3C006164	MELO3C007209	MELO3C007240
MELO3C003624	MELO3C003562	MELO3C004559	MELO3C003976	MELO3C003731		MELO3C006957		MELO3C006165	MELO3C007210	MELO3C007243
MELO3C003625	MELO3C003563	MELO3C004560	MELO3C003977	MELO3C003732		MELO3C006959		MELO3C006167	MELO3C007211	MELO3C007244
MELO3C003626	MELO3C003564	MELO3C004561	MELO3C003979	MELO3C003733		MELO3C006960		MELO3C006172	MELO3C007212	MELO3C007245
MELO3C003627	MELO3C003565	MELO3C004564	MELO3C003980	MELO3C003734		MELO3C006967		MELO3C006180	MELO3C007213	MELO3C007251
MELO3C003628	MELO3C003566	MELO3C004565	MELO3C003981	MELO3C003735		MELO3C006970		MELO3C006186	MELO3C007219	MELO3C007252
MELO3C003629	MELO3C003567	MELO3C004566	MELO3C003983	MELO3C003736		MELO3C006973		MELO3C006191	MELO3C007220	MELO3C007253
MELO3C003630	MELO3C003568	MELO3C004567	MELO3C003984	MELO3C003737		MELO3C006975		MELO3C006193	MELO3C007221	MELO3C007254
MELO3C003631	MELO3C003569	MELO3C004569	MELO3C003990	MELO3C003739		MELO3C006984		MELO3C006206	MELO3C007222	MELO3C007255
MELO3C003632	MELO3C003570	MELO3C004573	MELO3C003991	MELO3C003741		MELO3C006993		MELO3C006208	MELO3C007223	MELO3C007263
MELO3C003633	MELO3C003571	MELO3C004574	MELO3C003997	MELO3C003742		MELO3C006998		MELO3C006217	MELO3C007224	MELO3C007264
MELO3C003634	MELO3C003572	MELO3C004575	MELO3C003998	MELO3C003743		MELO3C007003		MELO3C006222	MELO3C007225	MELO3C007266
MELO3C003635	MELO3C003573	MELO3C004576	MELO3C003999	MELO3C003744		MELO3C007016		MELO3C006223	MELO3C007228	MELO3C007272
MELO3C003636	MELO3C003574	MELO3C004577	MELO3C004000	MELO3C003745		MELO3C007017		MELO3C006225	MELO3C007229	MELO3C007273
MELO3C003637;Name	MELO3C003575	MELO3C004578	MELO3C004001	MELO3C003746		MELO3C007023		MELO3C006229	MELO3C007238	MELO3C007274
MELO3C003640	MELO3C003576	MELO3C004580	MELO3C004002	MELO3C003747		MELO3C007030		MELO3C006230	MELO3C007239	MELO3C007275
MELO3C003641	MELO3C003577	MELO3C004581	MELO3C004003	MELO3C003748		MELO3C007031		MELO3C006231	MELO3C007240	MELO3C007276
MELO3C003643	MELO3C003578;Name	MELO3C004583	MELO3C004004	MELO3C003750		MELO3C007036		MELO3C006232	MELO3C007244	MELO3C007277
MELO3C003644	MELO3C003579	MELO3C004584	MELO3C004005	MELO3C003751		MELO3C007037		MELO3C006233	MELO3C007245	MELO3C007279
MELO3C003645	MELO3C003580	MELO3C004585	MELO3C004006	MELO3C003752		MELO3C007046		MELO3C006234	MELO3C007252	MELO3C007319
MELO3C003646	MELO3C003581	MELO3C004587	MELO3C004009	MELO3C003754		MELO3C007048		MELO3C006236	MELO3C007253	MELO3C007320
MELO3C003647	MELO3C003582	MELO3C004588	MELO3C004010	MELO3C003755		MELO3C007049		MELO3C006237	MELO3C007254	MELO3C007322
MELO3C003648	MELO3C003583	MELO3C004589	MELO3C004016	MELO3C003757		MELO3C007050		MELO3C006240	MELO3C007255	MELO3C007324
MELO3C003649	MELO3C003586	MELO3C004590	MELO3C004019	MELO3C003758		MELO3C007051		MELO3C006241	MELO3C007256	MELO3C007325
MELO3C003650	MELO3C003587	MELO3C004591	MELO3C004020	MELO3C003759;Name		MELO3C007061		MELO3C006246	MELO3C007263	MELO3C007330
MELO3C003651	MELO3C003590	MELO3C004593	MELO3C004022	MELO3C003760		MELO3C007062		MELO3C006252	MELO3C007264	MELO3C007331
MELO3C003652	MELO3C003591	MELO3C004595	MELO3C004023	MELO3C003761		MELO3C007063		MELO3C006253	MELO3C007266	MELO3C007337
MELO3C003653	MELO3C003592	MELO3C004597	MELO3C004027	MELO3C003762		MELO3C007064		MELO3C006254	MELO3C007272	MELO3C007340
MELO3C003655	MELO3C003593	MELO3C004603	MELO3C004028	MELO3C003763		MELO3C007067		MELO3C006284	MELO3C007273	MELO3C007341
MELO3C003656	MELO3C003594	MELO3C004605	MELO3C004030	MELO3C003764		MELO3C007068		MELO3C006292	MELO3C007274	MELO3C007342
MELO3C003657	MELO3C003595	MELO3C004606	MELO3C004032	MELO3C003765		MELO3C007072		MELO3C006298	MELO3C007275	MELO3C007357
MELO3C003658	MELO3C003596	MELO3C004608	MELO3C004033	MELO3C003766		MELO3C007073		MELO3C006300	MELO3C007276	MELO3C007358
MELO3C003659	MELO3C003598	MELO3C004610	MELO3C004035	MELO3C003767		MELO3C007074		MELO3C006314	MELO3C007277	MELO3C007359
MELO3C003660	MELO3C003599	MELO3C004611	MELO3C004039	MELO3C003768		MELO3C007095		MELO3C006315	MELO3C007281	MELO3C007360
MELO3C003661	MELO3C003600	MELO3C004612	MELO3C004040	MELO3C003769		MELO3C007096		MELO3C006317	MELO3C007315	MELO3C007361
MELO3C003662	MELO3C003601	MELO3C004613	MELO3C004041	MELO3C003770		MELO3C007097		MELO3C006319	MELO3C007319	MELO3C007362
MELO3C003663	MELO3C003602	MELO3C004614	MELO3C004050	MELO3C003771		MELO3C007108		MELO3C006320	MELO3C007320	MELO3C007363
MELO3C003664	MELO3C003603	MELO3C004615	MELO3C004053	MELO3C003773		MELO3C007110		MELO3C006323	MELO3C007322	MELO3C007364
MELO3C003665	MELO3C003604	MELO3C004616	MELO3C004054	MELO3C003774		MELO3C007111		MELO3C006324	MELO3C007325	MELO3C007365
MELO3C003666	MELO3C003605	MELO3C004618	MELO3C004059	MELO3C003777		MELO3C007116		MELO3C006325	MELO3C007330	MELO3C007366
MELO3C003669	MELO3C003608	MELO3C004619	MELO3C004061	MELO3C003778		MELO3C007117		MELO3C006326	MELO3C007331	MELO3C007367
MELO3C003670	MELO3C003614	MELO3C004620	MELO3C004062	MELO3C003781		MELO3C007125		MELO3C006329	MELO3C007337	MELO3C007370
MELO3C003671	MELO3C003616	MELO3C004621	MELO3C004063	MELO3C003783		MELO3C007127		MELO3C006337	MELO3C007340	MELO3C007371
MELO3C003672	MELO3C003617	MELO3C004622	MELO3C004065	MELO3C003786		MELO3C007128		MELO3C006338	MELO3C007341	MELO3C007375
MELO3C003674	MELO3C003618	MELO3C004623	MELO3C004069	MELO3C003787		MELO3C007129		MELO3C006339	MELO3C007342	MELO3C007376
MELO3C003675	MELO3C003619	MELO3C004624	MELO3C004074	MELO3C003788		MELO3C007130		MELO3C006340	MELO3C007343	MELO3C007377
MELO3C003676	MELO3C003620	MELO3C004628	MELO3C004075	MELO3C003791		MELO3C007132		MELO3C006341	MELO3C007357	MELO3C007378
MELO3C003677	MELO3C003621	MELO3C004629	MELO3C004076	MELO3C003792		MELO3C007135		MELO3C006351	MELO3C007358	MELO3C007379
MELO3C003678	MELO3C003622	MELO3C004630	MELO3C004077	MELO3C003793		MELO3C007136		MELO3C006352	MELO3C007359	MELO3C007380
MELO3C003680	MELO3C003623	MELO3C004631	MELO3C004079	MELO3C003794		MELO3C007137		MELO3C006353	MELO3C007360	MELO3C007384
MELO3C003681	MELO3C003624	MELO3C004632	MELO3C004080	MELO3C003795		MELO3C007146		MELO3C006360	MELO3C007361	MELO3C007385
MELO3C003682	MELO3C003626	MELO3C004634	MELO3C004081	MELO3C003797		MELO3C007147		MELO3C006361	MELO3C007362	MELO3C007386
MELO3C003683	MELO3C003627	MELO3C004635	MELO3C004082	MELO3C003799		MELO3C007148		MELO3C006363	MELO3C007363	MELO3C007391
MELO3C003684	MELO3C003628	MELO3C004636	MELO3C004083	MELO3C003800		MELO3C007149		MELO3C006368	MELO3C007364	MELO3C007400
MELO3C003685	MELO3C003629	MELO3C004637	MELO3C004085;Name	MELO3C003801		MELO3C007157		MELO3C006369	MELO3C007365	MELO3C007408
MELO3C003686	MELO3C003630	MELO3C004638	MELO3C004086	MELO3C003802		MELO3C007168		MELO3C006391	MELO3C007366	MELO3C007409
MELO3C003687	MELO3C003631	MELO3C004639	MELO3C004090	MELO3C003803		MELO3C007169		MELO3C006392	MELO3C007367	MELO3C007410
MELO3C003688	MELO3C003632	MELO3C004640	MELO3C004093	MELO3C003808		MELO3C007173		MELO3C006393	MELO3C007370	MELO3C007411
MELO3C003689	MELO3C003633	MELO3C004641	MELO3C004094	MELO3C003811		MELO3C007174		MELO3C006394	MELO3C007371	MELO3C007412
MELO3C003690	MELO3C003635	MELO3C004642	MELO3C004095	MELO3C003812		MELO3C007175		MELO3C006395	MELO3C007375	MELO3C007416
MELO3C003691	MELO3C003636	MELO3C004643	MELO3C004098	MELO3C003813		MELO3C007176		MELO3C006396	MELO3C007376	MELO3C007417
MELO3C003692	MELO3C003637;Name	MELO3C004644	MELO3C004100	MELO3C003814		MELO3C007177		MELO3C006397	MELO3C007377	MELO3C007418
MELO3C003693	MELO3C003640	MELO3C004645	MELO3C004103	MELO3C003815		MELO3C007178		MELO3C006398	MELO3C007378	MELO3C007420
MELO3C003694	MELO3C003641	MELO3C004646	MELO3C004104	MELO3C003817		MELO3C007179		MELO3C006399	MELO3C007379	MELO3C007425
MELO3C003695	MELO3C003643	MELO3C004648	MELO3C004105	MELO3C003818		MELO3C007180		MELO3C006403	MELO3C007380	MELO3C007428
MELO3C003696	MELO3C003644	MELO3C004649	MELO3C004106;Name	MELO3C003819		MELO3C007181		MELO3C006404	MELO3C007383	MELO3C007445
MELO3C003697	MELO3C003645	MELO3C004651	MELO3C004107	MELO3C003820		MELO3C007183		MELO3C006405	MELO3C007384	MELO3C007446
MELO3C003698	MELO3C003646	MELO3C004653	MELO3C004108	MELO3C003821		MELO3C007184		MELO3C006410	MELO3C007385	MELO3C007450
MELO3C003699	MELO3C003647	MELO3C004654	MELO3C004109	MELO3C003823		MELO3C007185		MELO3C006411	MELO3C007389	MELO3C007451
MELO3C003700	MELO3C003648	MELO3C004655	MELO3C004110	MELO3C003825		MELO3C007198		MELO3C006417	MELO3C007390	MELO3C007458
MELO3C003701	MELO3C003649	MELO3C004656	MELO3C004111	MELO3C003826		MELO3C007201		MELO3C006418	MELO3C007391	MELO3C007469
MELO3C003702	MELO3C003650	MELO3C004657	MELO3C004112	MELO3C003829		MELO3C007202		MELO3C006419	MELO3C007399	MELO3C007470
MELO3C003703	MELO3C003651	MELO3C004658	MELO3C004113	MELO3C003830		MELO3C007209		MELO3C006425	MELO3C007400	MELO3C007471
MELO3C003704	MELO3C003652	MELO3C004659	MELO3C004115	MELO3C003831		MELO3C007210		MELO3C006426	MELO3C007409	MELO3C007472
MELO3C003705	MELO3C003653	MELO3C004660	MELO3C004116	MELO3C003832		MELO3C007211		MELO3C006427	MELO3C007410	MELO3C007476
MELO3C003706	MELO3C003655	MELO3C004662	MELO3C004117	MELO3C003833		MELO3C007212		MELO3C006428	MELO3C007411	MELO3C007477
MELO3C003707	MELO3C003656	MELO3C004663	MELO3C004119	MELO3C003834		MELO3C007213		MELO3C006431	MELO3C007412	MELO3C007478
MELO3C003709	MELO3C003657	MELO3C004666	MELO3C004120	MELO3C003837		MELO3C007219		MELO3C006432	MELO3C007416	MELO3C007479
MELO3C003710	MELO3C003658	MELO3C004667	MELO3C004121	MELO3C003838		MELO3C007221		MELO3C006449	MELO3C007417	MELO3C007480
MELO3C003711	MELO3C003659	MELO3C004671	MELO3C004122	MELO3C003839		MELO3C007222		MELO3C006450	MELO3C007418	MELO3C007481
MELO3C003712	MELO3C003660	MELO3C004681	MELO3C004123	MELO3C003842		MELO3C007223		MELO3C006451	MELO3C007419	MELO3C007482
MELO3C003715	MELO3C003663	MELO3C004683	MELO3C004124	MELO3C003846		MELO3C007224		MELO3C006452	MELO3C007425	MELO3C007490
MELO3C003716	MELO3C003664	MELO3C004685	MELO3C004125	MELO3C003847		MELO3C007225		MELO3C006453	MELO3C007440	MELO3C007491
MELO3C003717	MELO3C003665	MELO3C004692	MELO3C004126	MELO3C003848;Name		MELO3C007228		MELO3C006455	MELO3C007445	MELO3C007500
MELO3C003718	MELO3C003666	MELO3C004694	MELO3C004127	MELO3C003852		MELO3C007229		MELO3C006456	MELO3C007446	MELO3C007505
MELO3C003719	MELO3C003669	MELO3C004695	MELO3C004128	MELO3C003853		MELO3C007236		MELO3C006457	MELO3C007450	MELO3C007523
MELO3C003720	MELO3C003670	MELO3C004697	MELO3C004129	MELO3C003856		MELO3C007238		MELO3C006458;Name	MELO3C007451	MELO3C007524
MELO3C003721	MELO3C003671	MELO3C004698	MELO3C004130	MELO3C003861		MELO3C007239		MELO3C006459	MELO3C007458	MELO3C007527
MELO3C003722	MELO3C003674	MELO3C004699	MELO3C004131	MELO3C003867		MELO3C007240		MELO3C006460	MELO3C007469	MELO3C007530
MELO3C003723	MELO3C003675	MELO3C004700	MELO3C004132	MELO3C003874		MELO3C007244		MELO3C006461	MELO3C007470	MELO3C007531
MELO3C003724	MELO3C003676	MELO3C004702	MELO3C004133	MELO3C003875		MELO3C007252		MELO3C006462	MELO3C007471	MELO3C007532
MELO3C003725	MELO3C003678	MELO3C004704	MELO3C004134	MELO3C003877		MELO3C007255		MELO3C006463	MELO3C007472	MELO3C007533
MELO3C003726	MELO3C003680	MELO3C004712	MELO3C004136	MELO3C003878		MELO3C007259		MELO3C006464	MELO3C007476	MELO3C007535
MELO3C003727	MELO3C003682	MELO3C004713	MELO3C004137	MELO3C003879		MELO3C007263		MELO3C006465	MELO3C007477	MELO3C007537
MELO3C003728	MELO3C003683	MELO3C004714	MELO3C004138	MELO3C003880		MELO3C007264		MELO3C006466	MELO3C007478	MELO3C007538
MELO3C003729	MELO3C003684	MELO3C004715	MELO3C004139	MELO3C003881		MELO3C007271		MELO3C006469	MELO3C007479	MELO3C007539
MELO3C003730	MELO3C003685	MELO3C004722	MELO3C004140	MELO3C003886		MELO3C007273		MELO3C006474	MELO3C007480	MELO3C007545
MELO3C003731	MELO3C003686	MELO3C004727	MELO3C004141	MELO3C003888		MELO3C007274		MELO3C006476	MELO3C007481	MELO3C007547
MELO3C003733	MELO3C003687	MELO3C004728	MELO3C004143	MELO3C003889		MELO3C007275		MELO3C006477	MELO3C007482	MELO3C007548
MELO3C003734	MELO3C003688	MELO3C004730	MELO3C004145	MELO3C003890		MELO3C007276		MELO3C006481	MELO3C007490	MELO3C007549
MELO3C003735	MELO3C003689	MELO3C004732	MELO3C004147	MELO3C003891		MELO3C007277		MELO3C006482	MELO3C007491	MELO3C007551
MELO3C003736	MELO3C003690	MELO3C004733	MELO3C004148	MELO3C003892		MELO3C007279		MELO3C006483	MELO3C007500	MELO3C007552
MELO3C003737	MELO3C003691	MELO3C004736	MELO3C004149	MELO3C003893		MELO3C007282		MELO3C006490	MELO3C007505	MELO3C007553
MELO3C003739	MELO3C003692	MELO3C004747	MELO3C004150	MELO3C003897		MELO3C007315		MELO3C006494	MELO3C007506	MELO3C007559
MELO3C003740	MELO3C003694	MELO3C004752	MELO3C004152	MELO3C003898		MELO3C007319		MELO3C006499	MELO3C007523	MELO3C007560
MELO3C003741	MELO3C003695	MELO3C004756	MELO3C004153	MELO3C003902		MELO3C007322		MELO3C006501	MELO3C007524	MELO3C007561
MELO3C003742	MELO3C003696	MELO3C004759	MELO3C004154	MELO3C003905		MELO3C007324		MELO3C006502	MELO3C007527	MELO3C007562
MELO3C003743	MELO3C003697	MELO3C004760	MELO3C004159	MELO3C003906		MELO3C007325		MELO3C006503	MELO3C007530	MELO3C007563
MELO3C003744	MELO3C003698	MELO3C004761	MELO3C004160	MELO3C003908		MELO3C007330		MELO3C006505	MELO3C007531	MELO3C007564
MELO3C003745	MELO3C003699	MELO3C004783	MELO3C004161	MELO3C003909		MELO3C007331		MELO3C006506	MELO3C007532	MELO3C007565
MELO3C003746	MELO3C003700	MELO3C004787;Name	MELO3C004163	MELO3C003910		MELO3C007340		MELO3C006514	MELO3C007533	MELO3C007566
MELO3C003747	MELO3C003701	MELO3C004789	MELO3C004170	MELO3C003911		MELO3C007341		MELO3C006515	MELO3C007535	MELO3C007578
MELO3C003748	MELO3C003702	MELO3C004793	MELO3C004174	MELO3C003912		MELO3C007359		MELO3C006524	MELO3C007536	MELO3C007589
MELO3C003749	MELO3C003703	MELO3C004794	MELO3C004175	MELO3C003915		MELO3C007360		MELO3C006531	MELO3C007537	MELO3C007590
MELO3C003750	MELO3C003704	MELO3C004795	MELO3C004177	MELO3C003918		MELO3C007361		MELO3C006535	MELO3C007538	MELO3C007594
MELO3C003751	MELO3C003705	MELO3C004797	MELO3C004178	MELO3C003919		MELO3C007362		MELO3C006536	MELO3C007539	MELO3C007595
MELO3C003754	MELO3C003706	MELO3C004799	MELO3C004179	MELO3C003920		MELO3C007363		MELO3C006538	MELO3C007540	MELO3C007596
MELO3C003755	MELO3C003707	MELO3C004800	MELO3C004180	MELO3C003923		MELO3C007364		MELO3C006539	MELO3C007545	MELO3C007597
MELO3C003757	MELO3C003709	MELO3C004801	MELO3C004181	MELO3C003927		MELO3C007365		MELO3C006540	MELO3C007547	MELO3C007617
MELO3C003758	MELO3C003710	MELO3C004803	MELO3C004182	MELO3C003928		MELO3C007366		MELO3C006544	MELO3C007548	MELO3C007618
MELO3C003759;Name	MELO3C003711	MELO3C004806	MELO3C004183	MELO3C003929		MELO3C007367		MELO3C006546	MELO3C007551	MELO3C007619
MELO3C003760	MELO3C003712	MELO3C004807	MELO3C004186	MELO3C003930		MELO3C007368		MELO3C006547	MELO3C007552	MELO3C007624
MELO3C003761	MELO3C003715	MELO3C004809	MELO3C004187	MELO3C003931		MELO3C007370		MELO3C006550	MELO3C007553	MELO3C007625
MELO3C003762	MELO3C003717	MELO3C004810	MELO3C004188	MELO3C003932		MELO3C007371		MELO3C006551	MELO3C007554	MELO3C007630
MELO3C003763	MELO3C003718	MELO3C004816	MELO3C004189	MELO3C003937		MELO3C007376		MELO3C006552	MELO3C007558	MELO3C007633
MELO3C003764	MELO3C003719	MELO3C004818	MELO3C004190	MELO3C003938		MELO3C007377		MELO3C006555	MELO3C007559	MELO3C007634
MELO3C003765	MELO3C003720	MELO3C004825	MELO3C004191	MELO3C003942		MELO3C007379		MELO3C006559	MELO3C007560	MELO3C007644
MELO3C003766	MELO3C003721	MELO3C004826	MELO3C004192	MELO3C003943		MELO3C007384		MELO3C006563	MELO3C007561	MELO3C007650
MELO3C003767	MELO3C003723	MELO3C004831	MELO3C004193	MELO3C003945		MELO3C007385		MELO3C006572	MELO3C007562	MELO3C007653
MELO3C003768	MELO3C003724	MELO3C004833	MELO3C004194	MELO3C003946		MELO3C007400		MELO3C006583	MELO3C007563	MELO3C007654
MELO3C003769	MELO3C003725	MELO3C004836	MELO3C004195	MELO3C003949		MELO3C007401		MELO3C006588	MELO3C007564	MELO3C007655
MELO3C003770	MELO3C003726	MELO3C004840	MELO3C004196	MELO3C003950		MELO3C007408		MELO3C006589	MELO3C007565	MELO3C007662
MELO3C003771	MELO3C003727	MELO3C004865	MELO3C004197	MELO3C003958		MELO3C007409		MELO3C006590	MELO3C007566	MELO3C007663
MELO3C003773	MELO3C003728	MELO3C004866	MELO3C004198	MELO3C003961		MELO3C007410		MELO3C006595	MELO3C007589	MELO3C007678
MELO3C003774	MELO3C003729	MELO3C004867	MELO3C004199	MELO3C003964		MELO3C007411		MELO3C006604	MELO3C007590	MELO3C007679
MELO3C003776	MELO3C003730	MELO3C004868	MELO3C004200	MELO3C003968		MELO3C007412		MELO3C006607	MELO3C007594	MELO3C007680
MELO3C003777	MELO3C003731	MELO3C004871	MELO3C004201	MELO3C003973		MELO3C007416		MELO3C006608	MELO3C007595	MELO3C007694
MELO3C003778	MELO3C003732	MELO3C004873	MELO3C004202	MELO3C003974		MELO3C007417		MELO3C006609	MELO3C007596	MELO3C007698
MELO3C003781	MELO3C003733	MELO3C004874	MELO3C004203	MELO3C003975		MELO3C007424		MELO3C006616	MELO3C007597	MELO3C007699
MELO3C003783	MELO3C003734	MELO3C004886	MELO3C004204	MELO3C003976		MELO3C007425		MELO3C006620	MELO3C007617	MELO3C007700
MELO3C003785	MELO3C003735	MELO3C004887	MELO3C004205	MELO3C003977		MELO3C007445		MELO3C006621	MELO3C007618	MELO3C007701
MELO3C003786	MELO3C003736	MELO3C004888	MELO3C004206	MELO3C003979		MELO3C007446		MELO3C006626	MELO3C007619	MELO3C007702
MELO3C003787	MELO3C003737	MELO3C004889	MELO3C004207	MELO3C003980		MELO3C007450		MELO3C006644	MELO3C007624	MELO3C007706
MELO3C003788	MELO3C003739	MELO3C004891	MELO3C004208	MELO3C003981		MELO3C007451		MELO3C006646	MELO3C007625	MELO3C007707
MELO3C003791	MELO3C003741	MELO3C004892	MELO3C004209	MELO3C003982		MELO3C007454		MELO3C006647	MELO3C007630	MELO3C007708
MELO3C003792	MELO3C003742	MELO3C004897	MELO3C004210	MELO3C003983		MELO3C007458		MELO3C006648	MELO3C007631	MELO3C007716
MELO3C003793	MELO3C003743	MELO3C004898	MELO3C004211	MELO3C003984		MELO3C007469		MELO3C006649	MELO3C007634	MELO3C007717
MELO3C003794	MELO3C003744	MELO3C004903	MELO3C004212	MELO3C003990		MELO3C007470		MELO3C006650	MELO3C007644	MELO3C007725
MELO3C003795	MELO3C003745	MELO3C004909	MELO3C004213	MELO3C003991		MELO3C007471		MELO3C006651	MELO3C007654	MELO3C007726
MELO3C003797	MELO3C003746	MELO3C004917	MELO3C004214	MELO3C003997		MELO3C007472		MELO3C006658	MELO3C007655	MELO3C007727
MELO3C003799	MELO3C003747	MELO3C004926	MELO3C004215	MELO3C003998		MELO3C007476		MELO3C006659	MELO3C007661	MELO3C007731
MELO3C003800	MELO3C003748	MELO3C004927	MELO3C004216	MELO3C003999		MELO3C007477		MELO3C006663	MELO3C007662	MELO3C007732
MELO3C003801	MELO3C003750	MELO3C004928	MELO3C004217	MELO3C004000		MELO3C007478		MELO3C006669	MELO3C007663	MELO3C007733
MELO3C003802	MELO3C003751	MELO3C004935	MELO3C004218	MELO3C004001		MELO3C007479		MELO3C006670	MELO3C007677	MELO3C007734
MELO3C003803	MELO3C003752	MELO3C004944	MELO3C004219	MELO3C004002		MELO3C007480		MELO3C006671	MELO3C007678	MELO3C007738
MELO3C003808	MELO3C003754	MELO3C004945	MELO3C004220	MELO3C004003		MELO3C007481		MELO3C006672	MELO3C007679	MELO3C007745
MELO3C003809	MELO3C003755	MELO3C004949	MELO3C004221	MELO3C004004		MELO3C007482		MELO3C006673	MELO3C007680	MELO3C007746
MELO3C003810	MELO3C003757	MELO3C004950	MELO3C004223	MELO3C004005		MELO3C007490		MELO3C006678	MELO3C007681	MELO3C007750
MELO3C003811	MELO3C003758	MELO3C004955	MELO3C004224	MELO3C004006		MELO3C007491		MELO3C006681	MELO3C007693	MELO3C007751
MELO3C003812	MELO3C003759;Name	MELO3C004957	MELO3C004225	MELO3C004009		MELO3C007500		MELO3C006685	MELO3C007694	MELO3C007753
MELO3C003813	MELO3C003760	MELO3C004967	MELO3C004226	MELO3C004010		MELO3C007523		MELO3C006686	MELO3C007698	MELO3C007758
MELO3C003814	MELO3C003761	MELO3C004968	MELO3C004227	MELO3C004016		MELO3C007527		MELO3C006687	MELO3C007700	MELO3C007759
MELO3C003815	MELO3C003762	MELO3C004977	MELO3C004228	MELO3C004019		MELO3C007530		MELO3C006688	MELO3C007701	MELO3C007760
MELO3C003817	MELO3C003763	MELO3C004980	MELO3C004229	MELO3C004020		MELO3C007531		MELO3C006697	MELO3C007702	MELO3C007765
MELO3C003818	MELO3C003764	MELO3C004982	MELO3C004230	MELO3C004022		MELO3C007532		MELO3C006698	MELO3C007703	MELO3C007766
MELO3C003819	MELO3C003765	MELO3C004983	MELO3C004231	MELO3C004023		MELO3C007533		MELO3C006699	MELO3C007707	MELO3C007768
MELO3C003820	MELO3C003766	MELO3C004986	MELO3C004232	MELO3C004027		MELO3C007535		MELO3C006700	MELO3C007708	MELO3C007772
MELO3C003821	MELO3C003767	MELO3C004987	MELO3C004233	MELO3C004028		MELO3C007537		MELO3C006701	MELO3C007715	MELO3C007773
MELO3C003822	MELO3C003768	MELO3C004992	MELO3C004234	MELO3C004030		MELO3C007538		MELO3C006702	MELO3C007716	MELO3C007777
MELO3C003823	MELO3C003769	MELO3C004994	MELO3C004239	MELO3C004032		MELO3C007539		MELO3C006705	MELO3C007717	MELO3C007791
MELO3C003824	MELO3C003770	MELO3C004995	MELO3C004244	MELO3C004033		MELO3C007543		MELO3C006710	MELO3C007725	MELO3C007792
MELO3C003825	MELO3C003771	MELO3C004998	MELO3C004247	MELO3C004035		MELO3C007545		MELO3C006711	MELO3C007726	MELO3C007793
MELO3C003826	MELO3C003773	MELO3C004999	MELO3C004251	MELO3C004039		MELO3C007547		MELO3C006714	MELO3C007727	MELO3C007794
MELO3C003827	MELO3C003774	MELO3C005002	MELO3C004253	MELO3C004040		MELO3C007551		MELO3C006718	MELO3C007728	MELO3C007795
MELO3C003829	MELO3C003776	MELO3C005006	MELO3C004254	MELO3C004041		MELO3C007552		MELO3C006719	MELO3C007731	MELO3C007796
MELO3C003830	MELO3C003777	MELO3C005007	MELO3C004255	MELO3C004046		MELO3C007553		MELO3C006721	MELO3C007732	MELO3C007797
MELO3C003831	MELO3C003781	MELO3C005015	MELO3C004256	MELO3C004050		MELO3C007559		MELO3C006724	MELO3C007733	MELO3C007798
MELO3C003832	MELO3C003783	MELO3C005030	MELO3C004257	MELO3C004053		MELO3C007560		MELO3C006725	MELO3C007734	MELO3C007799
MELO3C003833	MELO3C003785	MELO3C005032	MELO3C004259	MELO3C004054		MELO3C007562		MELO3C006728	MELO3C007738	MELO3C007805
MELO3C003834	MELO3C003786	MELO3C005034	MELO3C004260	MELO3C004059		MELO3C007563		MELO3C006756	MELO3C007745	MELO3C007806
MELO3C003837	MELO3C003787	MELO3C005035	MELO3C004266	MELO3C004060		MELO3C007564		MELO3C006759	MELO3C007746	MELO3C007809
MELO3C003838	MELO3C003788	MELO3C005036	MELO3C004267	MELO3C004061		MELO3C007565		MELO3C006761	MELO3C007747	MELO3C007815
MELO3C003839	MELO3C003791	MELO3C005042	MELO3C004269	MELO3C004062		MELO3C007566		MELO3C006762	MELO3C007750	MELO3C007817
MELO3C003842	MELO3C003792	MELO3C005046	MELO3C004271	MELO3C004065		MELO3C007569		MELO3C006763	MELO3C007751	MELO3C007824
MELO3C003844	MELO3C003793	MELO3C005053	MELO3C004272	MELO3C004069		MELO3C007578		MELO3C006764	MELO3C007753	MELO3C007825
MELO3C003845	MELO3C003794	MELO3C005054	MELO3C004273	MELO3C004074		MELO3C007588		MELO3C006770	MELO3C007754	MELO3C007831
MELO3C003846	MELO3C003795	MELO3C005056	MELO3C004274	MELO3C004075		MELO3C007589		MELO3C006773	MELO3C007758	MELO3C007832
MELO3C003847	MELO3C003797	MELO3C005058	MELO3C004275	MELO3C004076		MELO3C007590		MELO3C006774	MELO3C007759	MELO3C007837
MELO3C003848;Name	MELO3C003799	MELO3C005059	MELO3C004276	MELO3C004077		MELO3C007594		MELO3C006775	MELO3C007760	MELO3C007845
MELO3C003853	MELO3C003800	MELO3C005060	MELO3C004277	MELO3C004079		MELO3C007595		MELO3C006776	MELO3C007765	MELO3C007846
MELO3C003856	MELO3C003801	MELO3C005061	MELO3C004278;Name	MELO3C004080		MELO3C007596		MELO3C006777	MELO3C007766	MELO3C007847
MELO3C003861	MELO3C003802	MELO3C005064	MELO3C004279	MELO3C004081		MELO3C007597		MELO3C006789	MELO3C007768	MELO3C007848
MELO3C003867	MELO3C003803	MELO3C005067	MELO3C004280	MELO3C004082		MELO3C007601		MELO3C006794	MELO3C007772	MELO3C007849
MELO3C003874	MELO3C003808	MELO3C005068	MELO3C004282	MELO3C004083		MELO3C007605		MELO3C006800	MELO3C007773	MELO3C007850
MELO3C003875	MELO3C003811	MELO3C005072	MELO3C004283	MELO3C004085;Name		MELO3C007608		MELO3C006803	MELO3C007791	MELO3C007851
MELO3C003877	MELO3C003812	MELO3C005073;Name	MELO3C004284	MELO3C004086		MELO3C007618		MELO3C006804	MELO3C007792	MELO3C007852
MELO3C003878	MELO3C003813	MELO3C005074	MELO3C004285	MELO3C004087		MELO3C007619		MELO3C006806	MELO3C007793	MELO3C007853
MELO3C003879	MELO3C003814	MELO3C005077	MELO3C004286	MELO3C004090		MELO3C007621		MELO3C006807	MELO3C007794	MELO3C007854
MELO3C003880	MELO3C003815	MELO3C005078	MELO3C004287	MELO3C004092		MELO3C007624		MELO3C006813	MELO3C007795	MELO3C007855
MELO3C003881	MELO3C003817	MELO3C005079	MELO3C004288	MELO3C004093		MELO3C007625		MELO3C006814	MELO3C007796	MELO3C007860
MELO3C003886	MELO3C003818	MELO3C005082	MELO3C004289	MELO3C004094		MELO3C007630		MELO3C006815	MELO3C007797	MELO3C007861
MELO3C003888	MELO3C003819	MELO3C005083	MELO3C004290	MELO3C004095		MELO3C007633		MELO3C006816	MELO3C007798	MELO3C007863
MELO3C003890	MELO3C003820	MELO3C005084	MELO3C004296	MELO3C004096		MELO3C007634		MELO3C006817	MELO3C007799	MELO3C007864
MELO3C003891	MELO3C003821	MELO3C005086	MELO3C004297	MELO3C004098		MELO3C007643		MELO3C006820	MELO3C007804	MELO3C007865
MELO3C003892	MELO3C003822	MELO3C005089	MELO3C004298	MELO3C004100		MELO3C007644		MELO3C006821	MELO3C007805	MELO3C007868
MELO3C003893	MELO3C003823	MELO3C005094	MELO3C004299	MELO3C004103		MELO3C007649		MELO3C006827	MELO3C007806	MELO3C007870
MELO3C003897	MELO3C003825	MELO3C005096	MELO3C004300	MELO3C004104		MELO3C007650		MELO3C006829	MELO3C007809	MELO3C007873
MELO3C003898	MELO3C003826	MELO3C005098	MELO3C004301	MELO3C004105		MELO3C007652		MELO3C006830	MELO3C007810	MELO3C007875
MELO3C003902	MELO3C003829	MELO3C005099	MELO3C004302	MELO3C004106;Name		MELO3C007653		MELO3C006837	MELO3C007817	MELO3C007877
MELO3C003905	MELO3C003830	MELO3C005100	MELO3C004303	MELO3C004107		MELO3C007654		MELO3C006838	MELO3C007824	MELO3C007884
MELO3C003906	MELO3C003831	MELO3C005101	MELO3C004304	MELO3C004108		MELO3C007655		MELO3C006840	MELO3C007825	MELO3C007885
MELO3C003908	MELO3C003832	MELO3C005102	MELO3C004305	MELO3C004109		MELO3C007662		MELO3C006842	MELO3C007831	MELO3C007886
MELO3C003909	MELO3C003833	MELO3C005103	MELO3C004306	MELO3C004110		MELO3C007663		MELO3C006843	MELO3C007832	MELO3C007888
MELO3C003910	MELO3C003834	MELO3C005105	MELO3C004307	MELO3C004111		MELO3C007677		MELO3C006844	MELO3C007833	MELO3C007893
MELO3C003911	MELO3C003837	MELO3C005109	MELO3C004308	MELO3C004112		MELO3C007678		MELO3C006845	MELO3C007845	MELO3C007897
MELO3C003912	MELO3C003838	MELO3C005111	MELO3C004309	MELO3C004113		MELO3C007679		MELO3C006852	MELO3C007846	MELO3C007898
MELO3C003915	MELO3C003839	MELO3C005112	MELO3C004311	MELO3C004114		MELO3C007680		MELO3C006854	MELO3C007847	MELO3C007900
MELO3C003916	MELO3C003842	MELO3C005113	MELO3C004312	MELO3C004115		MELO3C007687		MELO3C006855	MELO3C007848	MELO3C007901
MELO3C003918	MELO3C003845	MELO3C005116	MELO3C004314	MELO3C004116		MELO3C007691		MELO3C006856	MELO3C007849	MELO3C007910
MELO3C003919	MELO3C003846	MELO3C005120	MELO3C004315	MELO3C004117		MELO3C007694		MELO3C006857	MELO3C007850	MELO3C007911
MELO3C003920	MELO3C003847	MELO3C005121	MELO3C004316	MELO3C004119		MELO3C007699		MELO3C006858	MELO3C007851	MELO3C007912
MELO3C003923	MELO3C003848;Name	MELO3C005122	MELO3C004320	MELO3C004120		MELO3C007700		MELO3C006859	MELO3C007852	MELO3C007926
MELO3C003927	MELO3C003852	MELO3C005123	MELO3C004321	MELO3C004121		MELO3C007701		MELO3C006860	MELO3C007853	MELO3C007928
MELO3C003928	MELO3C003853	MELO3C005125	MELO3C004328	MELO3C004122		MELO3C007702		MELO3C006861	MELO3C007854	MELO3C007936
MELO3C003929	MELO3C003856	MELO3C005126	MELO3C004333	MELO3C004123		MELO3C007706		MELO3C006862	MELO3C007855	MELO3C007941
MELO3C003930	MELO3C003860	MELO3C005127	MELO3C004334	MELO3C004124		MELO3C007707		MELO3C006864	MELO3C007856	MELO3C007949
MELO3C003931	MELO3C003861	MELO3C005128	MELO3C004335	MELO3C004125		MELO3C007708		MELO3C006865	MELO3C007863	MELO3C007959
MELO3C003932	MELO3C003867	MELO3C005130	MELO3C004336	MELO3C004126		MELO3C007723		MELO3C006868	MELO3C007864	MELO3C007960
MELO3C003937	MELO3C003868	MELO3C005131	MELO3C004337	MELO3C004127		MELO3C007726		MELO3C006869	MELO3C007865	MELO3C007961
MELO3C003938	MELO3C003871	MELO3C005136	MELO3C004341	MELO3C004128		MELO3C007727		MELO3C006870	MELO3C007868	MELO3C007962
MELO3C003942	MELO3C003874	MELO3C005137	MELO3C004342	MELO3C004129		MELO3C007731		MELO3C006871	MELO3C007870	MELO3C007963
MELO3C003943	MELO3C003875	MELO3C005139	MELO3C004343	MELO3C004130		MELO3C007732		MELO3C006872	MELO3C007871	MELO3C007965
MELO3C003945	MELO3C003877	MELO3C005140	MELO3C004344	MELO3C004131		MELO3C007733		MELO3C006873	MELO3C007873	MELO3C007966
MELO3C003946	MELO3C003878	MELO3C005141	MELO3C004346	MELO3C004132		MELO3C007734		MELO3C006874	MELO3C007874	MELO3C007967
MELO3C003949	MELO3C003879	MELO3C005149	MELO3C004348	MELO3C004133		MELO3C007738		MELO3C006879	MELO3C007875	MELO3C007971
MELO3C003950	MELO3C003880	MELO3C005156	MELO3C004349	MELO3C004134		MELO3C007750		MELO3C006887	MELO3C007876	MELO3C007992
MELO3C003958	MELO3C003881	MELO3C005162	MELO3C004350	MELO3C004136		MELO3C007751		MELO3C006888	MELO3C007877	MELO3C007993
MELO3C003961	MELO3C003886	MELO3C005170	MELO3C004352	MELO3C004137		MELO3C007753		MELO3C006890	MELO3C007884	MELO3C008014
MELO3C003962	MELO3C003888	MELO3C005171	MELO3C004353	MELO3C004138		MELO3C007758		MELO3C006891	MELO3C007885	MELO3C008020
MELO3C003964	MELO3C003889	MELO3C005172	MELO3C004354	MELO3C004139		MELO3C007759		MELO3C006903	MELO3C007886	MELO3C008021
MELO3C003968	MELO3C003890	MELO3C005176	MELO3C004355	MELO3C004140		MELO3C007760		MELO3C006909	MELO3C007888	MELO3C008025
MELO3C003973	MELO3C003891	MELO3C005178	MELO3C004356	MELO3C004141		MELO3C007761		MELO3C006914	MELO3C007893	MELO3C008026
MELO3C003974	MELO3C003892	MELO3C005179	MELO3C004358	MELO3C004143		MELO3C007765		MELO3C006915	MELO3C007897	MELO3C008027
MELO3C003975	MELO3C003893	MELO3C005181	MELO3C004359	MELO3C004144		MELO3C007767		MELO3C006916	MELO3C007898	MELO3C008028
MELO3C003976	MELO3C003897	MELO3C005182	MELO3C004360	MELO3C004145		MELO3C007768		MELO3C006917	MELO3C007901	MELO3C008033
MELO3C003977	MELO3C003898	MELO3C005183	MELO3C004361	MELO3C004147		MELO3C007773		MELO3C006926	MELO3C007910	MELO3C008034
MELO3C003979	MELO3C003902	MELO3C005188	MELO3C004362	MELO3C004148		MELO3C007774		MELO3C006933	MELO3C007911	MELO3C008036
MELO3C003980	MELO3C003905	MELO3C005189	MELO3C004363	MELO3C004149		MELO3C007792		MELO3C006936	MELO3C007912	MELO3C008039
MELO3C003981	MELO3C003906	MELO3C005192	MELO3C004364	MELO3C004150		MELO3C007793		MELO3C006939	MELO3C007926	MELO3C008045
MELO3C003982	MELO3C003908	MELO3C005194	MELO3C004365	MELO3C004152		MELO3C007794		MELO3C006944	MELO3C007928	MELO3C008047
MELO3C003983	MELO3C003909	MELO3C005198	MELO3C004366	MELO3C004153		MELO3C007795		MELO3C006947	MELO3C007936	MELO3C008048
MELO3C003984	MELO3C003910	MELO3C005199	MELO3C004367	MELO3C004154		MELO3C007796		MELO3C006957	MELO3C007949	MELO3C008049
MELO3C003988	MELO3C003911	MELO3C005200	MELO3C004368	MELO3C004159		MELO3C007797		MELO3C006958	MELO3C007951	MELO3C008050
MELO3C003990	MELO3C003912	MELO3C005201	MELO3C004370	MELO3C004160		MELO3C007798		MELO3C006959	MELO3C007959	MELO3C008051
MELO3C003991	MELO3C003915	MELO3C005202	MELO3C004371	MELO3C004161		MELO3C007799		MELO3C006960	MELO3C007960	MELO3C008064
MELO3C003993	MELO3C003917	MELO3C005203	MELO3C004372	MELO3C004163		MELO3C007805		MELO3C006967	MELO3C007961	MELO3C008065
MELO3C003995	MELO3C003918	MELO3C005204	MELO3C004373	MELO3C004164		MELO3C007806		MELO3C006968	MELO3C007962	MELO3C008066
MELO3C003996	MELO3C003919	MELO3C005206	MELO3C004376	MELO3C004170		MELO3C007809		MELO3C006970	MELO3C007963	MELO3C008067
MELO3C003997	MELO3C003920	MELO3C005207	MELO3C004377	MELO3C004171		MELO3C007810		MELO3C006973	MELO3C007965	MELO3C008081
MELO3C003998	MELO3C003923	MELO3C005209	MELO3C004378	MELO3C004172		MELO3C007815		MELO3C006975	MELO3C007966	MELO3C008082
MELO3C003999	MELO3C003926	MELO3C005210	MELO3C004379	MELO3C004174		MELO3C007817		MELO3C006982	MELO3C007967	MELO3C008091
MELO3C004000	MELO3C003927	MELO3C005211	MELO3C004380	MELO3C004175		MELO3C007824		MELO3C006983	MELO3C007971	MELO3C008100
MELO3C004001	MELO3C003928	MELO3C005212	MELO3C004381	MELO3C004176		MELO3C007826		MELO3C006984	MELO3C007992	MELO3C008101
MELO3C004002	MELO3C003929	MELO3C005213	MELO3C004382	MELO3C004177		MELO3C007831		MELO3C006993	MELO3C007993	MELO3C008116
MELO3C004003	MELO3C003931	MELO3C005214	MELO3C004383	MELO3C004178		MELO3C007832		MELO3C007016	MELO3C008021	MELO3C008122
MELO3C004004	MELO3C003932	MELO3C005215	MELO3C004384	MELO3C004179		MELO3C007837		MELO3C007017	MELO3C008025	MELO3C008129
MELO3C004005	MELO3C003934	MELO3C005216;Name	MELO3C004388	MELO3C004180		MELO3C007845		MELO3C007018	MELO3C008026	MELO3C008136
MELO3C004006	MELO3C003937	MELO3C005218	MELO3C004389	MELO3C004181		MELO3C007846		MELO3C007019	MELO3C008027	MELO3C008141
MELO3C004009	MELO3C003938	MELO3C005219	MELO3C004390	MELO3C004182		MELO3C007847		MELO3C007023	MELO3C008028	MELO3C008143
MELO3C004010	MELO3C003942	MELO3C005220	MELO3C004391	MELO3C004183		MELO3C007848		MELO3C007030	MELO3C008034	MELO3C008152
MELO3C004012	MELO3C003943	MELO3C005221	MELO3C004392	MELO3C004186		MELO3C007849		MELO3C007031	MELO3C008036	MELO3C008162
MELO3C004016	MELO3C003945	MELO3C005226	MELO3C004393	MELO3C004187		MELO3C007850		MELO3C007036	MELO3C008039	MELO3C008165
MELO3C004019	MELO3C003946	MELO3C005227	MELO3C004394	MELO3C004188		MELO3C007851		MELO3C007037	MELO3C008045	MELO3C008166
MELO3C004020	MELO3C003948	MELO3C005228	MELO3C004395	MELO3C004189		MELO3C007852		MELO3C007044	MELO3C008047	MELO3C008168
MELO3C004022	MELO3C003949	MELO3C005229	MELO3C004396	MELO3C004190		MELO3C007853		MELO3C007045	MELO3C008048	MELO3C008169
MELO3C004023	MELO3C003950	MELO3C005230	MELO3C004398	MELO3C004191		MELO3C007854		MELO3C007046	MELO3C008049	MELO3C008170
MELO3C004026	MELO3C003958	MELO3C005235	MELO3C004403	MELO3C004192		MELO3C007856		MELO3C007048	MELO3C008050	MELO3C008175
MELO3C004027	MELO3C003961	MELO3C005236	MELO3C004404	MELO3C004193		MELO3C007858		MELO3C007051	MELO3C008051	MELO3C008186
MELO3C004028	MELO3C003964	MELO3C005238	MELO3C004405	MELO3C004194		MELO3C007860		MELO3C007061	MELO3C008064	MELO3C008187
MELO3C004029	MELO3C003968	MELO3C005239	MELO3C004407	MELO3C004195		MELO3C007861		MELO3C007062	MELO3C008065	MELO3C008188
MELO3C004030	MELO3C003973	MELO3C005241	MELO3C004414	MELO3C004196		MELO3C007863		MELO3C007063	MELO3C008066	MELO3C008204
MELO3C004032	MELO3C003974	MELO3C005243	MELO3C004417	MELO3C004197		MELO3C007864		MELO3C007064	MELO3C008067	MELO3C008209
MELO3C004033	MELO3C003975	MELO3C005244	MELO3C004418	MELO3C004198		MELO3C007865		MELO3C007066	MELO3C008081	MELO3C008214
MELO3C004035	MELO3C003976	MELO3C005245	MELO3C004419	MELO3C004199		MELO3C007868		MELO3C007067	MELO3C008082	MELO3C008215
MELO3C004039	MELO3C003977	MELO3C005247	MELO3C004420	MELO3C004200		MELO3C007870		MELO3C007068	MELO3C008090	MELO3C008225
MELO3C004040	MELO3C003978	MELO3C005248	MELO3C004421	MELO3C004201		MELO3C007873		MELO3C007069	MELO3C008091	MELO3C008237
MELO3C004041	MELO3C003979	MELO3C005249	MELO3C004422	MELO3C004202		MELO3C007874		MELO3C007072	MELO3C008100	MELO3C008250
MELO3C004046	MELO3C003980	MELO3C005250	MELO3C004423	MELO3C004203		MELO3C007877		MELO3C007085	MELO3C008101	MELO3C008262
MELO3C004050	MELO3C003981	MELO3C005252	MELO3C004424	MELO3C004204		MELO3C007884		MELO3C007090	MELO3C008116	MELO3C008263
MELO3C004053	MELO3C003982	MELO3C005253	MELO3C004425	MELO3C004205		MELO3C007885		MELO3C007094	MELO3C008122	MELO3C008264
MELO3C004054	MELO3C003983	MELO3C005255	MELO3C004426	MELO3C004206		MELO3C007886		MELO3C007095	MELO3C008136	MELO3C008274
MELO3C004059	MELO3C003984	MELO3C005259	MELO3C004427	MELO3C004207		MELO3C007888		MELO3C007096	MELO3C008141	MELO3C008281
MELO3C004060	MELO3C003985	MELO3C005261	MELO3C004428	MELO3C004208		MELO3C007898		MELO3C007097	MELO3C008143	MELO3C008284
MELO3C004061	MELO3C003986	MELO3C005262	MELO3C004429	MELO3C004209		MELO3C007900		MELO3C007100	MELO3C008149	MELO3C008287
MELO3C004062	MELO3C003988	MELO3C005263	MELO3C004430	MELO3C004210		MELO3C007901		MELO3C007117	MELO3C008152	MELO3C008301
MELO3C004065	MELO3C003990	MELO3C005264	MELO3C004431	MELO3C004211		MELO3C007910		MELO3C007125	MELO3C008165	MELO3C008304
MELO3C004069	MELO3C003996	MELO3C005266	MELO3C004432	MELO3C004212		MELO3C007911		MELO3C007126	MELO3C008166	MELO3C008305
MELO3C004071	MELO3C003997	MELO3C005267	MELO3C004433	MELO3C004213		MELO3C007912		MELO3C007127	MELO3C008168	MELO3C008308
MELO3C004074	MELO3C003998	MELO3C005272	MELO3C004434	MELO3C004214		MELO3C007926		MELO3C007128	MELO3C008169	MELO3C008309
MELO3C004075	MELO3C003999	MELO3C005273	MELO3C004435	MELO3C004215		MELO3C007928		MELO3C007129	MELO3C008170	MELO3C008314
MELO3C004076	MELO3C004000	MELO3C005275	MELO3C004437	MELO3C004216		MELO3C007929		MELO3C007130	MELO3C008175	MELO3C008319
MELO3C004077	MELO3C004001	MELO3C005276	MELO3C004438	MELO3C004217		MELO3C007936		MELO3C007132	MELO3C008186	MELO3C008338
MELO3C004079	MELO3C004002	MELO3C005277	MELO3C004439	MELO3C004218		MELO3C007937		MELO3C007133	MELO3C008187	MELO3C008342
MELO3C004080	MELO3C004003	MELO3C005281	MELO3C004440	MELO3C004219		MELO3C007941		MELO3C007135	MELO3C008188	MELO3C008350
MELO3C004081	MELO3C004004	MELO3C005282	MELO3C004441	MELO3C004220		MELO3C007949		MELO3C007136	MELO3C008204	MELO3C008359
MELO3C004082	MELO3C004005	MELO3C005283	MELO3C004443	MELO3C004221		MELO3C007959		MELO3C007137	MELO3C008214	MELO3C008361
MELO3C004083	MELO3C004006	MELO3C005285	MELO3C004445	MELO3C004223		MELO3C007960		MELO3C007140	MELO3C008215	MELO3C008362
MELO3C004084	MELO3C004009	MELO3C005288	MELO3C004446	MELO3C004224		MELO3C007961		MELO3C007145	MELO3C008237	MELO3C008366
MELO3C004085;Name	MELO3C004010	MELO3C005289	MELO3C004447	MELO3C004225		MELO3C007962		MELO3C007146	MELO3C008250	MELO3C008368
MELO3C004086	MELO3C004016	MELO3C005292	MELO3C004448	MELO3C004226		MELO3C007963		MELO3C007147	MELO3C008252	MELO3C008371
MELO3C004090	MELO3C004019	MELO3C005293	MELO3C004449	MELO3C004227		MELO3C007965		MELO3C007148	MELO3C008262	MELO3C008374
MELO3C004092	MELO3C004020	MELO3C005294	MELO3C004450;Name	MELO3C004228		MELO3C007966		MELO3C007149	MELO3C008263	MELO3C008375
MELO3C004093	MELO3C004021	MELO3C005295	MELO3C004451	MELO3C004229		MELO3C007971		MELO3C007156	MELO3C008264	MELO3C008378
MELO3C004094	MELO3C004022	MELO3C005296	MELO3C004452	MELO3C004230		MELO3C007992		MELO3C007157	MELO3C008265	MELO3C008379
MELO3C004095	MELO3C004023	MELO3C005297	MELO3C004453	MELO3C004231		MELO3C007993		MELO3C007166	MELO3C008274	MELO3C008381
MELO3C004096	MELO3C004026	MELO3C005298	MELO3C004454	MELO3C004232		MELO3C007994		MELO3C007167	MELO3C008281	MELO3C008382
MELO3C004098	MELO3C004027	MELO3C005299	MELO3C004455	MELO3C004233		MELO3C008021		MELO3C007168	MELO3C008284	MELO3C008385
MELO3C004100	MELO3C004028	MELO3C005300	MELO3C004457	MELO3C004234		MELO3C008025		MELO3C007169	MELO3C008287	MELO3C008387
MELO3C004103	MELO3C004030	MELO3C005301	MELO3C004458	MELO3C004235		MELO3C008026		MELO3C007170	MELO3C008292	MELO3C008388
MELO3C004104	MELO3C004032	MELO3C005303	MELO3C004459	MELO3C004239		MELO3C008027		MELO3C007173	MELO3C008301	MELO3C008395
MELO3C004105	MELO3C004033	MELO3C005304	MELO3C004460	MELO3C004244		MELO3C008028		MELO3C007174	MELO3C008304	MELO3C008396
MELO3C004106;Name	MELO3C004035	MELO3C005305	MELO3C004461	MELO3C004247		MELO3C008029		MELO3C007175	MELO3C008305	MELO3C008397
MELO3C004107	MELO3C004039	MELO3C005306	MELO3C004462	MELO3C004251		MELO3C008034		MELO3C007176	MELO3C008308	MELO3C008398
MELO3C004108	MELO3C004040	MELO3C005308	MELO3C004463	MELO3C004253		MELO3C008036		MELO3C007177	MELO3C008314	MELO3C008409
MELO3C004109	MELO3C004041	MELO3C005309	MELO3C004464	MELO3C004254		MELO3C008039		MELO3C007178	MELO3C008318	MELO3C008410
MELO3C004110	MELO3C004042	MELO3C005310	MELO3C004465	MELO3C004255		MELO3C008047		MELO3C007179	MELO3C008319	MELO3C008413
MELO3C004111	MELO3C004046	MELO3C005311	MELO3C004466	MELO3C004256		MELO3C008048		MELO3C007180	MELO3C008342	MELO3C008416
MELO3C004112	MELO3C004050	MELO3C005312	MELO3C004469	MELO3C004257		MELO3C008049		MELO3C007181	MELO3C008350	MELO3C008417
MELO3C004113	MELO3C004053	MELO3C005313	MELO3C004470	MELO3C004259		MELO3C008050		MELO3C007182	MELO3C008359	MELO3C008418
MELO3C004114	MELO3C004054	MELO3C005317	MELO3C004472	MELO3C004267		MELO3C008051		MELO3C007184	MELO3C008361	MELO3C008423
MELO3C004115	MELO3C004059	MELO3C005319	MELO3C004473	MELO3C004269		MELO3C008064		MELO3C007185	MELO3C008362	MELO3C008424
MELO3C004116	MELO3C004061	MELO3C005321	MELO3C004474	MELO3C004270		MELO3C008065		MELO3C007194	MELO3C008366	MELO3C008428
MELO3C004117	MELO3C004062	MELO3C005323	MELO3C004475	MELO3C004271		MELO3C008066		MELO3C007197	MELO3C008368	MELO3C008440
MELO3C004119	MELO3C004065	MELO3C005324	MELO3C004476	MELO3C004272		MELO3C008067		MELO3C007198	MELO3C008371	MELO3C008441
MELO3C004120	MELO3C004069	MELO3C005328	MELO3C004477	MELO3C004273		MELO3C008081		MELO3C007201	MELO3C008372	MELO3C008442
MELO3C004121	MELO3C004071	MELO3C005329	MELO3C004478	MELO3C004274		MELO3C008082		MELO3C007202	MELO3C008374	MELO3C008445
MELO3C004122	MELO3C004073	MELO3C005330	MELO3C004479	MELO3C004275		MELO3C008091		MELO3C007204	MELO3C008375	MELO3C008446
MELO3C004123	MELO3C004074	MELO3C005331	MELO3C004480	MELO3C004276		MELO3C008100		MELO3C007205	MELO3C008378	MELO3C008448
MELO3C004124	MELO3C004075	MELO3C005333	MELO3C004481	MELO3C004277		MELO3C008101		MELO3C007206	MELO3C008379	MELO3C008452
MELO3C004125	MELO3C004076	MELO3C005334;Name	MELO3C004482	MELO3C004278;Name		MELO3C008116		MELO3C007209	MELO3C008381	MELO3C008453
MELO3C004126	MELO3C004077	MELO3C005336	MELO3C004483	MELO3C004279		MELO3C008122		MELO3C007210	MELO3C008382	MELO3C008455
MELO3C004127	MELO3C004078	MELO3C005338;Name	MELO3C004484	MELO3C004280		MELO3C008123		MELO3C007212	MELO3C008385	MELO3C008459
MELO3C004128	MELO3C004079	MELO3C005339	MELO3C004485	MELO3C004282		MELO3C008129		MELO3C007213	MELO3C008387	MELO3C008466
MELO3C004129	MELO3C004080	MELO3C005340	MELO3C004486	MELO3C004283		MELO3C008136		MELO3C007214	MELO3C008388	MELO3C008491
MELO3C004130	MELO3C004082	MELO3C005341	MELO3C004487	MELO3C004284		MELO3C008141		MELO3C007218	MELO3C008389	MELO3C008493
MELO3C004131	MELO3C004083	MELO3C005342	MELO3C004488	MELO3C004285		MELO3C008152		MELO3C007222	MELO3C008395	MELO3C008499
MELO3C004132	MELO3C004084	MELO3C005343	MELO3C004489	MELO3C004286		MELO3C008165		MELO3C007223	MELO3C008396	MELO3C008502
MELO3C004133	MELO3C004085;Name	MELO3C005344	MELO3C004490	MELO3C004287		MELO3C008166		MELO3C007224	MELO3C008397	MELO3C008511
MELO3C004134	MELO3C004086	MELO3C005346	MELO3C004491	MELO3C004288		MELO3C008168		MELO3C007225	MELO3C008398	MELO3C008529
MELO3C004135	MELO3C004092	MELO3C005347	MELO3C004492	MELO3C004289		MELO3C008169		MELO3C007228	MELO3C008409	MELO3C008532
MELO3C004136	MELO3C004093	MELO3C005348	MELO3C004493	MELO3C004290		MELO3C008170		MELO3C007229	MELO3C008410	MELO3C008534
MELO3C004137	MELO3C004094	MELO3C005353	MELO3C004495	MELO3C004296		MELO3C008175		MELO3C007234	MELO3C008413	MELO3C008539
MELO3C004138	MELO3C004095	MELO3C005354;Name	MELO3C004496	MELO3C004297		MELO3C008176		MELO3C007237	MELO3C008415	MELO3C008549
MELO3C004139	MELO3C004096	MELO3C005355	MELO3C004497	MELO3C004298		MELO3C008178		MELO3C007238	MELO3C008416	MELO3C008551
MELO3C004140	MELO3C004100	MELO3C005359	MELO3C004498	MELO3C004299		MELO3C008179		MELO3C007239	MELO3C008417	MELO3C008552
MELO3C004141	MELO3C004104	MELO3C005360	MELO3C004499	MELO3C004300		MELO3C008184		MELO3C007240	MELO3C008418	MELO3C008554
MELO3C004143	MELO3C004105	MELO3C005361	MELO3C004500	MELO3C004301		MELO3C008186		MELO3C007241	MELO3C008423	MELO3C008578
MELO3C004144	MELO3C004106;Name	MELO3C005362	MELO3C004501	MELO3C004302		MELO3C008187		MELO3C007243	MELO3C008424	MELO3C008592
MELO3C004145	MELO3C004107	MELO3C005364	MELO3C004502	MELO3C004303		MELO3C008188		MELO3C007244	MELO3C008428	MELO3C008602
MELO3C004147	MELO3C004108	MELO3C005365	MELO3C004504	MELO3C004304		MELO3C008189		MELO3C007252	MELO3C008440	MELO3C008646
MELO3C004148	MELO3C004109	MELO3C005367	MELO3C004505	MELO3C004305		MELO3C008204		MELO3C007253	MELO3C008441	MELO3C008648
MELO3C004149	MELO3C004110	MELO3C005370	MELO3C004506	MELO3C004306		MELO3C008209		MELO3C007254	MELO3C008442	MELO3C008654
MELO3C004150	MELO3C004111	MELO3C005371	MELO3C004507	MELO3C004307		MELO3C008214		MELO3C007255	MELO3C008445	MELO3C008657
MELO3C004152	MELO3C004112	MELO3C005372	MELO3C004508	MELO3C004308		MELO3C008215		MELO3C007259	MELO3C008446	MELO3C008659
MELO3C004153	MELO3C004113	MELO3C005373	MELO3C004511	MELO3C004309		MELO3C008225		MELO3C007263	MELO3C008448	MELO3C008662
MELO3C004154	MELO3C004114	MELO3C005376	MELO3C004512	MELO3C004311		MELO3C008237		MELO3C007264	MELO3C008452	MELO3C008666
MELO3C004159	MELO3C004115	MELO3C005377	MELO3C004513	MELO3C004312		MELO3C008242		MELO3C007265	MELO3C008453	MELO3C008671
MELO3C004160	MELO3C004116	MELO3C005378	MELO3C004514	MELO3C004314		MELO3C008249		MELO3C007270	MELO3C008454	MELO3C008672
MELO3C004161	MELO3C004117	MELO3C005379	MELO3C004515	MELO3C004315		MELO3C008250		MELO3C007271	MELO3C008455	MELO3C008674
MELO3C004163	MELO3C004119	MELO3C005380	MELO3C004516	MELO3C004316		MELO3C008252		MELO3C007272	MELO3C008459	MELO3C008681
MELO3C004164	MELO3C004120	MELO3C005381	MELO3C004517	MELO3C004320		MELO3C008262		MELO3C007273	MELO3C008466	MELO3C008683
MELO3C004170	MELO3C004121	MELO3C005382	MELO3C004518	MELO3C004321		MELO3C008263		MELO3C007274	MELO3C008477	MELO3C008693
MELO3C004171	MELO3C004122	MELO3C005383	MELO3C004519	MELO3C004324		MELO3C008264		MELO3C007275	MELO3C008491	MELO3C008726
MELO3C004172	MELO3C004123	MELO3C005384	MELO3C004520	MELO3C004328		MELO3C008265		MELO3C007276	MELO3C008493	MELO3C008730
MELO3C004174	MELO3C004124	MELO3C005387	MELO3C004521	MELO3C004329		MELO3C008274		MELO3C007277	MELO3C008499	MELO3C008731
MELO3C004175	MELO3C004125	MELO3C005388	MELO3C004522	MELO3C004330		MELO3C008281		MELO3C007279	MELO3C008502	MELO3C008735
MELO3C004176	MELO3C004126	MELO3C005389	MELO3C004524	MELO3C004333		MELO3C008282		MELO3C007281	MELO3C008511	MELO3C008739
MELO3C004177	MELO3C004127	MELO3C005391	MELO3C004525	MELO3C004334		MELO3C008283		MELO3C007296	MELO3C008521	MELO3C008768
MELO3C004178	MELO3C004128	MELO3C005392	MELO3C004526	MELO3C004335		MELO3C008284		MELO3C007302	MELO3C008529	MELO3C008769
MELO3C004179	MELO3C004129	MELO3C005395	MELO3C004527	MELO3C004336		MELO3C008286		MELO3C007303	MELO3C008532	MELO3C008779
MELO3C004180	MELO3C004130	MELO3C005400	MELO3C004528	MELO3C004337		MELO3C008287		MELO3C007305	MELO3C008534	MELO3C008780
MELO3C004182	MELO3C004131	MELO3C005401	MELO3C004530	MELO3C004338		MELO3C008301		MELO3C007315	MELO3C008538	MELO3C008784
MELO3C004183	MELO3C004132	MELO3C005402	MELO3C004531	MELO3C004339		MELO3C008304		MELO3C007318	MELO3C008539	MELO3C008790
MELO3C004184	MELO3C004133	MELO3C005404	MELO3C004533	MELO3C004341		MELO3C008305		MELO3C007319	MELO3C008549	MELO3C008799
MELO3C004185	MELO3C004134	MELO3C005405	MELO3C004534	MELO3C004342		MELO3C008308		MELO3C007322	MELO3C008551	MELO3C008804
MELO3C004186	MELO3C004136	MELO3C005407	MELO3C004535	MELO3C004343		MELO3C008314		MELO3C007323	MELO3C008552	MELO3C008812
MELO3C004187	MELO3C004137	MELO3C005411	MELO3C004536	MELO3C004344		MELO3C008318		MELO3C007324	MELO3C008554	MELO3C008817
MELO3C004188	MELO3C004138	MELO3C005412	MELO3C004538	MELO3C004346		MELO3C008319		MELO3C007325	MELO3C008592	MELO3C008818
MELO3C004189	MELO3C004139	MELO3C005413	MELO3C004539	MELO3C004348		MELO3C008322		MELO3C007330	MELO3C008602	MELO3C008819
MELO3C004190	MELO3C004140	MELO3C005414	MELO3C004540	MELO3C004349		MELO3C008338		MELO3C007331	MELO3C008648	MELO3C008836
MELO3C004191	MELO3C004141	MELO3C005415	MELO3C004542	MELO3C004350		MELO3C008342		MELO3C007337	MELO3C008654	MELO3C008845
MELO3C004192	MELO3C004143	MELO3C005417	MELO3C004543	MELO3C004352		MELO3C008350		MELO3C007340	MELO3C008657	MELO3C008860
MELO3C004193	MELO3C004144	MELO3C005419	MELO3C004544	MELO3C004353		MELO3C008359		MELO3C007341	MELO3C008659	MELO3C008861
MELO3C004194	MELO3C004147	MELO3C005421	MELO3C004545	MELO3C004354		MELO3C008361		MELO3C007342	MELO3C008662	MELO3C008882
MELO3C004195	MELO3C004148	MELO3C005422	MELO3C004546	MELO3C004355		MELO3C008362		MELO3C007352	MELO3C008666	MELO3C008883
MELO3C004196	MELO3C004149	MELO3C005426	MELO3C004547	MELO3C004356		MELO3C008366		MELO3C007354	MELO3C008668	MELO3C008884
MELO3C004197	MELO3C004150	MELO3C005432	MELO3C004548	MELO3C004358		MELO3C008368		MELO3C007355	MELO3C008671	MELO3C008885
MELO3C004198	MELO3C004152	MELO3C005433	MELO3C004549	MELO3C004359		MELO3C008371		MELO3C007356	MELO3C008672	MELO3C008895
MELO3C004199	MELO3C004153	MELO3C005440	MELO3C004550	MELO3C004360		MELO3C008372		MELO3C007357	MELO3C008673	MELO3C008907
MELO3C004200	MELO3C004154	MELO3C005443	MELO3C004551	MELO3C004361		MELO3C008374		MELO3C007358	MELO3C008674	MELO3C008912
MELO3C004201	MELO3C004159	MELO3C005444	MELO3C004552	MELO3C004362		MELO3C008375		MELO3C007359	MELO3C008681	MELO3C008913
MELO3C004202	MELO3C004160	MELO3C005445	MELO3C004553	MELO3C004363		MELO3C008378		MELO3C007360	MELO3C008683	MELO3C008929
MELO3C004203	MELO3C004161	MELO3C005446	MELO3C004554	MELO3C004364		MELO3C008379		MELO3C007361	MELO3C008693	MELO3C008930
MELO3C004204	MELO3C004163	MELO3C005447	MELO3C004555	MELO3C004365		MELO3C008381		MELO3C007362	MELO3C008726	MELO3C008938
MELO3C004205	MELO3C004164	MELO3C005448	MELO3C004556	MELO3C004366		MELO3C008382		MELO3C007363	MELO3C008730	MELO3C008942
MELO3C004206	MELO3C004170	MELO3C005449	MELO3C004557	MELO3C004367		MELO3C008385		MELO3C007364	MELO3C008731	MELO3C008943
MELO3C004208	MELO3C004172	MELO3C005454	MELO3C004558	MELO3C004368		MELO3C008387		MELO3C007365	MELO3C008735	MELO3C008963
MELO3C004209	MELO3C004173	MELO3C005455	MELO3C004559	MELO3C004370		MELO3C008388		MELO3C007366	MELO3C008739	MELO3C008968
MELO3C004210	MELO3C004174	MELO3C005458	MELO3C004560	MELO3C004371		MELO3C008394		MELO3C007367	MELO3C008779	MELO3C008987
MELO3C004211	MELO3C004175	MELO3C005460	MELO3C004561	MELO3C004372		MELO3C008395		MELO3C007371	MELO3C008780	MELO3C008988
MELO3C004212	MELO3C004176	MELO3C005462	MELO3C004562	MELO3C004373		MELO3C008396		MELO3C007374	MELO3C008781	MELO3C009006
MELO3C004213	MELO3C004177	MELO3C005465	MELO3C004563	MELO3C004376		MELO3C008397		MELO3C007375	MELO3C008784	MELO3C009007
MELO3C004214	MELO3C004178	MELO3C005466	MELO3C004564	MELO3C004377		MELO3C008398		MELO3C007376	MELO3C008790	MELO3C009008
MELO3C004215	MELO3C004179	MELO3C005467	MELO3C004565	MELO3C004378		MELO3C008409		MELO3C007377	MELO3C008799	MELO3C009010
MELO3C004216	MELO3C004180	MELO3C005471	MELO3C004566	MELO3C004379		MELO3C008413		MELO3C007378	MELO3C008804	MELO3C009030
MELO3C004217	MELO3C004182	MELO3C005472	MELO3C004567	MELO3C004380		MELO3C008416		MELO3C007379	MELO3C008812	MELO3C009078
MELO3C004218	MELO3C004183	MELO3C005473	MELO3C004568	MELO3C004381		MELO3C008417		MELO3C007380	MELO3C008817	MELO3C009079
MELO3C004219	MELO3C004186	MELO3C005474	MELO3C004569	MELO3C004382		MELO3C008418		MELO3C007383	MELO3C008818	MELO3C009091
MELO3C004220	MELO3C004187	MELO3C005475	MELO3C004570	MELO3C004383		MELO3C008423		MELO3C007385	MELO3C008819	MELO3C009092
MELO3C004221	MELO3C004188	MELO3C005477	MELO3C004573	MELO3C004384		MELO3C008424		MELO3C007396	MELO3C008854	MELO3C009093
MELO3C004223	MELO3C004189	MELO3C005478	MELO3C004574	MELO3C004388		MELO3C008426		MELO3C007399	MELO3C008860	MELO3C009098
MELO3C004224	MELO3C004190	MELO3C005481	MELO3C004575	MELO3C004389		MELO3C008428		MELO3C007400	MELO3C008861	MELO3C009106
MELO3C004225	MELO3C004191	MELO3C005482	MELO3C004576	MELO3C004390		MELO3C008440		MELO3C007409	MELO3C008882	MELO3C009107
MELO3C004226	MELO3C004192	MELO3C005483	MELO3C004577	MELO3C004391		MELO3C008441		MELO3C007410	MELO3C008883	MELO3C009108
MELO3C004227	MELO3C004193	MELO3C005484	MELO3C004578	MELO3C004392		MELO3C008442		MELO3C007411	MELO3C008884	MELO3C009110
MELO3C004228	MELO3C004194	MELO3C005486	MELO3C004579	MELO3C004393		MELO3C008445		MELO3C007412	MELO3C008885	MELO3C009111
MELO3C004229	MELO3C004196	MELO3C005488	MELO3C004580	MELO3C004394		MELO3C008446		MELO3C007416	MELO3C008895	MELO3C009112
MELO3C004230	MELO3C004197	MELO3C005489	MELO3C004581	MELO3C004395		MELO3C008448		MELO3C007417	MELO3C008907	MELO3C009113
MELO3C004231	MELO3C004198	MELO3C005490	MELO3C004582	MELO3C004396		MELO3C008452		MELO3C007423	MELO3C008912	MELO3C009114
MELO3C004232	MELO3C004199	MELO3C005491	MELO3C004583	MELO3C004397		MELO3C008453		MELO3C007424	MELO3C008913	MELO3C009122
MELO3C004233	MELO3C004200	MELO3C005494	MELO3C004584	MELO3C004398		MELO3C008455		MELO3C007425	MELO3C008929	MELO3C009152
MELO3C004234	MELO3C004201	MELO3C005495	MELO3C004585	MELO3C004402		MELO3C008459		MELO3C007426	MELO3C008930	MELO3C009153
MELO3C004235	MELO3C004202	MELO3C005496	MELO3C004587	MELO3C004403		MELO3C008466		MELO3C007428	MELO3C008938	MELO3C009154
MELO3C004239	MELO3C004203	MELO3C005503	MELO3C004588	MELO3C004404		MELO3C008478		MELO3C007429	MELO3C008942	MELO3C009155
MELO3C004244	MELO3C004204	MELO3C005504	MELO3C004589	MELO3C004405		MELO3C008493		MELO3C007434	MELO3C008943	MELO3C009156
MELO3C004247	MELO3C004205	MELO3C005506	MELO3C004590	MELO3C004406		MELO3C008502		MELO3C007435	MELO3C008963	MELO3C009157
MELO3C004248	MELO3C004206	MELO3C005507	MELO3C004591	MELO3C004407		MELO3C008511		MELO3C007436	MELO3C008968	MELO3C009162
MELO3C004251	MELO3C004208	MELO3C005508	MELO3C004593	MELO3C004408		MELO3C008529		MELO3C007445	MELO3C008987	MELO3C009170
MELO3C004253	MELO3C004209	MELO3C005510	MELO3C004594	MELO3C004413		MELO3C008532		MELO3C007446	MELO3C008988	MELO3C009171
MELO3C004254	MELO3C004210	MELO3C005511	MELO3C004595	MELO3C004414		MELO3C008534		MELO3C007447	MELO3C009006	MELO3C009181
MELO3C004255	MELO3C004211	MELO3C005512	MELO3C004596	MELO3C004417		MELO3C008539		MELO3C007450	MELO3C009007	MELO3C009192
MELO3C004256	MELO3C004212	MELO3C005513	MELO3C004597	MELO3C004418		MELO3C008549		MELO3C007451	MELO3C009008	MELO3C009205
MELO3C004257	MELO3C004213	MELO3C005514	MELO3C004600	MELO3C004419		MELO3C008551		MELO3C007453	MELO3C009010	MELO3C009217
MELO3C004259	MELO3C004214	MELO3C005515	MELO3C004601	MELO3C004420		MELO3C008552		MELO3C007456	MELO3C009030	MELO3C009218
MELO3C004260	MELO3C004215	MELO3C005517	MELO3C004602	MELO3C004421		MELO3C008554		MELO3C007458	MELO3C009034	MELO3C009219
MELO3C004262	MELO3C004216	MELO3C005518	MELO3C004603	MELO3C004422		MELO3C008560		MELO3C007462	MELO3C009035	MELO3C009220
MELO3C004265	MELO3C004217	MELO3C005519	MELO3C004604	MELO3C004423		MELO3C008592		MELO3C007469	MELO3C009040	MELO3C009228
MELO3C004266	MELO3C004218	MELO3C005520	MELO3C004605	MELO3C004424		MELO3C008602		MELO3C007470	MELO3C009077	MELO3C009229
MELO3C004269	MELO3C004219	MELO3C005521	MELO3C004606	MELO3C004425		MELO3C008645		MELO3C007471	MELO3C009078	MELO3C009231
MELO3C004270	MELO3C004220	MELO3C005522	MELO3C004607	MELO3C004426		MELO3C008646		MELO3C007472	MELO3C009079	MELO3C009234
MELO3C004271	MELO3C004221	MELO3C005524	MELO3C004608	MELO3C004427		MELO3C008648		MELO3C007476	MELO3C009092	MELO3C009235
MELO3C004272	MELO3C004223	MELO3C005525	MELO3C004609	MELO3C004428		MELO3C008654		MELO3C007477	MELO3C009093	MELO3C009236
[truncated: 16,426 more rows]
