# Supplementary material for: The quest for epigenetic regulation underlying unisexual flower development in Cucumis melo
Source: Epigenetics Chromatin. 2017 Jun 6;10:22. doi: 10.1186/s13072-017-0132-6 (PMC5460419; doi:10.1186/s13072-017-0132-6)
Supplement: Supplementary file 4 — Additional file 4: Table III. List of H3K9ac and H3K27me3 specifically enriched or depleted genes in leaves, root, fruit, male and female flowers. [file 13072_2017_132_MOESM4_ESM.xlsx]

## Sheet: H3K9ac
H3K9ac differentially marked genes (log2FC >0,5 for hyper-acetylated genes and < -0,5 for hypo-acetylated genes)
Leaves vs other tissues		Root vs other tissues		Fruit vs other tissues		Female flowers vs other tissues		Male flowers vs other tissues
Hyper (1335)	Hypo (397)	Hyper (1274)	Hypo (1017)	Hyper (3696)	Hypo (1237)	Hyper (105)	Hypo (198)	Hyper (316)	Hypo (86)
MELO3C025128	MELO3C011052	MELO3C004413	MELO3C004853	MELO3C010219	MELO3C017510	MELO3C023163	MELO3C018937	MELO3C010625	MELO3C014422
MELO3C027008	MELO3C009678	MELO3C022471	MELO3C020097	MELO3C004707	MELO3C011722	MELO3C011917	MELO3C003823	MELO3C010608	MELO3C008757
MELO3C025239	MELO3C022896	MELO3C024589	MELO3C005297	MELO3C017531	MELO3C004647	MELO3C013953	MELO3C014197	MELO3C020898	MELO3C017023
MELO3C012735	MELO3C022965	MELO3C021878	MELO3C003986	MELO3C027009	MELO3C018826	MELO3C007809	MELO3C005405	MELO3C015818	MELO3C014593
MELO3C024803	MELO3C020521	MELO3C015004	MELO3C019293	MELO3C005026	MELO3C022233	MELO3C015964	MELO3C014501	MELO3C016502	MELO3C011793
MELO3C016672	MELO3C007809	MELO3C018526	MELO3C010172	MELO3C026060	MELO3C014266	MELO3C020699	MELO3C020069	MELO3C010190	MELO3C004355
MELO3C016586	MELO3C002132	MELO3C005593	MELO3C018490	MELO3C018260	MELO3C013028	MELO3C018882	MELO3C026369	MELO3C017302	MELO3C004040
MELO3C016587	MELO3C020570	MELO3C008175	MELO3C025237	MELO3C014090	MELO3C003576	MELO3C009855	MELO3C013641	MELO3C022316	MELO3C002560
MELO3C004769	MELO3C022358	MELO3C022666	MELO3C015076	MELO3C005027	MELO3C026342	MELO3C026491	MELO3C011957	MELO3C007048	MELO3C002421
MELO3C004770	MELO3C025601	MELO3C022667	MELO3C024637	MELO3C006906	MELO3C005492	MELO3C003526	MELO3C024545	MELO3C023088	MELO3C016271
MELO3C004767	MELO3C016332	MELO3C022942	MELO3C023989	MELO3C017373	MELO3C010280	MELO3C024444	MELO3C016685	MELO3C001972	MELO3C013962
MELO3C016588	MELO3C018882	MELO3C019932	MELO3C011242	MELO3C024636	MELO3C005699	MELO3C012429	MELO3C007698	MELO3C013315	MELO3C013893
MELO3C016589	MELO3C021982	MELO3C011900	MELO3C003731	MELO3C004711	MELO3C003568	MELO3C019102	MELO3C024837	MELO3C007527	MELO3C005719
MELO3C014256	MELO3C009444	MELO3C020483	MELO3C020123	MELO3C020549	MELO3C012964	MELO3C003021	MELO3C007112	MELO3C003009	MELO3C021230
MELO3C026868	MELO3C008040	MELO3C025109	MELO3C002170	MELO3C018628	MELO3C012965	MELO3C008039	MELO3C014230	MELO3C015185	MELO3C020957
MELO3C021951	MELO3C008175	MELO3C006450	MELO3C021815	MELO3C014991	MELO3C024099	MELO3C019243	MELO3C026266	MELO3C002128	MELO3C002077
MELO3C013858	MELO3C010678	MELO3C003159	MELO3C013771	MELO3C024768	MELO3C002318	MELO3C002404	MELO3C005526	MELO3C002049	MELO3C012360
MELO3C010047	MELO3C015818	MELO3C006854	MELO3C013639	MELO3C021575	MELO3C015058	MELO3C002610	MELO3C006789	MELO3C015513	MELO3C008732
MELO3C012013	MELO3C016850	MELO3C020048	MELO3C023040	MELO3C013366	MELO3C017501	MELO3C016038	MELO3C006244	MELO3C011410	MELO3C003441
MELO3C018968	MELO3C008039	MELO3C022358	MELO3C026260	MELO3C025734	MELO3C026740	MELO3C002782	MELO3C026070	MELO3C026299	MELO3C013615
MELO3C025330	MELO3C017419	MELO3C009647	MELO3C009957	MELO3C026425	MELO3C022259	MELO3C019705	MELO3C002741	MELO3C010515	MELO3C016220
MELO3C026366	MELO3C016660	MELO3C001982	MELO3C004800	MELO3C005191	MELO3C026846	MELO3C007613	MELO3C016297	MELO3C013606	MELO3C024344
MELO3C026367	MELO3C014564	MELO3C017915	MELO3C004801	MELO3C010289	MELO3C017920	MELO3C022359	MELO3C022550	MELO3C025434	MELO3C019973
MELO3C016593	MELO3C020562	MELO3C006230	MELO3C025178	MELO3C017084	MELO3C003002	MELO3C021379	MELO3C018891	MELO3C006253	MELO3C003670
MELO3C016594	MELO3C010190	MELO3C008398	MELO3C015468	MELO3C003985	MELO3C017168	MELO3C022428	MELO3C020780	MELO3C019169	MELO3C026402
MELO3C020592	MELO3C020611	MELO3C024762	MELO3C009403	MELO3C003986	MELO3C015490	MELO3C015887	MELO3C014682	MELO3C007221	MELO3C022964
MELO3C018937	MELO3C016400	MELO3C002877	MELO3C008262	MELO3C004710	MELO3C016828	MELO3C024381	MELO3C017416	MELO3C015963	MELO3C013322
MELO3C018376	MELO3C011051	MELO3C003402	MELO3C009873	MELO3C025929	MELO3C020963	MELO3C018497	MELO3C013463	MELO3C012014	MELO3C009595
MELO3C003823	MELO3C014491	MELO3C013565	MELO3C019440	MELO3C010161	MELO3C012279	MELO3C009982	MELO3C019312	MELO3C018821	MELO3C021303
MELO3C014197	MELO3C007942	MELO3C013566	MELO3C023879	MELO3C018157	MELO3C016976	MELO3C009263	MELO3C012022	MELO3C020670	MELO3C009763
MELO3C003316	MELO3C009234	MELO3C022469	MELO3C023354	MELO3C025703	MELO3C010506	MELO3C002961	MELO3C017204	MELO3C017457	MELO3C006322
MELO3C014627	MELO3C019206	MELO3C017284	MELO3C015642	MELO3C012703	MELO3C013618	MELO3C015911	MELO3C023478	MELO3C016499	MELO3C016184
MELO3C020934	MELO3C007597	MELO3C020807	MELO3C026722	MELO3C013569	MELO3C019483	MELO3C002153	MELO3C003878	MELO3C006564	MELO3C016747
MELO3C005004	MELO3C002952	MELO3C023892	MELO3C014527	MELO3C025619	MELO3C005628	MELO3C017797	MELO3C005737	MELO3C007647	MELO3C021281
MELO3C002718	MELO3C013665	MELO3C012542	MELO3C005046	MELO3C017507	MELO3C002608	MELO3C021144	MELO3C007886	MELO3C013604	MELO3C003378
MELO3C014452	MELO3C016176	MELO3C019065	MELO3C014408	MELO3C017508	MELO3C009864	MELO3C007297	MELO3C006810	MELO3C025804	MELO3C016084
MELO3C014453	MELO3C003958	MELO3C015552	MELO3C018632	MELO3C005270	MELO3C019326	MELO3C007479	MELO3C002164	MELO3C025805	MELO3C021242
MELO3C022635	MELO3C015552	MELO3C005350	MELO3C021999	MELO3C006985	MELO3C026028	MELO3C002737	MELO3C018175	MELO3C004180	MELO3C008574
MELO3C004780	MELO3C018454	MELO3C023381	MELO3C017823	MELO3C014754	MELO3C012305	MELO3C017733	MELO3C006773	MELO3C009778	MELO3C016959
MELO3C017689	MELO3C015556	MELO3C020218	MELO3C022704	MELO3C019376	MELO3C021884	MELO3C013127	MELO3C012029	MELO3C020803	MELO3C006519
MELO3C014047	MELO3C006455	MELO3C016413	MELO3C012246	MELO3C024766	MELO3C015745	MELO3C013367	MELO3C007013	MELO3C007023	MELO3C006679
MELO3C026420	MELO3C007613	MELO3C021645	MELO3C016427	MELO3C021477	MELO3C012104	MELO3C002090	MELO3C013591	MELO3C004244	MELO3C024536
MELO3C002520	MELO3C007725	MELO3C021873	MELO3C016428	MELO3C014296	MELO3C012023	MELO3C015480	MELO3C020409	MELO3C016720	MELO3C017003
MELO3C004685	MELO3C025401	MELO3C013600	MELO3C003725	MELO3C010218	MELO3C017655	MELO3C017449	MELO3C016743	MELO3C014462	MELO3C021398
MELO3C016596	MELO3C023180	MELO3C024703	MELO3C005928	MELO3C025246	MELO3C006695	MELO3C025807	MELO3C015443	MELO3C010683	MELO3C009329
MELO3C016595	MELO3C004793	MELO3C018277	MELO3C010045	MELO3C025910	MELO3C026860	MELO3C018856	MELO3C024435	MELO3C021210	MELO3C004141
MELO3C021478	MELO3C007629	MELO3C009786	MELO3C011299	MELO3C021523	MELO3C004602	MELO3C002382	MELO3C022335	MELO3C022265	MELO3C002361
MELO3C020171	MELO3C017569	MELO3C002675	MELO3C026270	MELO3C022971	MELO3C006159	MELO3C015880	MELO3C004437	MELO3C017807	MELO3C017186
MELO3C005435	MELO3C007658	MELO3C004369	MELO3C022302	MELO3C014091	MELO3C013784	MELO3C017286	MELO3C022487	MELO3C015184	MELO3C017187
MELO3C020857	MELO3C013206	MELO3C009425	MELO3C011386	MELO3C004853	MELO3C012240	MELO3C014029	MELO3C002933	MELO3C004065	MELO3C026433
MELO3C005405	MELO3C015887	MELO3C018347	MELO3C016556	MELO3C010138	MELO3C019335	MELO3C021431	MELO3C002641	MELO3C022039	MELO3C013466
MELO3C016634	MELO3C015888	MELO3C002428	MELO3C016558	MELO3C010139	MELO3C021626	MELO3C003686	MELO3C014881	MELO3C023853	MELO3C009252
MELO3C023781	MELO3C018412	MELO3C004250	MELO3C005885	MELO3C010140	MELO3C007849	MELO3C002453	MELO3C005425	MELO3C022264	MELO3C020444
MELO3C018185	MELO3C006678	MELO3C023576	MELO3C002692	MELO3C018723	MELO3C005493	MELO3C023937	MELO3C025536	MELO3C017277	MELO3C007811
MELO3C002941	MELO3C017437	MELO3C023577	MELO3C021499	MELO3C006986	MELO3C016942	MELO3C012004	MELO3C020979	MELO3C017278	MELO3C023473
MELO3C020123	MELO3C014610	MELO3C013857	MELO3C013350	MELO3C013697	MELO3C021312	MELO3C021807	MELO3C017476	MELO3C003458	MELO3C020554
MELO3C023827	MELO3C014559	MELO3C023104	MELO3C021168	MELO3C013696	MELO3C005978	MELO3C022473	MELO3C018081	MELO3C009826	MELO3C003660
MELO3C004718	MELO3C005774	MELO3C013282	MELO3C020752	MELO3C023152	MELO3C014775	MELO3C015388	MELO3C020745	MELO3C008802	MELO3C007486
MELO3C004719	MELO3C013750	MELO3C002850	MELO3C023599	MELO3C020639	MELO3C016599	MELO3C024493	MELO3C003647	MELO3C009657	MELO3C007907
MELO3C002661	MELO3C025651	MELO3C004436	MELO3C014752	MELO3C025927	MELO3C026489	MELO3C011895	MELO3C014794	MELO3C005701	MELO3C022023
MELO3C002729	MELO3C011750	MELO3C008442	MELO3C012559	MELO3C023755	MELO3C014471	MELO3C003379	MELO3C007039	MELO3C004407	MELO3C015707
MELO3C014568	MELO3C015277	MELO3C013024	MELO3C009305	MELO3C027003	MELO3C007500	MELO3C026053	MELO3C018563	MELO3C015165	MELO3C018149
MELO3C014569	MELO3C020446	MELO3C012918	MELO3C009304	MELO3C026655	MELO3C025983	MELO3C005598	MELO3C013418	MELO3C011366	MELO3C009585
MELO3C015903	MELO3C006894	MELO3C012919	MELO3C009303	MELO3C026656	MELO3C004093	MELO3C002369	MELO3C015930	MELO3C017883	MELO3C012236
MELO3C021685	MELO3C001996	MELO3C009932	MELO3C014672	MELO3C004763	MELO3C002417	MELO3C021113	MELO3C012075	MELO3C020730	MELO3C009618
MELO3C020289	MELO3C015209	MELO3C005630	MELO3C016181	MELO3C014089	MELO3C009092	MELO3C026575	MELO3C018020	MELO3C019674	MELO3C017975
MELO3C014310	MELO3C026665	MELO3C008152	MELO3C005807	MELO3C016026	MELO3C026411	MELO3C021386	MELO3C025286	MELO3C002024	MELO3C005656
MELO3C019441	MELO3C005590	MELO3C018916	MELO3C016190	MELO3C016025	MELO3C026410	MELO3C017753	MELO3C026384	MELO3C001929	MELO3C017590
MELO3C019442	MELO3C015776	MELO3C019188	MELO3C017808	MELO3C020578	MELO3C018815	MELO3C013535	MELO3C007799	MELO3C004312	MELO3C017589
MELO3C019440	MELO3C008478	MELO3C021901	MELO3C019572	MELO3C003866	MELO3C009765	MELO3C007714	MELO3C019600	MELO3C026431	MELO3C018724
MELO3C024764	MELO3C004407	MELO3C019469	MELO3C023586	MELO3C016024	MELO3C017588	MELO3C014142	MELO3C022659	MELO3C003375	MELO3C025917
MELO3C003386	MELO3C007579	MELO3C006855	MELO3C025587	MELO3C010299	MELO3C006550	MELO3C013737	MELO3C004311	MELO3C003580	MELO3C011253
MELO3C009798	MELO3C024482	MELO3C019247	MELO3C024162	MELO3C010228	MELO3C012031	MELO3C003173	MELO3C004551	MELO3C002664	MELO3C011196
MELO3C009765	MELO3C017470	MELO3C019248	MELO3C012204	MELO3C012987	MELO3C024660	MELO3C015512	MELO3C024520	MELO3C022763	MELO3C018744
MELO3C026518	MELO3C021616	MELO3C009649	MELO3C020969	MELO3C015841	MELO3C016152	MELO3C023598	MELO3C022181	MELO3C020584	MELO3C016667
MELO3C009959	MELO3C026572	MELO3C004570	MELO3C024513	MELO3C021765	MELO3C015994	MELO3C016402	MELO3C023694	MELO3C002660	MELO3C018707
MELO3C009957	MELO3C022347	MELO3C006817	MELO3C026941	MELO3C015621	MELO3C015995	MELO3C017032	MELO3C018389	MELO3C025811	MELO3C016007
MELO3C009958	MELO3C023986	MELO3C017999	MELO3C026802	MELO3C016028	MELO3C002400	MELO3C017022	MELO3C009257	MELO3C024938	MELO3C010731
MELO3C014501	MELO3C004104	MELO3C018001	MELO3C015807	MELO3C004772	MELO3C006095	MELO3C015746	MELO3C004259	MELO3C009658	MELO3C007236
MELO3C015580	MELO3C023088	MELO3C018000	MELO3C021793	MELO3C004773	MELO3C015823	MELO3C003434	MELO3C002200	MELO3C009523	MELO3C017369
MELO3C015581	MELO3C016719	MELO3C002628	MELO3C020163	MELO3C021573	MELO3C003318	MELO3C024572	MELO3C003572	MELO3C006452	MELO3C008288
MELO3C013952	MELO3C016720	MELO3C009933	MELO3C021608	MELO3C025798	MELO3C023045	MELO3C022991	MELO3C016814	MELO3C025870	MELO3C004396
MELO3C021865	MELO3C017584	MELO3C008784	MELO3C004538	MELO3C020342	MELO3C018211	MELO3C016964	MELO3C024557	MELO3C025871	MELO3C015603
MELO3C011296	MELO3C019844	MELO3C002649	MELO3C018338	MELO3C020343	MELO3C024306	MELO3C019395	MELO3C011963	MELO3C005806	MELO3C011553
MELO3C011297	MELO3C007048	MELO3C011552	MELO3C004373	MELO3C011920	MELO3C010420	MELO3C021948	MELO3C014192	MELO3C002264	MELO3C022759
MELO3C003604	MELO3C026013	MELO3C019995	MELO3C003227	MELO3C016723	MELO3C005571	MELO3C005965	MELO3C007158	MELO3C011293	MELO3C003114
MELO3C026368	MELO3C013113	MELO3C022505	MELO3C003226	MELO3C004706	MELO3C025726	MELO3C014586	MELO3C009076	MELO3C016221
MELO3C013562	MELO3C021901	MELO3C003141	MELO3C003420	MELO3C017467	MELO3C015538	MELO3C002730	MELO3C025977	MELO3C018867
MELO3C004925	MELO3C025343	MELO3C026952	MELO3C024163	MELO3C013036	MELO3C006958	MELO3C017183	MELO3C021671	MELO3C017245
MELO3C007731	MELO3C008225	MELO3C026953	MELO3C012971	MELO3C013037	MELO3C016137	MELO3C015949	MELO3C009089	MELO3C022516
MELO3C007732	MELO3C003186	MELO3C002880	MELO3C016444	MELO3C016639	MELO3C012086	MELO3C003525	MELO3C002589	MELO3C016544
MELO3C021147	MELO3C011367	MELO3C024017	MELO3C025780	MELO3C020276	MELO3C015266	MELO3C015470	MELO3C001924	MELO3C017540
MELO3C006228	MELO3C009099	MELO3C024018	MELO3C011147	MELO3C012996	MELO3C002437	MELO3C023460	MELO3C012838	MELO3C023183
MELO3C026134	MELO3C005136	MELO3C005590	MELO3C017542	MELO3C025065	MELO3C015514	MELO3C022360	MELO3C009683	MELO3C005144
MELO3C003284	MELO3C023881	MELO3C019318	MELO3C003294	MELO3C025066	MELO3C010264	MELO3C007618	MELO3C018561	MELO3C004789
MELO3C009603	MELO3C013795	MELO3C013021	MELO3C015901	MELO3C025067	MELO3C004597	MELO3C010470	MELO3C006274	MELO3C015359
MELO3C019337	MELO3C013796	MELO3C005722	MELO3C020131	MELO3C020097	MELO3C006036	MELO3C013774	MELO3C020263	MELO3C025424
MELO3C013641	MELO3C024459	MELO3C008403	MELO3C011916	MELO3C016029	MELO3C006037	MELO3C013738	MELO3C024192	MELO3C002051
MELO3C021767	MELO3C024458	MELO3C008654	MELO3C013774	MELO3C019609	MELO3C006038	MELO3C012158	MELO3C009787	MELO3C025323
MELO3C007849	MELO3C006516	MELO3C016840	MELO3C018472	MELO3C013038	MELO3C012015	MELO3C002735	MELO3C016290	MELO3C018007
MELO3C005699	MELO3C006933	MELO3C021986	MELO3C003822	MELO3C020548	MELO3C019337	MELO3C025256	MELO3C003076	MELO3C002497
MELO3C005700	MELO3C023979	MELO3C013321	MELO3C011657	MELO3C025265	MELO3C026493	MELO3C004549	MELO3C013352	MELO3C014614
MELO3C020257	MELO3C024602	MELO3C020520	MELO3C022202	MELO3C025266	MELO3C010466	MELO3C017400	MELO3C025886	MELO3C019689
MELO3C025699	MELO3C007693	MELO3C008659	MELO3C002455	MELO3C025264	MELO3C010346	MELO3C009736	MELO3C023018	MELO3C018888
MELO3C007928	MELO3C007694	MELO3C021639	MELO3C004061	MELO3C018113	MELO3C026637	MELO3C015870	MELO3C013872	MELO3C008477
MELO3C021300	MELO3C025950	MELO3C018349	MELO3C014009	MELO3C006908	MELO3C023074		MELO3C007789	MELO3C004103
MELO3C009290	MELO3C022062	MELO3C004869	MELO3C024760	MELO3C003098	MELO3C013827		MELO3C017495	MELO3C004539
MELO3C010466	MELO3C023644	MELO3C004868	MELO3C007480	MELO3C021978	MELO3C013006		MELO3C017692	MELO3C014167
MELO3C016294	MELO3C022830	MELO3C008506	MELO3C021144	MELO3C026300	MELO3C024809		MELO3C017886	MELO3C007377
MELO3C021558	MELO3C024406	MELO3C020715	MELO3C003445	MELO3C021560	MELO3C017541		MELO3C023993	MELO3C015549
MELO3C019221	MELO3C012457	MELO3C004793	MELO3C016929	MELO3C018262	MELO3C017499		MELO3C003909	MELO3C007274
MELO3C022233	MELO3C019300	MELO3C009637	MELO3C016930	MELO3C020215	MELO3C020878		MELO3C006306	MELO3C019368
MELO3C016268	MELO3C012999	MELO3C025655	MELO3C020357	MELO3C021524	MELO3C003316		MELO3C006944	MELO3C016126
MELO3C007797	MELO3C023985	MELO3C021704	MELO3C024242	MELO3C003869	MELO3C006491		MELO3C013132	MELO3C002066
MELO3C022804	MELO3C025598	MELO3C002843	MELO3C002763	MELO3C026409	MELO3C024571		MELO3C017323	MELO3C008262
MELO3C005851	MELO3C018430	MELO3C002539	MELO3C016267	MELO3C017474	MELO3C005747		MELO3C018014	MELO3C011570
MELO3C004800	MELO3C002843	MELO3C002540	MELO3C025861	MELO3C013059	MELO3C022515		MELO3C007800	MELO3C011202
MELO3C004801	MELO3C025599	MELO3C016847	MELO3C003118	MELO3C017520	MELO3C004314		MELO3C013326	MELO3C014319
MELO3C005408	MELO3C007072	MELO3C015770	MELO3C017100	MELO3C023079	MELO3C006682		MELO3C021259	MELO3C022641
MELO3C005409	MELO3C026051	MELO3C015524	MELO3C014430	MELO3C021128	MELO3C017669		MELO3C013855	MELO3C012020
MELO3C005410	MELO3C013554	MELO3C004252	MELO3C012205	MELO3C026816	MELO3C026790		MELO3C018859	MELO3C002050
MELO3C022525	MELO3C011457	MELO3C007602	MELO3C011718	MELO3C005023	MELO3C021779		MELO3C012381	MELO3C020457
MELO3C002479	MELO3C011458	MELO3C007603	MELO3C016536	MELO3C014998	MELO3C010177		MELO3C009429	MELO3C010496
MELO3C026492	MELO3C007644	MELO3C013449	MELO3C024256	MELO3C024905	MELO3C010178		MELO3C014283	MELO3C007656
MELO3C026493	MELO3C022371	MELO3C002656	MELO3C015638	MELO3C010226	MELO3C026609		MELO3C014281	MELO3C022253
MELO3C021282	MELO3C009872	MELO3C008366	MELO3C026723	MELO3C022810	MELO3C012039		MELO3C006007	MELO3C026173
MELO3C022044	MELO3C017755	MELO3C005226	MELO3C024530	MELO3C018323	MELO3C011945		MELO3C017982	MELO3C011690
MELO3C020861	MELO3C011889	MELO3C023818	MELO3C019295	MELO3C018322	MELO3C009937		MELO3C002514	MELO3C025219
MELO3C022833	MELO3C010882	MELO3C002309	MELO3C021253	MELO3C013035	MELO3C016356		MELO3C026179	MELO3C003763
MELO3C011806	MELO3C007837	MELO3C020553	MELO3C004384	MELO3C003361	MELO3C007949		MELO3C014190	MELO3C014284
MELO3C016685	MELO3C005914	MELO3C017157	MELO3C011255	MELO3C022201	MELO3C005718		MELO3C005561	MELO3C020400
MELO3C005368	MELO3C012328	MELO3C017158	MELO3C010691	MELO3C021537	MELO3C009512		MELO3C013760	MELO3C004178
MELO3C023879	MELO3C025784	MELO3C005347	MELO3C018892	MELO3C019363	MELO3C013976		MELO3C010215	MELO3C007630
MELO3C019292	MELO3C015523	MELO3C019205	MELO3C015569	MELO3C004777	MELO3C024063		MELO3C014860	MELO3C025190
MELO3C014454	MELO3C011440	MELO3C014655	MELO3C014792	MELO3C023275	MELO3C012992		MELO3C013825	MELO3C017154
MELO3C026783	MELO3C005424	MELO3C014656	MELO3C023622	MELO3C012574	MELO3C018005		MELO3C002888	MELO3C006660
MELO3C011997	MELO3C015770	MELO3C014657	MELO3C023623	MELO3C019622	MELO3C018717		MELO3C021851	MELO3C024499
MELO3C026260	MELO3C011822	MELO3C014356	MELO3C002476	MELO3C002239	MELO3C020805		MELO3C004761	MELO3C024477
MELO3C014257	MELO3C008077	MELO3C006025	MELO3C017297	MELO3C015277	MELO3C015469		MELO3C017114	MELO3C025477
MELO3C016870	MELO3C008078	MELO3C002952	MELO3C002510	MELO3C023109	MELO3C012155		MELO3C020839	MELO3C023962
MELO3C007698	MELO3C008426	MELO3C018430	MELO3C002315	MELO3C002691	MELO3C025298		MELO3C024428	MELO3C009325
MELO3C012626	MELO3C009377	MELO3C014602	MELO3C025149	MELO3C003311	MELO3C017500		MELO3C026424	MELO3C018504
MELO3C024700	MELO3C014656	MELO3C025517	MELO3C025150	MELO3C020047	MELO3C018168		MELO3C023305	MELO3C002567
MELO3C006959	MELO3C014657	MELO3C002389	MELO3C019250	MELO3C013570	MELO3C006430		MELO3C008869	MELO3C009488
MELO3C020268	MELO3C006465	MELO3C002875	MELO3C012928	MELO3C025936	MELO3C018833		MELO3C005801	MELO3C014478
MELO3C007792	MELO3C006466	MELO3C005315	MELO3C006715	MELO3C025876	MELO3C023578		MELO3C024189	MELO3C007219
MELO3C007793	MELO3C017764	MELO3C022955	MELO3C002372	MELO3C004762	MELO3C019611		MELO3C002447	MELO3C014579
MELO3C007791	MELO3C017945	MELO3C020982	MELO3C025304	MELO3C021538	MELO3C015418		MELO3C017378	MELO3C008551
MELO3C005402	MELO3C020817	MELO3C024638	MELO3C014415	MELO3C005284	MELO3C009364		MELO3C019410	MELO3C010528
MELO3C005403	MELO3C008403	MELO3C024639	MELO3C024673	MELO3C023030	MELO3C009246		MELO3C020651	MELO3C023647
MELO3C018826	MELO3C008612	MELO3C024640	MELO3C008309	MELO3C026043	MELO3C014948		MELO3C009988	MELO3C015901
MELO3C020754	MELO3C004422	MELO3C024641	MELO3C011705	MELO3C008840	MELO3C005583		MELO3C019480	MELO3C020864
MELO3C020755	MELO3C016627	MELO3C025211	MELO3C023762	MELO3C022607	MELO3C011988		MELO3C005226	MELO3C007570
MELO3C020753	MELO3C025614	MELO3C024308	MELO3C007774	MELO3C014992	MELO3C002143		MELO3C005646	MELO3C003224
MELO3C003616	MELO3C010409	MELO3C024309	MELO3C002456	MELO3C010120	MELO3C017929		MELO3C005647	MELO3C022517
MELO3C024033	MELO3C016379	MELO3C026529	MELO3C024724	MELO3C002932	MELO3C007735		MELO3C011935	MELO3C025338
MELO3C024034	MELO3C007611	MELO3C011443	MELO3C002246	MELO3C008889	MELO3C005626		MELO3C005988	MELO3C009556
MELO3C024837	MELO3C007839	MELO3C003633	MELO3C002247	MELO3C009234	MELO3C009755		MELO3C016834	MELO3C004520
MELO3C026468	MELO3C004497	MELO3C012932	MELO3C014124	MELO3C003270	MELO3C006016		MELO3C016213	MELO3C003091
MELO3C004313	MELO3C006920	MELO3C012933	MELO3C015154	MELO3C019409	MELO3C006017		MELO3C022504	MELO3C004297
MELO3C023286	MELO3C005857	MELO3C019494	MELO3C009867	MELO3C019408	MELO3C024466		MELO3C014017	MELO3C024260
MELO3C022038	MELO3C012329	MELO3C007777	MELO3C009868	MELO3C022594	MELO3C007547		MELO3C025262	MELO3C003778
MELO3C025565	MELO3C014437	MELO3C019353	MELO3C009866	MELO3C004872	MELO3C003015		MELO3C021494	MELO3C013456
MELO3C007112	MELO3C023802	MELO3C020886	MELO3C018880	MELO3C001945	MELO3C018423		MELO3C024756	MELO3C017385
MELO3C007113	MELO3C016925	MELO3C015312	MELO3C011976	MELO3C001946	MELO3C018424		MELO3C025770	MELO3C025837
MELO3C015282	MELO3C017561	MELO3C008730	MELO3C020099	MELO3C001943	MELO3C020812		MELO3C024711	MELO3C007736
MELO3C015024	MELO3C012596	MELO3C015737	MELO3C012886	MELO3C001944	MELO3C019715		MELO3C003320	MELO3C023852
MELO3C010634	MELO3C026634	MELO3C025686	MELO3C012936	MELO3C006988	MELO3C004054		MELO3C007387	MELO3C019796
MELO3C010635	MELO3C024277	MELO3C004728	MELO3C018809	MELO3C006989	MELO3C026376		MELO3C013408	MELO3C006252
MELO3C014337	MELO3C002239	MELO3C015651	MELO3C024206	MELO3C020968	MELO3C018018		MELO3C002044	MELO3C022121
MELO3C025138	MELO3C010197	MELO3C005242	MELO3C011058	MELO3C004892	MELO3C015831		MELO3C010432	MELO3C012628
MELO3C025139	MELO3C010954	MELO3C024148	MELO3C011057	MELO3C005960	MELO3C020799		MELO3C002221	MELO3C020998
MELO3C011241	MELO3C017059	MELO3C024147	MELO3C016944	MELO3C020213	MELO3C026281		MELO3C017292	MELO3C026104
MELO3C011242	MELO3C016727	MELO3C015686	MELO3C016945	MELO3C014808	MELO3C009219		MELO3C018017	MELO3C003463
MELO3C011243	MELO3C005333	MELO3C017414	MELO3C026310	MELO3C007724	MELO3C013960		MELO3C015244	MELO3C025802
MELO3C010758	MELO3C003460	MELO3C022542	MELO3C005883	MELO3C005216	MELO3C007321		MELO3C004439	MELO3C014001
MELO3C010757	MELO3C007859	MELO3C008445	MELO3C023448	MELO3C019645	MELO3C007564		MELO3C024593	MELO3C020648
MELO3C020357	MELO3C005384	MELO3C014603	MELO3C012373	MELO3C025327	MELO3C012160		MELO3C004032	MELO3C014630
MELO3C008499	MELO3C009948	MELO3C006688	MELO3C020515	MELO3C010227	MELO3C006043		MELO3C006939	MELO3C007691
MELO3C005369	MELO3C019406	MELO3C014170	MELO3C010880	MELO3C026605	MELO3C017623		MELO3C016966	MELO3C024441
MELO3C005526	MELO3C007626	MELO3C007663	MELO3C022005	MELO3C008746	MELO3C022731		MELO3C007435	MELO3C025908
MELO3C018631	MELO3C025206	MELO3C022152	MELO3C005673	MELO3C006455	MELO3C017924		MELO3C003106	MELO3C012642
MELO3C019588	MELO3C020056	MELO3C012476	MELO3C024358	MELO3C005533	MELO3C005364		MELO3C010316	MELO3C009908
MELO3C021220	MELO3C025984	MELO3C019219	MELO3C016752	MELO3C003341	MELO3C015941		MELO3C018076	MELO3C006029
MELO3C021221	MELO3C025700	MELO3C021373	MELO3C013346	MELO3C003340	MELO3C002426		MELO3C020429	MELO3C019330
MELO3C012912	MELO3C006186	MELO3C015216	MELO3C002597	MELO3C009504	MELO3C003968		MELO3C004632	MELO3C025325
MELO3C012913	MELO3C013935	MELO3C003821	MELO3C002598	MELO3C009505	MELO3C007836		MELO3C025627	MELO3C004320
MELO3C017669	MELO3C007275	MELO3C014653	MELO3C026553	MELO3C010407	MELO3C017353		MELO3C012434	MELO3C010456
MELO3C005147	MELO3C018552	MELO3C016808	MELO3C016473	MELO3C025074	MELO3C003745		MELO3C025349	MELO3C017985
MELO3C024531	MELO3C002575	MELO3C020971	MELO3C024504	MELO3C024772	MELO3C022620		MELO3C006003	MELO3C003241
MELO3C022072	MELO3C014409	MELO3C026753	MELO3C024505	MELO3C024771	MELO3C021313		MELO3C023151	MELO3C025778
MELO3C022070	MELO3C014410	MELO3C026754	MELO3C002140	MELO3C025234	MELO3C009733		MELO3C023418	MELO3C011111
MELO3C022071	MELO3C014411	MELO3C016936	MELO3C011559	MELO3C025235	MELO3C005278		MELO3C006247	MELO3C011047
MELO3C014495	MELO3C014772	MELO3C002666	MELO3C011560	MELO3C021231	MELO3C022433		MELO3C016291	MELO3C017996
MELO3C006734	MELO3C023426	MELO3C011451	MELO3C011561	MELO3C017440	MELO3C014600		MELO3C001974	MELO3C005607
MELO3C025388	MELO3C026563	MELO3C004092	MELO3C004600	MELO3C016664	MELO3C014601		MELO3C012890	MELO3C002632
MELO3C025390	MELO3C009342	MELO3C019470	MELO3C008996	MELO3C010391	MELO3C004209		MELO3C013867	MELO3C002300
MELO3C025389	MELO3C014876	MELO3C017794	MELO3C013918	MELO3C026634	MELO3C017819		MELO3C026197	MELO3C002221
MELO3C010345	MELO3C002984	MELO3C002925	MELO3C018013	MELO3C022978	MELO3C024521			MELO3C013071
MELO3C010346	MELO3C025076	MELO3C018797	MELO3C013811	MELO3C006731	MELO3C023119			MELO3C014633
MELO3C009766	MELO3C005592	MELO3C010719	MELO3C014235	MELO3C017793	MELO3C023120			MELO3C005864
MELO3C005297	MELO3C025762	MELO3C006459	MELO3C003095	MELO3C018699	MELO3C021609			MELO3C023819
MELO3C011926	MELO3C015079	MELO3C006458	MELO3C024975	MELO3C018700	MELO3C021845			MELO3C019250
MELO3C011927	MELO3C011146	MELO3C024271	MELO3C003578	MELO3C025110	MELO3C021846			MELO3C020518
MELO3C011928	MELO3C009113	MELO3C004845	MELO3C016699	MELO3C013089	MELO3C024629			MELO3C026557
MELO3C002077	MELO3C006126	MELO3C015057	MELO3C012281	MELO3C016027	MELO3C017453			MELO3C024377
MELO3C005962	MELO3C006125	MELO3C014638	MELO3C010971	MELO3C018261	MELO3C006554			MELO3C024386
MELO3C022328	MELO3C007994	MELO3C006595	MELO3C009874	MELO3C018289	MELO3C016272			MELO3C012129
MELO3C015207	MELO3C005669	MELO3C006596	MELO3C014958	MELO3C021997	MELO3C020955			MELO3C015001
MELO3C009860	MELO3C023854	MELO3C016768	MELO3C007835	MELO3C015246	MELO3C021923			MELO3C017292
MELO3C009861	MELO3C002075	MELO3C016769	MELO3C013203	MELO3C015129	MELO3C013624			MELO3C017219
MELO3C008521	MELO3C005616	MELO3C016770	MELO3C020769	MELO3C020322	MELO3C025863			MELO3C004503
MELO3C014144	MELO3C026128	MELO3C015756	MELO3C020768	MELO3C022440	MELO3C002655			MELO3C017581
MELO3C014145	MELO3C006143	MELO3C017018	MELO3C025853	MELO3C002762	MELO3C017930			MELO3C005132
MELO3C022383	MELO3C017942	MELO3C007579	MELO3C015398	MELO3C026985	MELO3C026052			MELO3C005427
MELO3C003520	MELO3C021479	MELO3C007578	MELO3C017218	MELO3C005125	MELO3C012554			MELO3C018703
MELO3C016828	MELO3C012391	MELO3C002926	MELO3C017141	MELO3C006965	MELO3C015846			MELO3C002170
MELO3C026276	MELO3C019841	MELO3C008292	MELO3C022861	MELO3C006964	MELO3C015031			MELO3C011513
MELO3C003422	MELO3C014245	MELO3C023958	MELO3C009108	MELO3C025417	MELO3C015030			MELO3C008739
MELO3C009498	MELO3C006351	MELO3C006476	MELO3C009109	MELO3C025418	MELO3C003485			MELO3C024163
MELO3C008539	MELO3C013744	MELO3C019535	MELO3C014475	MELO3C026799	MELO3C009210			MELO3C023423
MELO3C008657	MELO3C007754	MELO3C002852	MELO3C017706	MELO3C005592	MELO3C009212			MELO3C020153
MELO3C006244	MELO3C018778	MELO3C002644	MELO3C024510	MELO3C020401	MELO3C009213			MELO3C020668
MELO3C016295	MELO3C011800	MELO3C011815	MELO3C017180	MELO3C014273	MELO3C009214			MELO3C015618
MELO3C020762	MELO3C012225	MELO3C017491	MELO3C010861	MELO3C016218	MELO3C006869			MELO3C017402
MELO3C020760	MELO3C021742	MELO3C004071	MELO3C010862	MELO3C008972	MELO3C016829			MELO3C003581
MELO3C020761	MELO3C023957	MELO3C022963	MELO3C006801	MELO3C013547	MELO3C014228			MELO3C025791
MELO3C021156	MELO3C006388	MELO3C020915	MELO3C015472	MELO3C018270	MELO3C013157			MELO3C023008
MELO3C021155	MELO3C007370	MELO3C020916	MELO3C011271	MELO3C019635	MELO3C010008			MELO3C012928
MELO3C003529	MELO3C007602	MELO3C021211	MELO3C004148	MELO3C025593	MELO3C017496			MELO3C009100
MELO3C017890	MELO3C005510	MELO3C010232	MELO3C009892	MELO3C025594	MELO3C017179			MELO3C007481
MELO3C017891	MELO3C012200	MELO3C009885	MELO3C010540	MELO3C019059	MELO3C009435			MELO3C007746
MELO3C007796	MELO3C026811	MELO3C003275	MELO3C022228	MELO3C003003	MELO3C017025			MELO3C018685
MELO3C013809	MELO3C011207	MELO3C021638	MELO3C021245	MELO3C006825	MELO3C012251			MELO3C014288
MELO3C024510	MELO3C009438	MELO3C018708	MELO3C022083	MELO3C013536	MELO3C011922			MELO3C020805
MELO3C002582	MELO3C009439	MELO3C024007	MELO3C022084	MELO3C008759	MELO3C022400			MELO3C013544
MELO3C003735	MELO3C019403	MELO3C012264	MELO3C018492	MELO3C006012	MELO3C015456			MELO3C025288
MELO3C013022	MELO3C017954	MELO3C021823	MELO3C024429	MELO3C021987	MELO3C022991			MELO3C009542
MELO3C020225	MELO3C008029	MELO3C002650	MELO3C019310	MELO3C018326	MELO3C019552			MELO3C021945
MELO3C021201	MELO3C022161	MELO3C004321	MELO3C003448	MELO3C002761	MELO3C013989			MELO3C022513
MELO3C008304	MELO3C005120	MELO3C006323	MELO3C003449	MELO3C014939	MELO3C021205			MELO3C024975
MELO3C009817	MELO3C005121	MELO3C010417	MELO3C003762	MELO3C016641	MELO3C015933			MELO3C006487
MELO3C006809	MELO3C002112	MELO3C018921	MELO3C026930	MELO3C019018	MELO3C019735			MELO3C002319
MELO3C018950	MELO3C002113	MELO3C007837	MELO3C026803	MELO3C025245	MELO3C002240			MELO3C011287
MELO3C019621	MELO3C001983	MELO3C016019	MELO3C005783	MELO3C015399	MELO3C012966			MELO3C014686
MELO3C009768	MELO3C026188	MELO3C016020	MELO3C003820	MELO3C009718	MELO3C026754			MELO3C004054
MELO3C006035	MELO3C003098	MELO3C016021	MELO3C014599	MELO3C015556	MELO3C004003			MELO3C006319
MELO3C003592	MELO3C005282	MELO3C020841	MELO3C006361	MELO3C008021	MELO3C013916			MELO3C006833
MELO3C004314	MELO3C005802	MELO3C021850	MELO3C006360	MELO3C004766	MELO3C016978			MELO3C007078
MELO3C005612	MELO3C005908	MELO3C019266	MELO3C024503	MELO3C017329	MELO3C026311			MELO3C005623
MELO3C024356	MELO3C005909	MELO3C013712	MELO3C005677	MELO3C009113	MELO3C007601			MELO3C016054
MELO3C024357	MELO3C026564	MELO3C013711	MELO3C021681	MELO3C006599	MELO3C022789			MELO3C017168
MELO3C002655	MELO3C006456	MELO3C023817	MELO3C003530	MELO3C022161	MELO3C018777			MELO3C009088
MELO3C006876	MELO3C016625	MELO3C020984	MELO3C003531	MELO3C012479	MELO3C010333			MELO3C010540
MELO3C006877	MELO3C007808	MELO3C020464	MELO3C014728	MELO3C012480	MELO3C003757			MELO3C024430
MELO3C007884	MELO3C023528	MELO3C006221	MELO3C014727	MELO3C012478	MELO3C009387			MELO3C022330
MELO3C002252	MELO3C023529	MELO3C006222	MELO3C008491	MELO3C003978	MELO3C009385			MELO3C013991
MELO3C002253	MELO3C020604	MELO3C007853	MELO3C022019	MELO3C024769	MELO3C009386			MELO3C016904
MELO3C002254	MELO3C003852	MELO3C023392	MELO3C022020	MELO3C025523	MELO3C009122			MELO3C005789
MELO3C013948	MELO3C018439	MELO3C021953	MELO3C025091	MELO3C025524	MELO3C014466			MELO3C013399
MELO3C005628	MELO3C023461	MELO3C004740	MELO3C018630	MELO3C017083	MELO3C006761			MELO3C002755
MELO3C010754	MELO3C023976	MELO3C016564	MELO3C015944	MELO3C014965	MELO3C026323			MELO3C006859
MELO3C026489	MELO3C017995	MELO3C013915	MELO3C015945	MELO3C002898	MELO3C023457			MELO3C025057
MELO3C009330	MELO3C022765	MELO3C005508	MELO3C015946	MELO3C017528	MELO3C006097			MELO3C018602
MELO3C004493	MELO3C009187	MELO3C005509	MELO3C002475	MELO3C025386	MELO3C013886			MELO3C013258
MELO3C007124	MELO3C013710	MELO3C016042	MELO3C026268	MELO3C017736	MELO3C016734			MELO3C015221
MELO3C017407	MELO3C025676	MELO3C023635	MELO3C006851	MELO3C022181	MELO3C007330			MELO3C014907
MELO3C011388	MELO3C017915	MELO3C023613	MELO3C021970	MELO3C015337	MELO3C005818			MELO3C011894
MELO3C003118	MELO3C018648	MELO3C023320	MELO3C018420	MELO3C015338	MELO3C021843			MELO3C002488
MELO3C005450	MELO3C023291	MELO3C022362	MELO3C021371	MELO3C022769	MELO3C010249			MELO3C014480
MELO3C005658	MELO3C003519	MELO3C020681	MELO3C002459	MELO3C014953	MELO3C007266			MELO3C008501
MELO3C005659	MELO3C016695	MELO3C013866	MELO3C017348	MELO3C016968	MELO3C007265			MELO3C005606
MELO3C004980	MELO3C007003	MELO3C024096	MELO3C020465	MELO3C026353	MELO3C007969			MELO3C018667
MELO3C003930	MELO3C007642	MELO3C013338	MELO3C016876	MELO3C026354	MELO3C005600			MELO3C018845
MELO3C016427	MELO3C005771	MELO3C022281	MELO3C007251	MELO3C026355	MELO3C012455			MELO3C012016
MELO3C016428	MELO3C012264	MELO3C015300	MELO3C025352	MELO3C026356	MELO3C015354			MELO3C005002
MELO3C016666	MELO3C017199	MELO3C008492	MELO3C025351	MELO3C010375	MELO3C007762			MELO3C014300
MELO3C016174	MELO3C009718	MELO3C009364	MELO3C004095	MELO3C025051	MELO3C009138			MELO3C007531
MELO3C024504	MELO3C014317	MELO3C007753	MELO3C016983	MELO3C017792	MELO3C014507			MELO3C024076
MELO3C012015	MELO3C005948	MELO3C005428	MELO3C025194	MELO3C005754	MELO3C020751			MELO3C015892
MELO3C015539	MELO3C014117	MELO3C002537	MELO3C013592	MELO3C005753	MELO3C005827			MELO3C014659
MELO3C010312	MELO3C014063	MELO3C012917	MELO3C015426	MELO3C023641	MELO3C023604			MELO3C014608
MELO3C008215	MELO3C011742	MELO3C025465	MELO3C011576	MELO3C013276	MELO3C021417			MELO3C023074
MELO3C019808	MELO3C004818	MELO3C012525	MELO3C009976	MELO3C013277	MELO3C022532			MELO3C012657
MELO3C018174	MELO3C012987	MELO3C011323	MELO3C014526	MELO3C022319	MELO3C013083			MELO3C012364
MELO3C025088	MELO3C015238	MELO3C022981	MELO3C004149	MELO3C016660	MELO3C023076			MELO3C005993
MELO3C025089	MELO3C009930	MELO3C022982	MELO3C019373	MELO3C013197	MELO3C020328			MELO3C026644
MELO3C005111	MELO3C008614	MELO3C016848	MELO3C017863	MELO3C015728	MELO3C014810			MELO3C011317
MELO3C020637	MELO3C006536	MELO3C016849	MELO3C007507	MELO3C010024	MELO3C016689			MELO3C010691
MELO3C015151	MELO3C016926	MELO3C016821	MELO3C018785	MELO3C002312	MELO3C022825			MELO3C010690
MELO3C004230	MELO3C011743	MELO3C003169	MELO3C015950	MELO3C002313	MELO3C005789			MELO3C003407
MELO3C024857	MELO3C025702	MELO3C003170	MELO3C023889	MELO3C025339	MELO3C012645			MELO3C004077
MELO3C009007	MELO3C021212	MELO3C021137	MELO3C021447	MELO3C025932	MELO3C012082			MELO3C002697
MELO3C018131	MELO3C004836	MELO3C012009	MELO3C010370	MELO3C015128	MELO3C013623			MELO3C002142
MELO3C018132	MELO3C012808	MELO3C023896	MELO3C024529	MELO3C020363	MELO3C002627			MELO3C026270
MELO3C014004	MELO3C016417	MELO3C021293	MELO3C005129	MELO3C016425	MELO3C003468			MELO3C013013
MELO3C014005	MELO3C007827	MELO3C021294	MELO3C005811	MELO3C024168	MELO3C023947			MELO3C009181
MELO3C026968	MELO3C005294	MELO3C002635	MELO3C011883	MELO3C002788	MELO3C009934			MELO3C012212
MELO3C016296	MELO3C020617	MELO3C002536	MELO3C019297	MELO3C003961	MELO3C009833			MELO3C025964
MELO3C016297	MELO3C003845	MELO3C009516	MELO3C019298	MELO3C006249	MELO3C007253			MELO3C026161
MELO3C007709	MELO3C014578	MELO3C009517	MELO3C021412	MELO3C006250	MELO3C007323			MELO3C013983
MELO3C022198	MELO3C013100	MELO3C009274	MELO3C015513	MELO3C018943	MELO3C007324			MELO3C007357
MELO3C022199	MELO3C002302	MELO3C017817	MELO3C015512	MELO3C018942	MELO3C007325			MELO3C025056
MELO3C022550	MELO3C022701	MELO3C007865	MELO3C010781	MELO3C020899	MELO3C009692			MELO3C026487
MELO3C020589	MELO3C007664	MELO3C003160	MELO3C018027	MELO3C019281	MELO3C006501			MELO3C009442
MELO3C020590	MELO3C022013	MELO3C022157	MELO3C007077	MELO3C003803	MELO3C013980			MELO3C023017
MELO3C016200	MELO3C015743	MELO3C005459	MELO3C023719	MELO3C023066	MELO3C007909			MELO3C014833
MELO3C020779	MELO3C022362	MELO3C005601	MELO3C002319	MELO3C020370	MELO3C022852			MELO3C022802
MELO3C020780	MELO3C009720	MELO3C023379	MELO3C015476	MELO3C020369	MELO3C018843			MELO3C005760
MELO3C020781	MELO3C009192	MELO3C023380	MELO3C010708	MELO3C014897	MELO3C015881			MELO3C018455
MELO3C026955	MELO3C014498	MELO3C012393	MELO3C010709	MELO3C003099	MELO3C021220			MELO3C018471
MELO3C022436	MELO3C004544	MELO3C012392	MELO3C010707	MELO3C002967	MELO3C002099			MELO3C015798
MELO3C024660	MELO3C006834	MELO3C021906	MELO3C009952	MELO3C005281	MELO3C026630			MELO3C016053
MELO3C008120	MELO3C014905	MELO3C016341	MELO3C006577	MELO3C020497	MELO3C009517			MELO3C011350
MELO3C008119	MELO3C017618	MELO3C017628	MELO3C006603	MELO3C009759	MELO3C009518			MELO3C006338
MELO3C011254	MELO3C012286	MELO3C009564	MELO3C019564	MELO3C013733	MELO3C006805			MELO3C007278
MELO3C011255	MELO3C025712	MELO3C007202	MELO3C016552	MELO3C017959	MELO3C019521
MELO3C014682	MELO3C004197	MELO3C024517	MELO3C016553	MELO3C005631	MELO3C016985
MELO3C022125	MELO3C006459	MELO3C018483	MELO3C014003	MELO3C021720	MELO3C023810
MELO3C018791	MELO3C003135	MELO3C018719	MELO3C012712	MELO3C022729	MELO3C013625
MELO3C015772	MELO3C023304	MELO3C004262	MELO3C011950	MELO3C009930	MELO3C026240
MELO3C025194	MELO3C025921	MELO3C006351	MELO3C019689	MELO3C009929	MELO3C016988
MELO3C024760	MELO3C022494	MELO3C024818	MELO3C009572	MELO3C026971	MELO3C007536
MELO3C011143	MELO3C006447	MELO3C007174	MELO3C009571	MELO3C022107	MELO3C007832
MELO3C009476	MELO3C006448	MELO3C005374	MELO3C006363	MELO3C013104	MELO3C003190
MELO3C026028	MELO3C006449	MELO3C003919	MELO3C007092	MELO3C024401	MELO3C012034
MELO3C018422	MELO3C014113	MELO3C004259	MELO3C005237	MELO3C010085	MELO3C002524
MELO3C018423	MELO3C013775	MELO3C004586	MELO3C013361	MELO3C017503	MELO3C003544
MELO3C018424	MELO3C005859	MELO3C014038	MELO3C011513	MELO3C022758	MELO3C009900
MELO3C018421	MELO3C020055	MELO3C018890	MELO3C014401	MELO3C022756	MELO3C009721
MELO3C012361	MELO3C025417	MELO3C023530	MELO3C014309	MELO3C006403	MELO3C023022
MELO3C012239	MELO3C007414	MELO3C020502	MELO3C009027	MELO3C006404	MELO3C026936
MELO3C021474	MELO3C025101	MELO3C008204	MELO3C011901	MELO3C025605	MELO3C016871
MELO3C015458	MELO3C013519	MELO3C020261	MELO3C021684	MELO3C018290	MELO3C008838
MELO3C004579	MELO3C017095	MELO3C017682	MELO3C006602	MELO3C010155	MELO3C026951
MELO3C016305	MELO3C026215	MELO3C002853	MELO3C014907	MELO3C026607	MELO3C004704
MELO3C007537	MELO3C014953	MELO3C002434	MELO3C003214	MELO3C026867	MELO3C003623
MELO3C005451	MELO3C016323	MELO3C015223	MELO3C003215	MELO3C021632	MELO3C009775
MELO3C023277	MELO3C001982	MELO3C014246	MELO3C011911	MELO3C018616	MELO3C006486
MELO3C023278	MELO3C016819	MELO3C014245	MELO3C002279	MELO3C013281	MELO3C006487
MELO3C003568	MELO3C016741	MELO3C017981	MELO3C017408	MELO3C004927	MELO3C006874
MELO3C014132	MELO3C007864	MELO3C010954	MELO3C010668	MELO3C002550	MELO3C016911
MELO3C016138	MELO3C008874	MELO3C006193	MELO3C009574	MELO3C015086	MELO3C012216
MELO3C007716	MELO3C016879	MELO3C014206	MELO3C006050	MELO3C010318	MELO3C015379
MELO3C005719	MELO3C016218	MELO3C023378	MELO3C007421	MELO3C026738	MELO3C009514
MELO3C019296	MELO3C007961	MELO3C011711	MELO3C024264	MELO3C008778	MELO3C009267
MELO3C014810	MELO3C021564	MELO3C021212	MELO3C013690	MELO3C024419	MELO3C009266
MELO3C020771	MELO3C005768	MELO3C002202	MELO3C010353	MELO3C002118	MELO3C009140
MELO3C020772	MELO3C015835	MELO3C010888	MELO3C008214	MELO3C024710	MELO3C009141
MELO3C026071	MELO3C015836	MELO3C025368	MELO3C011673	MELO3C003713	MELO3C025357
MELO3C015494	MELO3C012265	MELO3C007360	MELO3C014587	MELO3C013050	MELO3C025366
MELO3C012084	MELO3C022558	MELO3C021490	MELO3C026099	MELO3C013049	MELO3C007586
MELO3C012085	MELO3C022376	MELO3C021491	MELO3C011492	MELO3C006298	MELO3C021597
MELO3C010045	MELO3C026517	MELO3C005351	MELO3C009826	MELO3C016540	MELO3C013446
MELO3C011147	MELO3C016957	MELO3C024307	MELO3C014140	MELO3C016541	MELO3C002083
MELO3C017024	MELO3C018994	MELO3C002589	MELO3C005310	MELO3C025842	MELO3C015253
MELO3C017559	MELO3C005378	MELO3C004454	MELO3C022568	MELO3C020484	MELO3C015633
MELO3C018055	MELO3C020501	MELO3C004455	MELO3C009259	MELO3C008885	MELO3C017345
MELO3C020591	MELO3C024745	MELO3C026010	MELO3C015937	MELO3C012471	MELO3C017344
MELO3C015230	MELO3C025681	MELO3C015899	MELO3C002261	MELO3C010057	MELO3C009470
MELO3C013960	MELO3C015407	MELO3C015900	MELO3C003879	MELO3C012954	MELO3C010430
MELO3C019297	MELO3C004524	MELO3C019632	MELO3C014594	MELO3C019488	MELO3C005751
MELO3C019312	MELO3C018277	MELO3C011008	MELO3C020206	MELO3C026943	MELO3C013402
MELO3C014547	MELO3C013711	MELO3C009857	MELO3C016909	MELO3C022863	MELO3C020596
MELO3C016661	MELO3C007286	MELO3C009858	MELO3C023130	MELO3C024137	MELO3C020597
MELO3C016140	MELO3C007354	MELO3C009856	MELO3C002879	MELO3C011889	MELO3C020675
MELO3C016405	MELO3C022439	MELO3C016292	MELO3C005795	MELO3C021284	MELO3C010274
MELO3C022006	MELO3C017450	MELO3C018808	MELO3C011973	MELO3C014412	MELO3C018132
MELO3C005476	MELO3C009960	MELO3C013636	MELO3C002490	MELO3C016736	MELO3C009788
MELO3C018632	MELO3C022987	MELO3C013894	MELO3C009241	MELO3C021688	MELO3C016313
MELO3C012021	MELO3C014936	MELO3C010444	MELO3C009242	MELO3C004091	MELO3C018051
MELO3C012022	MELO3C012226	MELO3C024590	MELO3C004179	MELO3C012327	MELO3C005485
MELO3C008404	MELO3C007572	MELO3C005337	MELO3C016714	MELO3C012328	MELO3C021118
MELO3C014287	MELO3C020983	MELO3C018835	MELO3C017673	MELO3C017381	MELO3C023420
MELO3C008836	MELO3C022299	MELO3C013267	MELO3C018353	MELO3C026291	MELO3C011866
MELO3C005179	MELO3C022373	MELO3C013268	MELO3C022262	MELO3C003362	MELO3C002249
MELO3C013302	MELO3C022404	MELO3C013269	MELO3C015423	MELO3C026494	MELO3C002250
MELO3C018297	MELO3C002462	MELO3C020152	MELO3C004316	MELO3C026619	MELO3C006438
MELO3C011489	MELO3C009524	MELO3C017810	MELO3C016542	MELO3C004342	MELO3C007338
MELO3C003484	MELO3C009204	MELO3C022867	MELO3C017043	MELO3C006778	MELO3C007870
MELO3C003485	MELO3C006027	MELO3C002848	MELO3C017044	MELO3C006779	MELO3C007871
MELO3C003878	MELO3C020546	MELO3C017098	MELO3C016965	MELO3C005215	MELO3C024191
MELO3C018210	MELO3C010824	MELO3C008480	MELO3C026358	MELO3C011830	MELO3C024424
MELO3C018211	MELO3C009716	MELO3C026705	MELO3C003193	MELO3C010018	MELO3C024425
MELO3C008750	MELO3C020374	MELO3C024038	MELO3C015910	MELO3C003917	MELO3C013676
MELO3C016262	MELO3C006058	MELO3C007157	MELO3C012142	MELO3C006169	MELO3C025737
MELO3C021073	MELO3C024380	MELO3C007491	MELO3C012016	MELO3C025244	MELO3C015362
MELO3C024392	MELO3C020848	MELO3C008790	MELO3C020796	MELO3C023644	MELO3C026992
MELO3C012454	MELO3C025786	MELO3C005835	MELO3C011413	MELO3C020694	MELO3C003520
MELO3C012455	MELO3C002665	MELO3C023382	MELO3C009440	MELO3C016437	MELO3C009942
MELO3C021382	MELO3C017506	MELO3C020942	MELO3C005640	MELO3C021521	MELO3C013720
MELO3C012885	MELO3C010494	MELO3C020941	MELO3C024391	MELO3C021125	MELO3C016202
MELO3C014304	MELO3C018981	MELO3C009497	MELO3C002015	MELO3C013553	MELO3C007733
MELO3C019555	MELO3C024379	MELO3C014418	MELO3C019939	MELO3C024001	MELO3C019110
MELO3C019554	MELO3C002389	MELO3C008741	MELO3C003375	MELO3C005678	MELO3C025056
MELO3C012027	MELO3C026753	MELO3C019464	MELO3C009594	MELO3C012672	MELO3C005302
MELO3C004974	MELO3C005267	MELO3C016135	MELO3C017967	MELO3C015926	MELO3C018426
MELO3C004864		MELO3C003168	MELO3C003044	MELO3C020559	MELO3C018340
MELO3C011093		MELO3C022241	MELO3C018479	MELO3C008510	MELO3C022348
MELO3C007886		MELO3C015371	MELO3C024175	MELO3C006173	MELO3C025309
MELO3C007885		MELO3C015222	MELO3C002402	MELO3C006292	MELO3C017511
MELO3C012371		MELO3C019909	MELO3C002213	MELO3C006665	MELO3C003622
MELO3C011810		MELO3C011367	MELO3C002028	MELO3C017871	MELO3C009557
MELO3C023840		MELO3C011017	MELO3C013013	MELO3C017869	MELO3C009182
MELO3C002245		MELO3C008545	MELO3C014522	MELO3C015774	MELO3C014504
MELO3C002246		MELO3C004291	MELO3C004103	MELO3C023963	MELO3C016124
MELO3C002247		MELO3C007840	MELO3C016635	MELO3C019021	MELO3C007804
MELO3C003603		MELO3C022789	MELO3C017953	MELO3C005160	MELO3C022179
MELO3C024925		MELO3C010985	MELO3C005684	MELO3C018413	MELO3C022036
MELO3C012373		MELO3C009225	MELO3C013359	MELO3C018453	MELO3C005351
MELO3C026806		MELO3C009130	MELO3C020172	MELO3C015965	MELO3C005815
MELO3C002516		MELO3C009129	MELO3C008231	MELO3C026453	MELO3C018788
MELO3C018259		MELO3C023696	MELO3C008230	MELO3C019694	MELO3C012266
MELO3C006248		MELO3C012395	MELO3C003792	MELO3C025783	MELO3C011944
MELO3C017023		MELO3C012257	MELO3C013752	MELO3C012808	MELO3C018234
MELO3C016149		MELO3C012258	MELO3C013699	MELO3C023923	MELO3C017947
MELO3C016153		MELO3C019666	MELO3C016759	MELO3C026749	MELO3C017948
MELO3C007444		MELO3C020673	MELO3C003150	MELO3C006263	MELO3C007530
MELO3C007470		MELO3C008426	MELO3C003295	MELO3C016527	MELO3C022145
MELO3C003002		MELO3C011460	MELO3C013383	MELO3C023909	MELO3C012366
MELO3C013376		MELO3C011461	MELO3C018161	MELO3C010104	MELO3C021219
MELO3C013377		MELO3C012871	MELO3C009190	MELO3C006516	MELO3C009288
MELO3C022464		MELO3C012994	MELO3C006856	MELO3C016431	MELO3C006091
MELO3C002629		MELO3C024595	MELO3C024247	MELO3C017796	MELO3C006090
MELO3C002455		MELO3C021979	MELO3C001962	MELO3C019108	MELO3C006863
MELO3C012945		MELO3C025105	MELO3C014723	MELO3C019183	MELO3C014016
MELO3C026889		MELO3C020946	MELO3C014724	MELO3C002915	MELO3C016797
MELO3C006811		MELO3C019258	MELO3C003991	MELO3C002986	MELO3C016796
MELO3C006810		MELO3C015281	MELO3C006538	MELO3C013429	MELO3C016712
MELO3C016224		MELO3C012934	MELO3C007478	MELO3C015765	MELO3C016713
MELO3C012766		MELO3C016584	MELO3C007717	MELO3C015803	MELO3C017700
MELO3C023204		MELO3C007256	MELO3C024959	MELO3C021456	MELO3C007424
MELO3C020933		MELO3C025210	MELO3C024960	MELO3C025290	MELO3C013264
MELO3C002164		MELO3C003200	MELO3C023550	MELO3C026184	MELO3C012270
MELO3C002163		MELO3C003201	MELO3C008136	MELO3C006573	MELO3C012271
MELO3C017355		MELO3C025189	MELO3C026554	MELO3C022162	MELO3C012268
MELO3C008435		MELO3C020940	MELO3C011012	MELO3C018414	MELO3C012269
MELO3C018175		MELO3C020547	MELO3C011013	MELO3C018454	MELO3C021333
MELO3C026740		MELO3C017273	MELO3C014367	MELO3C013100	MELO3C013043
MELO3C019552		MELO3C012998	MELO3C014239	MELO3C011872	MELO3C009421
MELO3C025623		MELO3C023932	MELO3C017960	MELO3C018292	MELO3C006083
MELO3C025624		MELO3C005224	MELO3C024516	MELO3C020985	MELO3C018566
MELO3C018027		MELO3C018659	MELO3C003147	MELO3C025560	MELO3C018749
MELO3C022772		MELO3C013304	MELO3C018551	MELO3C003506	MELO3C012195
MELO3C018878		MELO3C023483	MELO3C024080	MELO3C003505	MELO3C021408
MELO3C023558		MELO3C020843	MELO3C024385	MELO3C026982	MELO3C010283
MELO3C010662		MELO3C019332	MELO3C024441	MELO3C026983	MELO3C003418
MELO3C009512		MELO3C019354	MELO3C024800	MELO3C026984	MELO3C003649
MELO3C009372		MELO3C022494	MELO3C013583	MELO3C009580	MELO3C013019
MELO3C009373		MELO3C002496	MELO3C020531	MELO3C006536	MELO3C014476
MELO3C004090		MELO3C011127	MELO3C014580	MELO3C017578	MELO3C006262
MELO3C016686		MELO3C009618	MELO3C014579	MELO3C003090	MELO3C017017
MELO3C016309		MELO3C007708	MELO3C006234	MELO3C018561	MELO3C007617
MELO3C007586		MELO3C020928	MELO3C005565	MELO3C015814	MELO3C018798
MELO3C022303		MELO3C003594	MELO3C005681	MELO3C022618	MELO3C023496
MELO3C010207		MELO3C003776	MELO3C024188	MELO3C015328	MELO3C024448
MELO3C017356		MELO3C020434	MELO3C012074	MELO3C015327	MELO3C011996
MELO3C017282		MELO3C010502	MELO3C002756	MELO3C022674	MELO3C025773
MELO3C013023		MELO3C008968	MELO3C001992	MELO3C003981	MELO3C002079
MELO3C013908		MELO3C022149	MELO3C001993	MELO3C006127	MELO3C015506
MELO3C013909		MELO3C012729	MELO3C015120	MELO3C003165	MELO3C017009
MELO3C013906		MELO3C013462	MELO3C009161	MELO3C018311	MELO3C025644
MELO3C013907		MELO3C021779	MELO3C006718	MELO3C026703	MELO3C016188
MELO3C017588		MELO3C002674	MELO3C008009	MELO3C008710	MELO3C023266
MELO3C007013		MELO3C009507	MELO3C008010	MELO3C016204	MELO3C026947
MELO3C021535		MELO3C014697	MELO3C026603	MELO3C016205	MELO3C002773
MELO3C005568		MELO3C014698	MELO3C007399	MELO3C007942	MELO3C013058
MELO3C018693		MELO3C007652	MELO3C020851	MELO3C025277	MELO3C009741
MELO3C020958		MELO3C008882	MELO3C021183	MELO3C003134	MELO3C006379
MELO3C021918		MELO3C012468	MELO3C003819	MELO3C018764	MELO3C017985
MELO3C011215		MELO3C011818	MELO3C020290	MELO3C021742	MELO3C007224
MELO3C011216		MELO3C002523	MELO3C025475	MELO3C003500	MELO3C007225
MELO3C018160		MELO3C010167	MELO3C024951	MELO3C023052	MELO3C007708
MELO3C024511		MELO3C010168	MELO3C023501	MELO3C004006	MELO3C024198
MELO3C018789		MELO3C010203	MELO3C011966	MELO3C018670	MELO3C013121
MELO3C011991		MELO3C011404	MELO3C018292	MELO3C023652	MELO3C012135
MELO3C021433		MELO3C009378	MELO3C020654	MELO3C015703	MELO3C012033
MELO3C020631		MELO3C014636	MELO3C002078	MELO3C020611	MELO3C002784
MELO3C015071		MELO3C014637	MELO3C008123	MELO3C016475	MELO3C002623
MELO3C026548		MELO3C026372	MELO3C011481	MELO3C013805	MELO3C015498
MELO3C013055		MELO3C002364	MELO3C014105	MELO3C019154	MELO3C010196
MELO3C009403		MELO3C002365	MELO3C024495	MELO3C018607	MELO3C022678
MELO3C020409		MELO3C019921	MELO3C022082	MELO3C012591	MELO3C024820
MELO3C020410		MELO3C026745	MELO3C018496	MELO3C015749	MELO3C016092
MELO3C014139		MELO3C009784	MELO3C018693	MELO3C012457	MELO3C016342
MELO3C016260		MELO3C018578	MELO3C015773	MELO3C011884	MELO3C007328
MELO3C016261		MELO3C011857	MELO3C012452	MELO3C025680	MELO3C007327
MELO3C002210		MELO3C022291	MELO3C021403	MELO3C015171	MELO3C012644
MELO3C014760		MELO3C017208	MELO3C015424	MELO3C015106	MELO3C023387
MELO3C016542		MELO3C017209	MELO3C026160	MELO3C014527	MELO3C021414
MELO3C016744		MELO3C006209	MELO3C009220	MELO3C020359	MELO3C021415
MELO3C016743		MELO3C014925	MELO3C014730	MELO3C007181	MELO3C021416
MELO3C018930		MELO3C017811	MELO3C014474	MELO3C008051	MELO3C017346
MELO3C012087		MELO3C005709	MELO3C005927	MELO3C022043	MELO3C013046
MELO3C012086		MELO3C024432	MELO3C013762	MELO3C022836	MELO3C014655
MELO3C023225		MELO3C018380	MELO3C010532	MELO3C005632	MELO3C006884
MELO3C022334		MELO3C022247	MELO3C021988	MELO3C020061	MELO3C016872
MELO3C003625		MELO3C002461	MELO3C022817	MELO3C023315	MELO3C007319
MELO3C003626		MELO3C002462	MELO3C013225	MELO3C004771	MELO3C018528
MELO3C016557		MELO3C002463	MELO3C002569	MELO3C024637	MELO3C013385
MELO3C016558		MELO3C017296	MELO3C017521	MELO3C022759	MELO3C012149
MELO3C017967		MELO3C010736	MELO3C003506	MELO3C016505	MELO3C020847
MELO3C009937		MELO3C014664	MELO3C003813	MELO3C016590	MELO3C025547
MELO3C026003		MELO3C014665	MELO3C003812	MELO3C010377	MELO3C002624
MELO3C012726		MELO3C016939	MELO3C004328	MELO3C010378	MELO3C017146
MELO3C023371		MELO3C024827	MELO3C016968	MELO3C008955	MELO3C003573
MELO3C022941		MELO3C007046	MELO3C007874	MELO3C008931	MELO3C009621
MELO3C020969		MELO3C012010	MELO3C013382	MELO3C008849	MELO3C016281
MELO3C020613		MELO3C002538	MELO3C023996	MELO3C022808	MELO3C007857
MELO3C002600		MELO3C002072	MELO3C023997	MELO3C005564	MELO3C008988
MELO3C002441		MELO3C010889	MELO3C004507	MELO3C005774	MELO3C020798
MELO3C011022		MELO3C010890	MELO3C019568	MELO3C011822	MELO3C022342
MELO3C004664		MELO3C003544	MELO3C007549	MELO3C020947	MELO3C002662
MELO3C005787		MELO3C004596	MELO3C022206	MELO3C009300	MELO3C002244
MELO3C024162		MELO3C007923	MELO3C003043	MELO3C023040	MELO3C017318
MELO3C012307		MELO3C024540	MELO3C011777	MELO3C020296	MELO3C006523
MELO3C012306		MELO3C011730	MELO3C023887	MELO3C016926	MELO3C007981
MELO3C020763		MELO3C010221	MELO3C021404	MELO3C010573	MELO3C025205
MELO3C020764		MELO3C024695	MELO3C002285	MELO3C015693	MELO3C005494
MELO3C020765		MELO3C009807	MELO3C017490	MELO3C011714	MELO3C005495
MELO3C020766		MELO3C009629	MELO3C017248	MELO3C002745	MELO3C005792
MELO3C020767		MELO3C006236	MELO3C009871	MELO3C002746	MELO3C020145
MELO3C021842		MELO3C007140	MELO3C009415	MELO3C002325	MELO3C020933
MELO3C002143		MELO3C023127	MELO3C014241	MELO3C015119	MELO3C021683
MELO3C003314		MELO3C003131	MELO3C006689	MELO3C009495	MELO3C017371
MELO3C005720		MELO3C018683	MELO3C013983	MELO3C026396	MELO3C023962
MELO3C005721		MELO3C019267	MELO3C016758	MELO3C012464	MELO3C003979
MELO3C018711		MELO3C011183	MELO3C007499	MELO3C025694	MELO3C003980
MELO3C018710		MELO3C010852	MELO3C007959	MELO3C005022	MELO3C006253
MELO3C025184		MELO3C003467	MELO3C007958	MELO3C003540	MELO3C007318
MELO3C025183		MELO3C003517	MELO3C003072	MELO3C003800	MELO3C013403
MELO3C002028		MELO3C009575	MELO3C024281	MELO3C003801	MELO3C012547
MELO3C011148		MELO3C009528	MELO3C011847	MELO3C004257	MELO3C024346
MELO3C009108		MELO3C009529	MELO3C011848	MELO3C025260	MELO3C012343
MELO3C013859		MELO3C009530	MELO3C005058	MELO3C022062	MELO3C013683
MELO3C025853		MELO3C009426	MELO3C004840	MELO3C024169	MELO3C002224
MELO3C025854		MELO3C006425	MELO3C002299	MELO3C023627	MELO3C010125
MELO3C009219		MELO3C016197	MELO3C026543	MELO3C004732	MELO3C017109
MELO3C024866		MELO3C025983	MELO3C010929	MELO3C002813	MELO3C003408
MELO3C016304		MELO3C002752	MELO3C012984	MELO3C015003	MELO3C009215
MELO3C024183		MELO3C009648	MELO3C009644	MELO3C003452	MELO3C009143
MELO3C024257		MELO3C016334	MELO3C014565	MELO3C014459	MELO3C009094
MELO3C021941		MELO3C007679	MELO3C006073	MELO3C003197	MELO3C023046
MELO3C021387		MELO3C012263	MELO3C006362	MELO3C003198	MELO3C006763
MELO3C011061		MELO3C011899	MELO3C007778	MELO3C025076	MELO3C025360
MELO3C016308		MELO3C018394	MELO3C018498	MELO3C011839	MELO3C007059
MELO3C017864		MELO3C019226	MELO3C012590	MELO3C018282	MELO3C007484
MELO3C021884		MELO3C019227	MELO3C021284	MELO3C001973	MELO3C007494
MELO3C021793		MELO3C002499	MELO3C003306	MELO3C012957	MELO3C007495
MELO3C017480		MELO3C002105	MELO3C014269	MELO3C023800	MELO3C024547
MELO3C010785		MELO3C006773	MELO3C006936	MELO3C026357	MELO3C015772
MELO3C014548		MELO3C019567	MELO3C016149	MELO3C016065	MELO3C012189
MELO3C023001		MELO3C016333	MELO3C017663	MELO3C022097	MELO3C019585
MELO3C020425		MELO3C017803	MELO3C025102	MELO3C005855	MELO3C022459
MELO3C013350		MELO3C005553	MELO3C005339	MELO3C024438	MELO3C015613
MELO3C015137		MELO3C005858	MELO3C005886	MELO3C023238	MELO3C009181
MELO3C010673		MELO3C015729	MELO3C024184	MELO3C002743	MELO3C006069
MELO3C003486		MELO3C012463	MELO3C009297	MELO3C001922	MELO3C006477
MELO3C008672		MELO3C012434	MELO3C014460	MELO3C015625	MELO3C006564
MELO3C004329		MELO3C015314	MELO3C003918	MELO3C014353	MELO3C014895
MELO3C005068		MELO3C015315	MELO3C013869	MELO3C014354	MELO3C021655
MELO3C005069		MELO3C011442	MELO3C025625	MELO3C014355	MELO3C015962
MELO3C005305		MELO3C006284	MELO3C010474	MELO3C003992	MELO3C026807
MELO3C002412		MELO3C006903	MELO3C007583	MELO3C004216	MELO3C023350
MELO3C010858		MELO3C024826	MELO3C007834	MELO3C010481	MELO3C002591
MELO3C016561		MELO3C005264	MELO3C002949	MELO3C010402	MELO3C002064
MELO3C016562		MELO3C005801	MELO3C005680	MELO3C023645	MELO3C003323
MELO3C016563		MELO3C015845	MELO3C005732	MELO3C024970	MELO3C009936
MELO3C021721		MELO3C024416	MELO3C016054	MELO3C011823	MELO3C006353
MELO3C002078		MELO3C021822	MELO3C023353	MELO3C025173	MELO3C006352
MELO3C015530		MELO3C021427	MELO3C020676	MELO3C025174	MELO3C007054
MELO3C015531		MELO3C004736	MELO3C002057	MELO3C014986	MELO3C007055
MELO3C009691		MELO3C024629	MELO3C015575	MELO3C010193	MELO3C007358
MELO3C006016		MELO3C014427	MELO3C024689	MELO3C018195	MELO3C008836
MELO3C006468		MELO3C014428	MELO3C009640	MELO3C026583	MELO3C026029
MELO3C007175		MELO3C006491	MELO3C009513	MELO3C014323	MELO3C024135
MELO3C007421		MELO3C017562	MELO3C004583	MELO3C006465	MELO3C012320
MELO3C005710		MELO3C018590	MELO3C016126	MELO3C016837	MELO3C019691
MELO3C023546		MELO3C027013	MELO3C026009	MELO3C016836	MELO3C019758
MELO3C021168		MELO3C019254	MELO3C026436	MELO3C010392	MELO3C025688
MELO3C020530		MELO3C025793	MELO3C002080	MELO3C007597	MELO3C015417
MELO3C002641		MELO3C024036	MELO3C017112	MELO3C020742	MELO3C004147
MELO3C010972		MELO3C013925	MELO3C014735	MELO3C019155	MELO3C006212
MELO3C009738		MELO3C024411	MELO3C014613	MELO3C021616	MELO3C016285
MELO3C009251		MELO3C012324	MELO3C006120	MELO3C018438	MELO3C007303
MELO3C010421		MELO3C012285	MELO3C006623	MELO3C024107	MELO3C007302
MELO3C016181		MELO3C025557	MELO3C014812	MELO3C012715	MELO3C025088
MELO3C025536		MELO3C002191	MELO3C016495	MELO3C015867	MELO3C005749
MELO3C002526		MELO3C002190	MELO3C014175	MELO3C026691	MELO3C012550
MELO3C017452		MELO3C001979	MELO3C016093	MELO3C023309	MELO3C019643
MELO3C003975		MELO3C001977	MELO3C007154	MELO3C023310	MELO3C009326
MELO3C004640		MELO3C001978	MELO3C007153	MELO3C021164	MELO3C020450
MELO3C005985		MELO3C003932	MELO3C025915	MELO3C004778	MELO3C006864
MELO3C014752		MELO3C006454	MELO3C025914	MELO3C015420	MELO3C008500
MELO3C014753		MELO3C016938	MELO3C002568	MELO3C012833	MELO3C016496
MELO3C016374		MELO3C010501	MELO3C002567	MELO3C008768	MELO3C018959
MELO3C016375		MELO3C007490	MELO3C020005	MELO3C023752	MELO3C022075
MELO3C018056		MELO3C025510	MELO3C026505	MELO3C017035	MELO3C005607
MELO3C007252		MELO3C018798	MELO3C010677	MELO3C017036	MELO3C012403
MELO3C007251		MELO3C015690	MELO3C010676	MELO3C017034	MELO3C002832
MELO3C007548		MELO3C023484	MELO3C003722	MELO3C016088	MELO3C001964
MELO3C007549		MELO3C009404	MELO3C022708	MELO3C008048	MELO3C026261
MELO3C026039		MELO3C003949	MELO3C022709	MELO3C018818	MELO3C012874
MELO3C012320		MELO3C004382	MELO3C009135	MELO3C021026	MELO3C022734
MELO3C012109		MELO3C003148	MELO3C004114	MELO3C017418	MELO3C014481
MELO3C020979		MELO3C022012	MELO3C006014	MELO3C006467	MELO3C014482
MELO3C018081		MELO3C002923	MELO3C006030	MELO3C006466	MELO3C004004
MELO3C009971		MELO3C005318	MELO3C023739	MELO3C018966	MELO3C019544
MELO3C014009		MELO3C005319	MELO3C002130	MELO3C016106	MELO3C005794
MELO3C024532		MELO3C005320	MELO3C017229	MELO3C005130	MELO3C012094
MELO3C019161		MELO3C005575	MELO3C003730	MELO3C005230	MELO3C024799
MELO3C005624		MELO3C002648	MELO3C022647	MELO3C005229	MELO3C019277
MELO3C005746		MELO3C002535	MELO3C009878	MELO3C005479	MELO3C019762
MELO3C023604		MELO3C002534	MELO3C006749	MELO3C005535	MELO3C002830
MELO3C012494		MELO3C002500	MELO3C007714	MELO3C012491	MELO3C002500
MELO3C022462		MELO3C015525	MELO3C008008	MELO3C020033	MELO3C002378
MELO3C022463		MELO3C008196	MELO3C003292	MELO3C023202	MELO3C026243
MELO3C020563		MELO3C003408	MELO3C013102	MELO3C020827	MELO3C009520
MELO3C019877		MELO3C009948	MELO3C012619	MELO3C022237	MELO3C009247
MELO3C019878		MELO3C009329	MELO3C002726	MELO3C022236	MELO3C009248
MELO3C003569		MELO3C014709	MELO3C002727	MELO3C020676	MELO3C006804
MELO3C006234		MELO3C014710	MELO3C010655	MELO3C004959	MELO3C016172
MELO3C006235		MELO3C004069	MELO3C010692	MELO3C004826	MELO3C022834
MELO3C014794		MELO3C019537	MELO3C004306	MELO3C002816	MELO3C005289
MELO3C024512		MELO3C023532	MELO3C005979	MELO3C002626	MELO3C021057
MELO3C021544		MELO3C020907	MELO3C016964	MELO3C001936	MELO3C023571
MELO3C005493		MELO3C025701	MELO3C016409	MELO3C001937	MELO3C025195
MELO3C023586		MELO3C021377	MELO3C007357	MELO3C001938	MELO3C002465
MELO3C020526		MELO3C022435	MELO3C007609	MELO3C001939	MELO3C003902
MELO3C012801		MELO3C002541	MELO3C012138	MELO3C023984	MELO3C009706
MELO3C014700		MELO3C002542	MELO3C001958	MELO3C023985	MELO3C004199
MELO3C023003		MELO3C026215	MELO3C001959	MELO3C020384	MELO3C014764
MELO3C004115		MELO3C008310	MELO3C008128	MELO3C003989	MELO3C026361
MELO3C006199		MELO3C003902	MELO3C003797	MELO3C013938	MELO3C017745
MELO3C006200		MELO3C014751	MELO3C009645	MELO3C016659	MELO3C018774
MELO3C014917		MELO3C024832	MELO3C009646	MELO3C017942	MELO3C023485
MELO3C016609		MELO3C007385	MELO3C014648	MELO3C024523	MELO3C012051
MELO3C013926		MELO3C025448	MELO3C008668	MELO3C008834	MELO3C022520
MELO3C016988		MELO3C005258	MELO3C004474	MELO3C021602	MELO3C015287
MELO3C005484		MELO3C005843	MELO3C025387	MELO3C021601	MELO3C003567
MELO3C005485		MELO3C023640	MELO3C017008	MELO3C025456	MELO3C009500
MELO3C005888		MELO3C023519	MELO3C005099	MELO3C015860	MELO3C014512
MELO3C026945		MELO3C022374	MELO3C005556	MELO3C015861	MELO3C004619
MELO3C010113		MELO3C002543	MELO3C018385	MELO3C023851	MELO3C006167
MELO3C010743		MELO3C011208	MELO3C022411	MELO3C023850	MELO3C017928
MELO3C010668		MELO3C003497	MELO3C020670	MELO3C018375	MELO3C007752
MELO3C014590		MELO3C006184	MELO3C005007	MELO3C019693	MELO3C003213
MELO3C014552		MELO3C006805	MELO3C002385	MELO3C004709	MELO3C012161
MELO3C016190		MELO3C017583	MELO3C015409	MELO3C004708	MELO3C021287
MELO3C021554		MELO3C017945	MELO3C010220	MELO3C002023	MELO3C003746
MELO3C005611		MELO3C017947	MELO3C011396	MELO3C003507	MELO3C023926
MELO3C005680		MELO3C017948	MELO3C003795	MELO3C003643	MELO3C009443
MELO3C021458		MELO3C017946	MELO3C025791	MELO3C008582	MELO3C004161
MELO3C002802		MELO3C021609	MELO3C006857	MELO3C008580	MELO3C004429
MELO3C017252		MELO3C005221	MELO3C013874	MELO3C025641	MELO3C006891
MELO3C017251		MELO3C018464	MELO3C007461	MELO3C007035	MELO3C006892
MELO3C022974		MELO3C018465	MELO3C012130	MELO3C007034	MELO3C007457
MELO3C006696		MELO3C018466	MELO3C002352	MELO3C007994	MELO3C015697
MELO3C003017		MELO3C018467	MELO3C002345	MELO3C013292	MELO3C015698
MELO3C018783		MELO3C018468	MELO3C019798	MELO3C018268	MELO3C012239
MELO3C018784		MELO3C023518	MELO3C009556	MELO3C021344	MELO3C026566
MELO3C023448		MELO3C012384	MELO3C008609	MELO3C008020	MELO3C002054
MELO3C024255		MELO3C025904	MELO3C020229	MELO3C025100	MELO3C002055
MELO3C024256		MELO3C002544	MELO3C022113	MELO3C013239	MELO3C017135
MELO3C012083		MELO3C002545	MELO3C012446	MELO3C025762	MELO3C013003
MELO3C002777		MELO3C017314	MELO3C023273	MELO3C021269	MELO3C023929
MELO3C002768		MELO3C011444	MELO3C019595	MELO3C004874	MELO3C014709
MELO3C025005		MELO3C010793	MELO3C021162	MELO3C021741	MELO3C022985
MELO3C017631		MELO3C010794	MELO3C002272	MELO3C010525	MELO3C004214
MELO3C017632		MELO3C022693	MELO3C015115	MELO3C017995	MELO3C025365
MELO3C007559		MELO3C014585	MELO3C012961	MELO3C015743	MELO3C013734
MELO3C007558		MELO3C025599	MELO3C009374	MELO3C012098	MELO3C018047
MELO3C008932		MELO3C008028	MELO3C006162	MELO3C025178	MELO3C005586
MELO3C005795		MELO3C005452	MELO3C013788	MELO3C026797	MELO3C021939
MELO3C021202		MELO3C005896	MELO3C013790	MELO3C021736	MELO3C015375
MELO3C022302		MELO3C005897	MELO3C022192	MELO3C021735	MELO3C003886
MELO3C022306		MELO3C015846	MELO3C022193	MELO3C015564	MELO3C009819
MELO3C010675		MELO3C016008	MELO3C013360	MELO3C025315	MELO3C014432
MELO3C003774		MELO3C023470	MELO3C024235	MELO3C023924	MELO3C022974
MELO3C009470		MELO3C002103	MELO3C011894	MELO3C009581	MELO3C004496
MELO3C004597		MELO3C002104	MELO3C026677	MELO3C014685	MELO3C004495
MELO3C006771		MELO3C010179	MELO3C020967	MELO3C014317	MELO3C006047
MELO3C016110		MELO3C008250	MELO3C020930	MELO3C006102	MELO3C016581
MELO3C024061		MELO3C003387	MELO3C015478	MELO3C014071	MELO3C013998
MELO3C012202		MELO3C003411	MELO3C011435	MELO3C021563	MELO3C007621
MELO3C022325		MELO3C003856	MELO3C011114	MELO3C018373	MELO3C024570
MELO3C015335		MELO3C003868	MELO3C010686	MELO3C020569	MELO3C005498
MELO3C010332		MELO3C024006	MELO3C003307	MELO3C024696	MELO3C013353
MELO3C017145		MELO3C026880	MELO3C003803	MELO3C026596	MELO3C021945
MELO3C017146		MELO3C004572	MELO3C014406	MELO3C014291	MELO3C020695
MELO3C011026		MELO3C013735	MELO3C020318	MELO3C008585	MELO3C001981
MELO3C011027		MELO3C016188	MELO3C017006	MELO3C006952	MELO3C015413
MELO3C009870		MELO3C017724	MELO3C017997	MELO3C020736	MELO3C015414
MELO3C014672		MELO3C007649	MELO3C007420	MELO3C020737	MELO3C024678
MELO3C004504		MELO3C015852	MELO3C021533	MELO3C002935	MELO3C009521
MELO3C017876		MELO3C009170	MELO3C005457	MELO3C005354	MELO3C004159
MELO3C007422		MELO3C014280	MELO3C005701	MELO3C012040	MELO3C006033
MELO3C007423		MELO3C022997	MELO3C012477	MELO3C011765	MELO3C007046
MELO3C007505		MELO3C004138	MELO3C002768	MELO3C003730	MELO3C007367
MELO3C007892		MELO3C017072	MELO3C002769	MELO3C003844	MELO3C012570
MELO3C007893		MELO3C018972	MELO3C002000	MELO3C018159	MELO3C012228
MELO3C011998		MELO3C005905	MELO3C019828	MELO3C013001	MELO3C023252
MELO3C011989		MELO3C005906	MELO3C014109	MELO3C014818	MELO3C025901
MELO3C011990		MELO3C018855	MELO3C014033	MELO3C014853	MELO3C009488
MELO3C019634		MELO3C012635	MELO3C026300	MELO3C016835	MELO3C025634
MELO3C015076		MELO3C012381	MELO3C007377	MELO3C017679	MELO3C007306
MELO3C010330		MELO3C012110	MELO3C024496	MELO3C019077	MELO3C007858
MELO3C011128		MELO3C012111	MELO3C003219	MELO3C022050	MELO3C023147
MELO3C009387		MELO3C015330	MELO3C002980	MELO3C002969	MELO3C022056
MELO3C009386		MELO3C022697	MELO3C005406	MELO3C018757	MELO3C012194
MELO3C014521		MELO3C023926	MELO3C013323	MELO3C013251	MELO3C013603
MELO3C006926		MELO3C004026	MELO3C020627	MELO3C012071	MELO3C021449
MELO3C014069		MELO3C007371	MELO3C026079	MELO3C020836	MELO3C020489
MELO3C024573		MELO3C007562	MELO3C002286	MELO3C025528	MELO3C017449
MELO3C005807		MELO3C005453	MELO3C003382	MELO3C006813	MELO3C003618
MELO3C024063		MELO3C002435	MELO3C014659	MELO3C019492	MELO3C009540
MELO3C024268		MELO3C019843	MELO3C006600	MELO3C014937	MELO3C014499
MELO3C024434		MELO3C023960	MELO3C016376	MELO3C017855	MELO3C004637
MELO3C002371		MELO3C005940	MELO3C021511	MELO3C002904	MELO3C006241
MELO3C002119		MELO3C005941	MELO3C013384	MELO3C002905	MELO3C014128
MELO3C002120		MELO3C016674	MELO3C012235	MELO3C002933	MELO3C016135
MELO3C024673		MELO3C007856	MELO3C012231	MELO3C022809	MELO3C018759
MELO3C011174		MELO3C025494	MELO3C012232	MELO3C005138	MELO3C023465
MELO3C003725		MELO3C016006	MELO3C013632	MELO3C005886	MELO3C019365
MELO3C013014		MELO3C016031	MELO3C021446	MELO3C011783	MELO3C002571
MELO3C004403		MELO3C023266	MELO3C021727	MELO3C015107	MELO3C002223
MELO3C006396		MELO3C011546	MELO3C015186	MELO3C010074	MELO3C002039
MELO3C006426		MELO3C011547	MELO3C019987	MELO3C003496	MELO3C003760
MELO3C006885		MELO3C026903	MELO3C009446	MELO3C006143	MELO3C009209
MELO3C007266		MELO3C003950	MELO3C005929	MELO3C007036	MELO3C020261
MELO3C005773		MELO3C004406	MELO3C005993	MELO3C026318	MELO3C018902
MELO3C013401		MELO3C013740	MELO3C013880	MELO3C002913	MELO3C007341
MELO3C012372		MELO3C005913	MELO3C013879	MELO3C005672	MELO3C018694
MELO3C019677		MELO3C005914	MELO3C016894	MELO3C013294	MELO3C018846
MELO3C002201		MELO3C013322	MELO3C017881	MELO3C012702	MELO3C020996
MELO3C010878		MELO3C015795	MELO3C022195	MELO3C023479	MELO3C023407
MELO3C010879		MELO3C011985	MELO3C005793	MELO3C024325	MELO3C012304
MELO3C003572		MELO3C011727	MELO3C012162	MELO3C024326	MELO3C012028
MELO3C003573		MELO3C018305	MELO3C020792	MELO3C021926	MELO3C011905
MELO3C003649		MELO3C020888	MELO3C004917	MELO3C021927	MELO3C026623
MELO3C012962		MELO3C025786	MELO3C011421	MELO3C024784	MELO3C009484
MELO3C009391		MELO3C021310	MELO3C010964	MELO3C019305	MELO3C004549
MELO3C009304		MELO3C002860	MELO3C010724	MELO3C021430	MELO3C004550
MELO3C009303		MELO3C011591	MELO3C023995	MELO3C021815	MELO3C020317
MELO3C004209		MELO3C023961	MELO3C009341	MELO3C002822	MELO3C016962
MELO3C006909		MELO3C023927	MELO3C014677	MELO3C002786	MELO3C005326
MELO3C024571		MELO3C004080	MELO3C014290	MELO3C002721	MELO3C012062
MELO3C024471		MELO3C006213	MELO3C006176	MELO3C018215	MELO3C011940
MELO3C005302		MELO3C006212	MELO3C006619	MELO3C013069	MELO3C021907
MELO3C018449		MELO3C022124	MELO3C006823	MELO3C009801	MELO3C019256
MELO3C015799		MELO3C022123	MELO3C006935	MELO3C009720	MELO3C021288
MELO3C021217		MELO3C005609	MELO3C017714	MELO3C004211	MELO3C021151
MELO3C026846		MELO3C018450	MELO3C007201	MELO3C006666	MELO3C004809
MELO3C015031		MELO3C002436	MELO3C007633	MELO3C006667	MELO3C002003
MELO3C015030		MELO3C015377	MELO3C018782	MELO3C013820	MELO3C017206
MELO3C014593		MELO3C017415	MELO3C011853	MELO3C013821	MELO3C009903
MELO3C004004		MELO3C009105	MELO3C024751	MELO3C017015	MELO3C007769
MELO3C006609		MELO3C017761	MELO3C019270	MELO3C017014	MELO3C018768
MELO3C014969		MELO3C007065	MELO3C004874	MELO3C019026	MELO3C018769
MELO3C016734		MELO3C007066	MELO3C002693	MELO3C023672	MELO3C018770
MELO3C016632		MELO3C007937	MELO3C002513	MELO3C022404	MELO3C012407
MELO3C017646		MELO3C007962	MELO3C002379	MELO3C001926	MELO3C024739
MELO3C007179		MELO3C024545	MELO3C015352	MELO3C015245	MELO3C025964
MELO3C007564		MELO3C026033	MELO3C008155	MELO3C015627	MELO3C025717
MELO3C007565		MELO3C005610	MELO3C024993	MELO3C018106	MELO3C017572
MELO3C007888		MELO3C023566	MELO3C004177	MELO3C026593	MELO3C017628
MELO3C008808		MELO3C023390	MELO3C006292	MELO3C009760	MELO3C007504
MELO3C005735		MELO3C023391	MELO3C016679	MELO3C009761	MELO3C007872
MELO3C005736		MELO3C012028	MELO3C007145	MELO3C008612	MELO3C021550
MELO3C011916		MELO3C020944	MELO3C021484	MELO3C004020	MELO3C005576
MELO3C026790		MELO3C020554	MELO3C025070	MELO3C006795	MELO3C012430
MELO3C017178		MELO3C002646	MELO3C005675	MELO3C016159	MELO3C012139
MELO3C017179		MELO3C017371	MELO3C024947	MELO3C007899	MELO3C021942
MELO3C017180		MELO3C003492	MELO3C011765	MELO3C025441	MELO3C022246
MELO3C003877		MELO3C018247	MELO3C011732	MELO3C026433	MELO3C002778
MELO3C006302		MELO3C009901	MELO3C019257	MELO3C019719	MELO3C017434
MELO3C006928		MELO3C009515	MELO3C002284	MELO3C015349	MELO3C012998
MELO3C006929		MELO3C014520	MELO3C015454	MELO3C010126	MELO3C009674
MELO3C017952		MELO3C004490	MELO3C015123	MELO3C010252	MELO3C023069
MELO3C003214		MELO3C016338	MELO3C010961	MELO3C010253	MELO3C006076
MELO3C021510		MELO3C014227	MELO3C010962	MELO3C009438	MELO3C006859
MELO3C022333		MELO3C005190	MELO3C010665	MELO3C009439	MELO3C016789
MELO3C002100		MELO3C005899	MELO3C004492	MELO3C014498	MELO3C016790
MELO3C002101		MELO3C005900	MELO3C004539	MELO3C014497	MELO3C016131
MELO3C002099		MELO3C013132	MELO3C005968	MELO3C014336	MELO3C007262
MELO3C015148		MELO3C023393	MELO3C006530	MELO3C004121	MELO3C007334
MELO3C019989		MELO3C025704	MELO3C006529	MELO3C017002	MELO3C007760
MELO3C011272		MELO3C021182	MELO3C006605	MELO3C019008	MELO3C007761
MELO3C003419		MELO3C022346	MELO3C006622	MELO3C008991	MELO3C022854
MELO3C003744		MELO3C020675	MELO3C006937	MELO3C018525	MELO3C002671
MELO3C012809		MELO3C002219	MELO3C017002	MELO3C013221	MELO3C015618
MELO3C003227		MELO3C011048	MELO3C003096	MELO3C015755	MELO3C004654
MELO3C022067		MELO3C003491	MELO3C022037	MELO3C011825	MELO3C004655
MELO3C022066		MELO3C020445	MELO3C022774	MELO3C020174	MELO3C006722
MELO3C018712		MELO3C004213	MELO3C018839	MELO3C020110	MELO3C007690
MELO3C018713		MELO3C004409	MELO3C012675	MELO3C023273	MELO3C008003
MELO3C024920		MELO3C005947	MELO3C015912	MELO3C024775	MELO3C021551
MELO3C023354		MELO3C006069	MELO3C023588	MELO3C019711	MELO3C002936
MELO3C020798		MELO3C016819	MELO3C011937	MELO3C022244	MELO3C005299
MELO3C020799		MELO3C007967	MELO3C019702	MELO3C022283	MELO3C005597
MELO3C002501		MELO3C007968	MELO3C002710	MELO3C004806	MELO3C012267
MELO3C002444		MELO3C019661	MELO3C002346	MELO3C002844	MELO3C002553
MELO3C012971		MELO3C025713	MELO3C002347	MELO3C015342	MELO3C002215
MELO3C006141		MELO3C015088	MELO3C017354	MELO3C015175	MELO3C017921
MELO3C006166		MELO3C009925	MELO3C026293	MELO3C010320	MELO3C003103
MELO3C006167		MELO3C005988	MELO3C026292	MELO3C003635	MELO3C022120
MELO3C006726		MELO3C013829	MELO3C011037	MELO3C012967	MELO3C005816
MELO3C006997		MELO3C024886	MELO3C010894	MELO3C009412	MELO3C018888
MELO3C006998		MELO3C013673	MELO3C010685	MELO3C014272	MELO3C025741
MELO3C012456		MELO3C017137	MELO3C003472	MELO3C006108	MELO3C010350
MELO3C012252		MELO3C017138	MELO3C009792	MELO3C014111	MELO3C004520
MELO3C012216		MELO3C003441	MELO3C009244	MELO3C013873	MELO3C006504
MELO3C011950		MELO3C014504	MELO3C009245	MELO3C018906	MELO3C007219
MELO3C020878		MELO3C019503	MELO3C026404	MELO3C016165	MELO3C007396
MELO3C002015		MELO3C016974	MELO3C017536	MELO3C008947	MELO3C007618
MELO3C001924		MELO3C007750	MELO3C017994	MELO3C003101	MELO3C007656
MELO3C017167		MELO3C007755	MELO3C007173	MELO3C005633	MELO3C005712
MELO3C008417		MELO3C003194	MELO3C021610	MELO3C012596	MELO3C024064
MELO3C003720		MELO3C021109	MELO3C005729	MELO3C013635	MELO3C012108
MELO3C003822		MELO3C021195	MELO3C018792	MELO3C015297	MELO3C021458
MELO3C009683		MELO3C022234	MELO3C013263	MELO3C010022	MELO3C021310
MELO3C009578		MELO3C002176	MELO3C021113	MELO3C013070	MELO3C021758
MELO3C009579		MELO3C002173	MELO3C024239	MELO3C009313	MELO3C002090
MELO3C014550		MELO3C002174	MELO3C024446	MELO3C009186	MELO3C001988
MELO3C004647		MELO3C002175	MELO3C012222	MELO3C014268	MELO3C003380
MELO3C013918		MELO3C015267	MELO3C011859	MELO3C003995	MELO3C009449
MELO3C013875		MELO3C017147	MELO3C024772	MELO3C003996	MELO3C009344
MELO3C007568		MELO3C023951	MELO3C025724	MELO3C024829	MELO3C014478
MELO3C007569		MELO3C014561	MELO3C002081	MELO3C022196	MELO3C014479
MELO3C005852		MELO3C004390	MELO3C017153	MELO3C022166	MELO3C013817
MELO3C023417		MELO3C006026	MELO3C011036	MELO3C022872	MELO3C016903
MELO3C020856		MELO3C006027	MELO3C010927	MELO3C005243	MELO3C016169
MELO3C020855		MELO3C006429	MELO3C009639	MELO3C018816	MELO3C017603
MELO3C025742		MELO3C016722	MELO3C009120	MELO3C021018	MELO3C007315
MELO3C021143		MELO3C016293	MELO3C004487	MELO3C015874	MELO3C007316
MELO3C002763		MELO3C016325	MELO3C006509	MELO3C023509	MELO3C007532
MELO3C011119		MELO3C016386	MELO3C006840	MELO3C023832	MELO3C007533
MELO3C016244		MELO3C016387	MELO3C013747	MELO3C018317	MELO3C007887
MELO3C007091		MELO3C016388	MELO3C007734	MELO3C001935	MELO3C003225
MELO3C012215		MELO3C016389	MELO3C019136	MELO3C015495	MELO3C018766
MELO3C021230		MELO3C014223	MELO3C002996	MELO3C018146	MELO3C024895
MELO3C015468		MELO3C011957	MELO3C005754	MELO3C018147	MELO3C023195
MELO3C003813		MELO3C023288	MELO3C015748	MELO3C009984	MELO3C002150
MELO3C003812		MELO3C022690	MELO3C016053	MELO3C009985	MELO3C017245
MELO3C006395		MELO3C026587	MELO3C012154	MELO3C009704	MELO3C023927
MELO3C016553		MELO3C006874	MELO3C019712	MELO3C009216	MELO3C009200
MELO3C013887		MELO3C016623	MELO3C002232	MELO3C009217	MELO3C009201
MELO3C013888		MELO3C014138	MELO3C024690	MELO3C009145	MELO3C009202
MELO3C013886		MELO3C016245	MELO3C017096	MELO3C016079	MELO3C009199
MELO3C007483		MELO3C016246	MELO3C011378	MELO3C016189	MELO3C006018
MELO3C005654		MELO3C007186	MELO3C018146	MELO3C017594	MELO3C016831
MELO3C021111		MELO3C007847	MELO3C009115	MELO3C006995	MELO3C007269
MELO3C015994		MELO3C003172	MELO3C006174	MELO3C007650	MELO3C007270
MELO3C012209		MELO3C018622	MELO3C006313	MELO3C022180	MELO3C007844
MELO3C017097		MELO3C018623	MELO3C006961	MELO3C022164	MELO3C008890
MELO3C010859		MELO3C018698	MELO3C008494	MELO3C021972	MELO3C024312
MELO3C010860		MELO3C018740	MELO3C019372	MELO3C021973	MELO3C026432
MELO3C010861		MELO3C012274	MELO3C025362	MELO3C005681	MELO3C025739
MELO3C009865		MELO3C023347	MELO3C013860	MELO3C005682	MELO3C022326
MELO3C009833		MELO3C010053	MELO3C017027	MELO3C012717	MELO3C003403
MELO3C009338		MELO3C008395	MELO3C005606	MELO3C012716	MELO3C003409
MELO3C006551		MELO3C003427	MELO3C017246	MELO3C012055	MELO3C009097
MELO3C016579		MELO3C003461	MELO3C008122	MELO3C023809	MELO3C006676
MELO3C008957		MELO3C003746	MELO3C018145	MELO3C026815	MELO3C016623
MELO3C022021		MELO3C009092	MELO3C026758	MELO3C018315	MELO3C007307
MELO3C018765		MELO3C005148	MELO3C009418	MELO3C022898	MELO3C005272
MELO3C025563		MELO3C005248	MELO3C009264	MELO3C021919	MELO3C005734
MELO3C025564		MELO3C005502	MELO3C004366	MELO3C004760	MELO3C005752
MELO3C002456		MELO3C005574	MELO3C004564	MELO3C021796	MELO3C018495
MELO3C002261		MELO3C005797	MELO3C006131	MELO3C002025	MELO3C018780
MELO3C015643		MELO3C005798	MELO3C006494	MELO3C015257	MELO3C012187
MELO3C010009		MELO3C013427	MELO3C014808	MELO3C015622	MELO3C012133
MELO3C010301		MELO3C012662	MELO3C013742	MELO3C023957	MELO3C022361
MELO3C010343		MELO3C012663	MELO3C008933	MELO3C009664	MELO3C020643
MELO3C008421		MELO3C024425	MELO3C002910	MELO3C009663	MELO3C009337
MELO3C013057		MELO3C012090	MELO3C005393	MELO3C014526	MELO3C009291
MELO3C022726		MELO3C023847	MELO3C005557	MELO3C006613	MELO3C005966
MELO3C006317		MELO3C020813	MELO3C018712	MELO3C006741	MELO3C017652
MELO3C026931		MELO3C005044	MELO3C012563	MELO3C014885	MELO3C007394
MELO3C016185		MELO3C010184	MELO3C012651	MELO3C014957	MELO3C007395
MELO3C018794		MELO3C008193	MELO3C012058	MELO3C016657	MELO3C007578
MELO3C018795		MELO3C008194	MELO3C011995	MELO3C024840	MELO3C022841
MELO3C018849		MELO3C003454	MELO3C013473	MELO3C018022	MELO3C018522
MELO3C015947		MELO3C024882	MELO3C022264	MELO3C007370	MELO3C022318
MELO3C012050		MELO3C014669	MELO3C022474	MELO3C007757	MELO3C025338
MELO3C022459		MELO3C016476	MELO3C002066	MELO3C007758	MELO3C017253
MELO3C009482		MELO3C014027	MELO3C015255	MELO3C024503	MELO3C006081
MELO3C004555		MELO3C024213	MELO3C017110	MELO3C022773	MELO3C019537
MELO3C006155		MELO3C024214	MELO3C011384	MELO3C022774	MELO3C016722
MELO3C006535		MELO3C021161	MELO3C010970	MELO3C022775	MELO3C007814
MELO3C017563		MELO3C003324	MELO3C010931	MELO3C005379	MELO3C018814
MELO3C007835		MELO3C014445	MELO3C024001	MELO3C013436	MELO3C012410
MELO3C003216		MELO3C006971	MELO3C009355	MELO3C013571	MELO3C026611
MELO3C015896		MELO3C013998	MELO3C009186	MELO3C020558	MELO3C009515
MELO3C012408		MELO3C016739	MELO3C008782	MELO3C024674	MELO3C004455
MELO3C019678		MELO3C016740	MELO3C004301	MELO3C009822	MELO3C006380
MELO3C021407		MELO3C026019	MELO3C004320	MELO3C014367	MELO3C006593
MELO3C021199		MELO3C005261	MELO3C006580	MELO3C008530	MELO3C006694
MELO3C001954		MELO3C005426	MELO3C013783	MELO3C004438	MELO3C007028
MELO3C003395		MELO3C011903	MELO3C013768	MELO3C014065	MELO3C007441
MELO3C003420		MELO3C013578	MELO3C016915	MELO3C013704	MELO3C007462
MELO3C009368		MELO3C002609	MELO3C016063	MELO3C007184	MELO3C007990
MELO3C009182		MELO3C010204	MELO3C017923	MELO3C008866	MELO3C021553
MELO3C006315		MELO3C010338	MELO3C007181	MELO3C021985	MELO3C012433
MELO3C007500		MELO3C009492	MELO3C007833	MELO3C025454	MELO3C012306
MELO3C008216		MELO3C004499	MELO3C008917	MELO3C005139	MELO3C007713
MELO3C012964		MELO3C006812	MELO3C008916	MELO3C023709	MELO3C007830
MELO3C012965		MELO3C013734	MELO3C012419	MELO3C024907	MELO3C007993
MELO3C014588		MELO3C026805	MELO3C011876	MELO3C013249	MELO3C018845
MELO3C014589		MELO3C021209	MELO3C019742	MELO3C027015	MELO3C022310
MELO3C006096		MELO3C015553	MELO3C021368	MELO3C012750	MELO3C003466
MELO3C013799		MELO3C017481	MELO3C021256	MELO3C011747	MELO3C003631
MELO3C026311		MELO3C003647	MELO3C022260	MELO3C021251	MELO3C013034
MELO3C018015		MELO3C013043	MELO3C020648	MELO3C020667	MELO3C009849
MELO3C007949		MELO3C022653	MELO3C011506	MELO3C004827	MELO3C006088
MELO3C012247		MELO3C006000	MELO3C011177	MELO3C021745	MELO3C006470
MELO3C012248		MELO3C016975	MELO3C012824	MELO3C015398	MELO3C007297
MELO3C011943		MELO3C016156	MELO3C026885	MELO3C015428	MELO3C007554
MELO3C011944		MELO3C007084	MELO3C009286	MELO3C015038	MELO3C007576
MELO3C011941		MELO3C003208	MELO3C014619	MELO3C017258	MELO3C007882
MELO3C011942		MELO3C005334	MELO3C004339	MELO3C012788	MELO3C024522
MELO3C019231		MELO3C018862	MELO3C006899	MELO3C009112	MELO3C025164
MELO3C025865		MELO3C018863	MELO3C017057	MELO3C008610	MELO3C025844
MELO3C021412		MELO3C012291	MELO3C017058	MELO3C004347	MELO3C022481
MELO3C010331		MELO3C002399	MELO3C017774	MELO3C006832	MELO3C002723
MELO3C008164		MELO3C002400	MELO3C007078	MELO3C006831	MELO3C002554
MELO3C008163		MELO3C010233	MELO3C007449	MELO3C023745	MELO3C002014
MELO3C026544		MELO3C017479	MELO3C024598	MELO3C016493	MELO3C005949
MELO3C011329		MELO3C017478	MELO3C019135	MELO3C014109	MELO3C006497
MELO3C026609		MELO3C017412	MELO3C025257	MELO3C010507	MELO3C016917
MELO3C014724		MELO3C026247	MELO3C022033	MELO3C016331	MELO3C008041
MELO3C004634		MELO3C019791	MELO3C005635	MELO3C017856	MELO3C023441
MELO3C006075		MELO3C014692	MELO3C023723	MELO3C017857	MELO3C023392
MELO3C006703		MELO3C014691	MELO3C024086	MELO3C017858	MELO3C012340
MELO3C014890		MELO3C014485	MELO3C012243	MELO3C024473	MELO3C012301
MELO3C013892		MELO3C006045	MELO3C013552	MELO3C025212	MELO3C026824
MELO3C013855		MELO3C014016	MELO3C004732	MELO3C003125	MELO3C021206
MELO3C026802		MELO3C010458	MELO3C002287	MELO3C005231	MELO3C022327
MELO3C005832		MELO3C007226	MELO3C002021	MELO3C005918	MELO3C002171
MELO3C005833		MELO3C007227	MELO3C002022	MELO3C023314	MELO3C010361
MELO3C018570		MELO3C007236	MELO3C015508	MELO3C023358	MELO3C017147
MELO3C015950		MELO3C018725	MELO3C024696	MELO3C020837	MELO3C017132
MELO3C023828		MELO3C023531	MELO3C008232	MELO3C020815	MELO3C022698
MELO3C021410		MELO3C012174	MELO3C026541	MELO3C019279	MELO3C007304
MELO3C021408		MELO3C012175	MELO3C026555	MELO3C022472	MELO3C007546
MELO3C021409		MELO3C023313	MELO3C026556	MELO3C022500	MELO3C018865
MELO3C002402		MELO3C013676	MELO3C022749	MELO3C014976	MELO3C020998
MELO3C002403		MELO3C013677	MELO3C009800	MELO3C010300	MELO3C015949
MELO3C010727		MELO3C025540	MELO3C009300	MELO3C003584	MELO3C023419
MELO3C003394		MELO3C025541	MELO3C004180	MELO3C003585	MELO3C023348
MELO3C013046		MELO3C019992	MELO3C004622	MELO3C004133	MELO3C023349
MELO3C014282		MELO3C011303	MELO3C006406	MELO3C006303	MELO3C024750
MELO3C014281		MELO3C024019	MELO3C006860	MELO3C006304	MELO3C025882
MELO3C006039		MELO3C014436	MELO3C003224	MELO3C014840	MELO3C002241
MELO3C006588		MELO3C026778	MELO3C022785	MELO3C016473	MELO3C003562
MELO3C016878		MELO3C022010	MELO3C022799	MELO3C013700	MELO3C018212
MELO3C016232		MELO3C005752	MELO3C005335	MELO3C007522	MELO3C009127
MELO3C016267		MELO3C011925	MELO3C005676	MELO3C007807	MELO3C009128
MELO3C017740		MELO3C025685	MELO3C018779	MELO3C003286	MELO3C016821
MELO3C005827		MELO3C002773	MELO3C016016	MELO3C018618	MELO3C022123
MELO3C011865		MELO3C002426	MELO3C024230	MELO3C015980	MELO3C024436
MELO3C021411		MELO3C015283	MELO3C024386	MELO3C023367	MELO3C025900
MELO3C021207		MELO3C015450	MELO3C011782	MELO3C024322	MELO3C026945
MELO3C002038		MELO3C017434	MELO3C011771	MELO3C012452	MELO3C006368
MELO3C002039		MELO3C017322	MELO3C023207	MELO3C011972	MELO3C007511
MELO3C015515		MELO3C019773	MELO3C020804	MELO3C018374	MELO3C024553
MELO3C008309		MELO3C003479	MELO3C021326	MELO3C019347	MELO3C012159
MELO3C017043		MELO3C003622	MELO3C021274	MELO3C019641	MELO3C024738
MELO3C017044		MELO3C012890	MELO3C021746	MELO3C021701	MELO3C022461
MELO3C017045		MELO3C009366	MELO3C015570	MELO3C021747	MELO3C025793
MELO3C016970		MELO3C014506	MELO3C026257	MELO3C009920	MELO3C014297
MELO3C007303		MELO3C004203	MELO3C011333	MELO3C009153	MELO3C006556
MELO3C005129		MELO3C026402	MELO3C009940	MELO3C004411	MELO3C014922
MELO3C018418		MELO3C017809	MELO3C009592	MELO3C006924	MELO3C016231
MELO3C018419		MELO3C005283	MELO3C023067	MELO3C006933	MELO3C007403
MELO3C012240		MELO3C018744	MELO3C020400	MELO3C019379	MELO3C011980
MELO3C011737		MELO3C012388	MELO3C006129	MELO3C019378	MELO3C011796
MELO3C021184		MELO3C023812	MELO3C006158	MELO3C019428	MELO3C023847
MELO3C002473		MELO3C023292	MELO3C006467	MELO3C013741	MELO3C019741
MELO3C017346		MELO3C021904	MELO3C025611	MELO3C010519	MELO3C021406
MELO3C008378		MELO3C015350	MELO3C017799	MELO3C008022	MELO3C021196
MELO3C011261		MELO3C015385	MELO3C008023	MELO3C005890	MELO3C021161
MELO3C010883		MELO3C015386	MELO3C005744	MELO3C015871	MELO3C002206
MELO3C013028		MELO3C010196	MELO3C005842	MELO3C016018	MELO3C003413
MELO3C009305		MELO3C019790	MELO3C024953	MELO3C011782	MELO3C009380
MELO3C009271		MELO3C019782	MELO3C021074	MELO3C003795	MELO3C009332
MELO3C017924		MELO3C019783	MELO3C012106	MELO3C003888	MELO3C019469
MELO3C007337		MELO3C011416	MELO3C012107	MELO3C012952	MELO3C007107
MELO3C022076		MELO3C004558	MELO3C025764	MELO3C014645	MELO3C005621
MELO3C023599		MELO3C006081	MELO3C002304	MELO3C014531	MELO3C013111
MELO3C024447		MELO3C006592	MELO3C001923	MELO3C014331	MELO3C023470
MELO3C021394		MELO3C006593	MELO3C026157	MELO3C023031	MELO3C012018
MELO3C002510		MELO3C006662	MELO3C011115	MELO3C008653	MELO3C025884
MELO3C002511		MELO3C006724	MELO3C014530	MELO3C006618	MELO3C025337
MELO3C002512		MELO3C006725	MELO3C008580	MELO3C006619	MELO3C003299
MELO3C002394		MELO3C013963	MELO3C008581	MELO3C006617	MELO3C009460
MELO3C002080		MELO3C023694	MELO3C006826	MELO3C016583	MELO3C006847
MELO3C010008		MELO3C020106	MELO3C006947	MELO3C014108	MELO3C016906
MELO3C017169		MELO3C020482	MELO3C025613	MELO3C026392	MELO3C016394
MELO3C011299		MELO3C020643	MELO3C007660	MELO3C006994	MELO3C017691
MELO3C011300		MELO3C020644	MELO3C018573	MELO3C005558	MELO3C008810
MELO3C003328		MELO3C017272	MELO3C013232	MELO3C018520	MELO3C018795
MELO3C014580		MELO3C019929	MELO3C011749	MELO3C018619	MELO3C015898
MELO3C005928		MELO3C019833	MELO3C025758	MELO3C018638	MELO3C023538
MELO3C006036		MELO3C019834	MELO3C002281	MELO3C013230	MELO3C012439
MELO3C006365		MELO3C011290	MELO3C015364	MELO3C013394	MELO3C011985
MELO3C006655		MELO3C011105	MELO3C012944	MELO3C012183	MELO3C020628
MELO3C014140		MELO3C003555	MELO3C006177	MELO3C011780	MELO3C002674
MELO3C016350		MELO3C004081	MELO3C006765	MELO3C011781	MELO3C010203
MELO3C017574		MELO3C025367	MELO3C016397	MELO3C011749	MELO3C009910
MELO3C025466		MELO3C013893	MELO3C017796	MELO3C021242	MELO3C004202
MELO3C002040		MELO3C016281	MELO3C017850	MELO3C020579	MELO3C005614
MELO3C010206		MELO3C003113	MELO3C006995	MELO3C002835	MELO3C019318
MELO3C010243		MELO3C005312	MELO3C007105	MELO3C015389	MELO3C017451
MELO3C010244		MELO3C023702	MELO3C007104	MELO3C026180	MELO3C022684
MELO3C026169		MELO3C014023	MELO3C007193	MELO3C003550	MELO3C026712
MELO3C026170		MELO3C014022	MELO3C020736	MELO3C012951	MELO3C009901
MELO3C011103		MELO3C007563		MELO3C012999	MELO3C014879
MELO3C011104		MELO3C024536		MELO3C004131	MELO3C007619
MELO3C026731		MELO3C014228		MELO3C004305	MELO3C007632
MELO3C006179		MELO3C003209		MELO3C006786	MELO3C018451
MELO3C006604		MELO3C003210		MELO3C006797	MELO3C018452
MELO3C019551		MELO3C005692		MELO3C019536	MELO3C025759
MELO3C013765		MELO3C023465		MELO3C014115	MELO3C002666
MELO3C025617		MELO3C020963		MELO3C017658	MELO3C002529
MELO3C007119		MELO3C021324		MELO3C003157	MELO3C002530
MELO3C007224		MELO3C002676		MELO3C003262	MELO3C002219
MELO3C007225		MELO3C002359		MELO3C021546	MELO3C010166
MELO3C012160		MELO3C015280		MELO3C021598	MELO3C009779
MELO3C026423		MELO3C023993		MELO3C013274	MELO3C004059
MELO3C026879		MELO3C009294		MELO3C015856	MELO3C006853
MELO3C020557		MELO3C007566		MELO3C021323	MELO3C007750
MELO3C008249		MELO3C007808		MELO3C020652	MELO3C024214
MELO3C010774		MELO3C024519		MELO3C002041	MELO3C015781
MELO3C009549		MELO3C014222		MELO3C015326	MELO3C023498
MELO3C009514		MELO3C005902		MELO3C013007	MELO3C022253
MELO3C006229		MELO3C023695		MELO3C026664	MELO3C017154
MELO3C016943		MELO3C012624		MELO3C014351	MELO3C022719
MELO3C024877		MELO3C024345		MELO3C014352	MELO3C004530
MELO3C024878		MELO3C025975		MELO3C019450	MELO3C006152
MELO3C016355		MELO3C022487		MELO3C014774	MELO3C014002
MELO3C016354		MELO3C002605		MELO3C010494	MELO3C012415
MELO3C007986		MELO3C010746		MELO3C008050	MELO3C011863
MELO3C008920		MELO3C009963		MELO3C008791	MELO3C020106
MELO3C005622		MELO3C009964		MELO3C013257	MELO3C020105
MELO3C005783		MELO3C014482		MELO3C021009	MELO3C021941
MELO3C018446		MELO3C006240		MELO3C011964	MELO3C020561
MELO3C015806		MELO3C016497		MELO3C020966	MELO3C002144
MELO3C024391		MELO3C010555		MELO3C013583	MELO3C001984
MELO3C012460		MELO3C026034		MELO3C022255	MELO3C001985
MELO3C012458		MELO3C014225		MELO3C003825	MELO3C010213
MELO3C012459		MELO3C022841		MELO3C003826	MELO3C023932
MELO3C024739		MELO3C024451		MELO3C018098	MELO3C009166
MELO3C019611		MELO3C013674		MELO3C023967	MELO3C004592
MELO3C026960		MELO3C013675		MELO3C009315	MELO3C006590
MELO3C002318		MELO3C022340		MELO3C009316	MELO3C016476
MELO3C008358		MELO3C002688		MELO3C009317	MELO3C016396
MELO3C003669		MELO3C002546		MELO3C014294	MELO3C007671
MELO3C004098		MELO3C015407		MELO3C014781	MELO3C025057
MELO3C004633		MELO3C008197		MELO3C024845	MELO3C003404
MELO3C006159		MELO3C006198		MELO3C007828	MELO3C003582
MELO3C006550		MELO3C006355		MELO3C022780	MELO3C014489
MELO3C006760		MELO3C006356		MELO3C018652	MELO3C006338
MELO3C014867		MELO3C006357		MELO3C013146	MELO3C006442
MELO3C016444		MELO3C014888		MELO3C023462	MELO3C006443
MELO3C013801		MELO3C005587		MELO3C023222	MELO3C006444
MELO3C013771		MELO3C020955		MELO3C013512	MELO3C016977
MELO3C007735		MELO3C013625		MELO3C019698	MELO3C018003
MELO3C007988		MELO3C002123		MELO3C002826	MELO3C007070
MELO3C008869		MELO3C002124		MELO3C015570	MELO3C007736
MELO3C005483		MELO3C015415		MELO3C010188	MELO3C007739
MELO3C018884		MELO3C020002		MELO3C003597	MELO3C007740
MELO3C013212		MELO3C020003		MELO3C026610	MELO3C005690
MELO3C011866		MELO3C019816		MELO3C014566	MELO3C012069
MELO3C002343		MELO3C010702		MELO3C014085	MELO3C002541
MELO3C008237		MELO3C018117		MELO3C016693	MELO3C010234
MELO3C010810		MELO3C009205		MELO3C017697	MELO3C012863
MELO3C003761		MELO3C023014		MELO3C017698	MELO3C014250
MELO3C020206		MELO3C006960		MELO3C017837	MELO3C004478
MELO3C007620		MELO3C013891		MELO3C024598	MELO3C006382
MELO3C003295		MELO3C007722		MELO3C024567	MELO3C006828
MELO3C022193		MELO3C005276		MELO3C024568	MELO3C017032
MELO3C025473		MELO3C005277		MELO3C019135	MELO3C016367
MELO3C005626		MELO3C012725		MELO3C022046	MELO3C007060
MELO3C011720		MELO3C023567		MELO3C002962	MELO3C007199
MELO3C011719		MELO3C012410		MELO3C005104	MELO3C003199
MELO3C020145		MELO3C022343		MELO3C005228	MELO3C021485
MELO3C021843		MELO3C015265		MELO3C005356	MELO3C012045
MELO3C021447		MELO3C015413		MELO3C005869	MELO3C013480
MELO3C026848		MELO3C015414		MELO3C012054	MELO3C022507
MELO3C015587		MELO3C015456		MELO3C013621	MELO3C002527
MELO3C025304		MELO3C017505		MELO3C021365	MELO3C015365
MELO3C011113		MELO3C011258		MELO3C021364	MELO3C025324
MELO3C003575		MELO3C011053		MELO3C021283	MELO3C009238
MELO3C018065		MELO3C011054		MELO3C002800	MELO3C024576
MELO3C009755		MELO3C011055		MELO3C002801	MELO3C024575
MELO3C009385		MELO3C003984		MELO3C002136	MELO3C005169
MELO3C003976		MELO3C004528		MELO3C002137	MELO3C005192
MELO3C004507		MELO3C004529		MELO3C002138	MELO3C018667
MELO3C006502		MELO3C004530		MELO3C002134	MELO3C018889
MELO3C016353		MELO3C006794		MELO3C002135	MELO3C013453
MELO3C022224		MELO3C006870		MELO3C002139	MELO3C015815
MELO3C005662		MELO3C006871		MELO3C015471	MELO3C023390
MELO3C005663		MELO3C006872		MELO3C003370	MELO3C012274
MELO3C022444		MELO3C017818		MELO3C003819	MELO3C004975
MELO3C022445		MELO3C007653		MELO3C022742	MELO3C002609
MELO3C002278		MELO3C008810		MELO3C026602	MELO3C001994
MELO3C002279		MELO3C005742		MELO3C023041	MELO3C006671
MELO3C002183		MELO3C023684		MELO3C004607	MELO3C019394
MELO3C002184		MELO3C023574		MELO3C006783	MELO3C016287
MELO3C025034		MELO3C023418		MELO3C024862	MELO3C007673
MELO3C011030		MELO3C024232		MELO3C016196	MELO3C013389
MELO3C011029		MELO3C017159		MELO3C016337	MELO3C012060
MELO3C026757		MELO3C003393		MELO3C016336	MELO3C003436
MELO3C009613		MELO3C025433		MELO3C017774	MELO3C023944
MELO3C014361		MELO3C017007		MELO3C019091	MELO3C009459
MELO3C023009		MELO3C016137		MELO3C025070	MELO3C006476
MELO3C016845		MELO3C017773		MELO3C018687	MELO3C006561
MELO3C026360		MELO3C005617		MELO3C013199	MELO3C017030
MELO3C007323		MELO3C018776		MELO3C013410	MELO3C017031
MELO3C007324		MELO3C023668		MELO3C024334	MELO3C007620
MELO3C007909		MELO3C023571		MELO3C022556	MELO3C008000
MELO3C009005		MELO3C011910		MELO3C019269	MELO3C007999
MELO3C022227		MELO3C011799		MELO3C022399	MELO3C026030
MELO3C012251		MELO3C025698		MELO3C020621	MELO3C005820
MELO3C023889		MELO3C021414		MELO3C015615	MELO3C005821
MELO3C013540		MELO3C021415		MELO3C017521	MELO3C012258
MELO3C013623		MELO3C021416		MELO3C017151	MELO3C012259
MELO3C022449		MELO3C017370		MELO3C018180	MELO3C012115
MELO3C002011		MELO3C017369		MELO3C022683	MELO3C012116
MELO3C026549		MELO3C017124		MELO3C026766	MELO3C020831
MELO3C010738		MELO3C014764		MELO3C020393	MELO3C017390
MELO3C006524		MELO3C014854		MELO3C006710	MELO3C017121
MELO3C016699		MELO3C016995		MELO3C006711	MELO3C006198
MELO3C017713		MELO3C021483		MELO3C023730	MELO3C016515
MELO3C015800		MELO3C020600		MELO3C014936	MELO3C013800
MELO3C015801		MELO3C002829		MELO3C022004	MELO3C013751
MELO3C019687		MELO3C002065		MELO3C021593	MELO3C007267
MELO3C021405		MELO3C001964		MELO3C005342	MELO3C007676
MELO3C010274		MELO3C024704		MELO3C005438	MELO3C013343
MELO3C017230		MELO3C019974		MELO3C005811	MELO3C021053
MELO3C026211		MELO3C011210		MELO3C012740	MELO3C015792
MELO3C008264		MELO3C003646		MELO3C011729	MELO3C012261
MELO3C003418		MELO3C017861		MELO3C011728	MELO3C005009
MELO3C009484		MELO3C008002		MELO3C022928	MELO3C026085
MELO3C009370		MELO3C008004		MELO3C025984	MELO3C003478
MELO3C009369		MELO3C019056		MELO3C021241	MELO3C009904
MELO3C009295		MELO3C005591		MELO3C021238	MELO3C014441
MELO3C014475		MELO3C013378		MELO3C021232	MELO3C004053
MELO3C010459		MELO3C024302		MELO3C022357	MELO3C006221
MELO3C018005		MELO3C023882		MELO3C022468	MELO3C020245
MELO3C018012		MELO3C026874		MELO3C017437	MELO3C016995
MELO3C007704		MELO3C015602		MELO3C003308	MELO3C007196
MELO3C022154		MELO3C011188		MELO3C003519	MELO3C007712
MELO3C024364		MELO3C003315		MELO3C009840	MELO3C024541
MELO3C012366		MELO3C003751		MELO3C009642	MELO3C005095
MELO3C024738		MELO3C014255		MELO3C003916	MELO3C026575
MELO3C021266		MELO3C003968		MELO3C014179	MELO3C025924
MELO3C021267		MELO3C006505		MELO3C014099	MELO3C002673
MELO3C015536		MELO3C016976		MELO3C014100	MELO3C017410
MELO3C008231		MELO3C016688		MELO3C016162	MELO3C009670
MELO3C019938		MELO3C018562		MELO3C008907	MELO3C009473
MELO3C003319		MELO3C016032		MELO3C018614	MELO3C009206
MELO3C003760		MELO3C012334		MELO3C018707	MELO3C006149
MELO3C009380		MELO3C012125		MELO3C023722	MELO3C006522
MELO3C008749		MELO3C021303		MELO3C012739	MELO3C017731
MELO3C016991		MELO3C002292		MELO3C023555	MELO3C021031
MELO3C016992		MELO3C015430		MELO3C012423	MELO3C023514
MELO3C007325		MELO3C010166		MELO3C022946	MELO3C013677
MELO3C023228		MELO3C026881		MELO3C019367	MELO3C025775
MELO3C025915		MELO3C009567		MELO3C022501	MELO3C002048
MELO3C025916		MELO3C014394		MELO3C002855	MELO3C002034
MELO3C025914		MELO3C014395		MELO3C002619	MELO3C024627
MELO3C021218		MELO3C004260		MELO3C018122	MELO3C026880
MELO3C022304		MELO3C004355		MELO3C013066	MELO3C004367
MELO3C021708		MELO3C026308		MELO3C009090	MELO3C006473
MELO3C015329		MELO3C007850		MELO3C014437	MELO3C023790
MELO3C017304		MELO3C025270		MELO3C004273	MELO3C018442
MELO3C011474		MELO3C022022		MELO3C004518	MELO3C013339
MELO3C011469		MELO3C024347		MELO3C006977	MELO3C012551
MELO3C003428		MELO3C024426		MELO3C016958	MELO3C023530
MELO3C003483		MELO3C002741		MELO3C010368	MELO3C011955
MELO3C009454		MELO3C017352		MELO3C018992	MELO3C020911
MELO3C009246		MELO3C006257		MELO3C007626	MELO3C020711
MELO3C009166		MELO3C006353		MELO3C007961	MELO3C010209
MELO3C009167		MELO3C006354		MELO3C024458	MELO3C026741
MELO3C009168		MELO3C016953		MELO3C026051	MELO3C009635
MELO3C006090		MELO3C016906		MELO3C025490	MELO3C003919
MELO3C006374		MELO3C024524		MELO3C018663	MELO3C004662
MELO3C006375		MELO3C018469		MELO3C013234	MELO3C016996
MELO3C006937		MELO3C012484		MELO3C013272	MELO3C016791
MELO3C008500		MELO3C012034		MELO3C012530	MELO3C016707
MELO3C014805		MELO3C021851		MELO3C016017	MELO3C010550
MELO3C025383		MELO3C021805		MELO3C023377	MELO3C017554
MELO3C007210		MELO3C010176		MELO3C024360	MELO3C024538
MELO3C007488		MELO3C019903		MELO3C024361	MELO3C013430
MELO3C007489		MELO3C018234		MELO3C023903	MELO3C023605
MELO3C013346		MELO3C003983		MELO3C025135	MELO3C012475
MELO3C023545		MELO3C004437		MELO3C018385	MELO3C020879
MELO3C011847		MELO3C006262		MELO3C021370	MELO3C019368
MELO3C011848		MELO3C014878		MELO3C026102	MELO3C001977
MELO3C010850		MELO3C014879		MELO3C002017	MELO3C018104
MELO3C016315		MELO3C007134		MELO3C015474	MELO3C009778
MELO3C007126		MELO3C007135		MELO3C003443	MELO3C014278
MELO3C007904		MELO3C007241		MELO3C003553	MELO3C006022
MELO3C014235		MELO3C007242		MELO3C009878	MELO3C005085
MELO3C019365		MELO3C007364		MELO3C009827	MELO3C018465
MELO3C025843		MELO3C007365		MELO3C014704	MELO3C012291
MELO3C010334		MELO3C007363		MELO3C014703	MELO3C012273
MELO3C011559		MELO3C007560		MELO3C023013	MELO3C012020
MELO3C011023		MELO3C023119		MELO3C020418	MELO3C020529
MELO3C010709		MELO3C023120		MELO3C020419	MELO3C002364
MELO3C014509		MELO3C025205		MELO3C004269	MELO3C026206
MELO3C006540		MELO3C018799		MELO3C004468	MELO3C008741
MELO3C006539		MELO3C012442		MELO3C019510	MELO3C004641
MELO3C006552		MELO3C012396		MELO3C016486	MELO3C006560
MELO3C022008		MELO3C012397		MELO3C017720	MELO3C017029
MELO3C025475		MELO3C010359		MELO3C017721	MELO3C017563
MELO3C005206		MELO3C026186		MELO3C022200	MELO3C007044
MELO3C005466		MELO3C009501		MELO3C005189	MELO3C007767
MELO3C005467		MELO3C006245		MELO3C005491	MELO3C021437
MELO3C013194		MELO3C006343		MELO3C021095	MELO3C022430
MELO3C020865		MELO3C006352		MELO3C021123	MELO3C022738
MELO3C021806		MELO3C026298		MELO3C011869	MELO3C024006
MELO3C026168		MELO3C016348		MELO3C020989	MELO3C014652
MELO3C011447		MELO3C007494		MELO3C021858	MELO3C020377
MELO3C006289		MELO3C007580		MELO3C019349	MELO3C016920
MELO3C016919		MELO3C007601		MELO3C019721	MELO3C010457
MELO3C025248		MELO3C025251		MELO3C021467	MELO3C024526
MELO3C005458		MELO3C018371		MELO3C021468	MELO3C022012
MELO3C005763		MELO3C025761		MELO3C015440	MELO3C023691
MELO3C005764		MELO3C020533		MELO3C026230	MELO3C012285
MELO3C018481		MELO3C010329		MELO3C009919	MELO3C004787
MELO3C015739		MELO3C025789		MELO3C004104	MELO3C026273
MELO3C023560		MELO3C013941		MELO3C004128	MELO3C025807
MELO3C023474		MELO3C013706		MELO3C006251	MELO3C022763
MELO3C011939		MELO3C016977		MELO3C017672	MELO3C019498
MELO3C020131		MELO3C017790		MELO3C007164
MELO3C002033		MELO3C017920		MELO3C021648
MELO3C008325		MELO3C007197		MELO3C023197
MELO3C010927		MELO3C007196		MELO3C020823
MELO3C022753		MELO3C023114		MELO3C022301
MELO3C008524		MELO3C025229		MELO3C025585
MELO3C006104		MELO3C022145		MELO3C017382
MELO3C006690		MELO3C005255		MELO3C009292
MELO3C013812		MELO3C005373		MELO3C009293
MELO3C017706		MELO3C023234		MELO3C014708
MELO3C007172		MELO3C020870		MELO3C004467
MELO3C021605		MELO3C021263		MELO3C006009
MELO3C018490		MELO3C015488		MELO3C006527
MELO3C021141		MELO3C011450		MELO3C006528
MELO3C021142		MELO3C010851		MELO3C010546
MELO3C020541		MELO3C010820		MELO3C010547
MELO3C011095		MELO3C010777		MELO3C010493
MELO3C006866		MELO3C003413		MELO3C016184
MELO3C014826		MELO3C006501		MELO3C003174
MELO3C016536		MELO3C016602		MELO3C022813
MELO3C016753		MELO3C013723		MELO3C005445
MELO3C007326		MELO3C016920		MELO3C005519
MELO3C007327		MELO3C017911		MELO3C013214
MELO3C024175		MELO3C019040		MELO3C021130
MELO3C023719		MELO3C022011		MELO3C016014
MELO3C023593		MELO3C021383		MELO3C016015
MELO3C012414		MELO3C021384		MELO3C022554
MELO3C011911		MELO3C021268		MELO3C023230
MELO3C021448		MELO3C021758		MELO3C023241
MELO3C022447		MELO3C026264		MELO3C013577
MELO3C002387		MELO3C009301		MELO3C021443
MELO3C009953		MELO3C014870		MELO3C021342
MELO3C006558		MELO3C013917		MELO3C005061
MELO3C006557		MELO3C010550		MELO3C026209
MELO3C019371		MELO3C007043		MELO3C003621
MELO3C017017		MELO3C007235		MELO3C018128
MELO3C016370		MELO3C021485		MELO3C012888
MELO3C007487				MELO3C009096
MELO3C008008				MELO3C008689
MELO3C018822				MELO3C008690
MELO3C024724				MELO3C004542
MELO3C013592				MELO3C006923
MELO3C003689				MELO3C017079
MELO3C009952				MELO3C016655
MELO3C009471				MELO3C018956
MELO3C006606				MELO3C016104
MELO3C012712				MELO3C018040
MELO3C012246				MELO3C007003
MELO3C026432				MELO3C024459
MELO3C021406				MELO3C019166
MELO3C025587				MELO3C021999
MELO3C025352				MELO3C025489
MELO3C025351				MELO3C022807
MELO3C017347				MELO3C005784
MELO3C017348				MELO3C018635
MELO3C004050				MELO3C013173
MELO3C004214				MELO3C012184
MELO3C006677				MELO3C025150
MELO3C020328				MELO3C021859
MELO3C013811				MELO3C019314
MELO3C016911				MELO3C013458
MELO3C008060				MELO3C025753
MELO3C008061				MELO3C004677
MELO3C012502				MELO3C004676
MELO3C023359				MELO3C025554
MELO3C020932				MELO3C010116
MELO3C003833				MELO3C010154
MELO3C004556				MELO3C017398
MELO3C006384				MELO3C017228
MELO3C006385				MELO3C003672
MELO3C006607				MELO3C003740
MELO3C007686				MELO3C003756
MELO3C007687				MELO3C012960
MELO3C003390				MELO3C026578
MELO3C018184				MELO3C026579
MELO3C016573				MELO3C009794
MELO3C017652				MELO3C008519
MELO3C017653				MELO3C003990
MELO3C007146				MELO3C003991
MELO3C022113				MELO3C005982
MELO3C013402				MELO3C005981
MELO3C019811				MELO3C006232
MELO3C026502				MELO3C006424
MELO3C011193				MELO3C019446
MELO3C009539				MELO3C017565
MELO3C014920				MELO3C022219
MELO3C014124				MELO3C002980
MELO3C018026				MELO3C002988
MELO3C012208				MELO3C012579
MELO3C012196				MELO3C012688
MELO3C015457				MELO3C012695
MELO3C003838				MELO3C016000
MELO3C003837				MELO3C023398
MELO3C023989				MELO3C026475
MELO3C009954				MELO3C023214
MELO3C006147				MELO3C023279
MELO3C006735				MELO3C020895
MELO3C017046				MELO3C025926
				MELO3C015585
				MELO3C003331
				MELO3C003332
				MELO3C003685
				MELO3C003752
				MELO3C003753
				MELO3C003754
				MELO3C026695
				MELO3C009923
				MELO3C009922
				MELO3C009413
				MELO3C004111
				MELO3C004267
				MELO3C004350
				MELO3C006332
				MELO3C019407
				MELO3C014848
				MELO3C014849
				MELO3C014850
				MELO3C010544
				MELO3C017639
				MELO3C019136
				MELO3C026314
				MELO3C003097
				MELO3C021610
				MELO3C012577
				MELO3C015883
				MELO3C022588
				MELO3C019360
				MELO3C019361
				MELO3C026089
				MELO3C003624
				MELO3C003673
				MELO3C009588
				MELO3C009099
				MELO3C014242
				MELO3C004247
				MELO3C006196
				MELO3C019453
				MELO3C019467
				MELO3C014028
				MELO3C016925
				MELO3C018981
				MELO3C017762
				MELO3C007450
				MELO3C026331
				MELO3C003128
				MELO3C022204
				MELO3C005082
				MELO3C005081
				MELO3C005194
				MELO3C018571
				MELO3C012623
				MELO3C015779
				MELO3C015864
				MELO3C015979
				MELO3C011924
				MELO3C023842
				MELO3C023880
				MELO3C022598
				MELO3C020894
				MELO3C013505
				MELO3C004957
				MELO3C004836
				MELO3C004681
				MELO3C001923
				MELO3C024667
				MELO3C020453
				MELO3C020421
				MELO3C008574
				MELO3C004100
				MELO3C014748
				MELO3C016164
				MELO3C017648
				MELO3C017760
				MELO3C017759
				MELO3C017830
				MELO3C007137
				MELO3C023105
				MELO3C003181
				MELO3C022103
				MELO3C025101
				MELO3C025079
				MELO3C025080
				MELO3C025078
				MELO3C023658
				MELO3C023366
				MELO3C024230
				MELO3C024231
				MELO3C012486
				MELO3C012487
				MELO3C012488
				MELO3C012485
				MELO3C026671
				MELO3C021380
				MELO3C004761
				MELO3C021799
				MELO3C015533
				MELO3C017365
				MELO3C009890
				MELO3C009762
				MELO3C009763
				MELO3C009584
				MELO3C009434
				MELO3C014382
				MELO3C008581
				MELO3C008771
				MELO3C004249
				MELO3C016488
				MELO3C013904
				MELO3C013903
				MELO3C013703
				MELO3C007859
				MELO3C007860
				MELO3C023173
				MELO3C008904
				MELO3C003221
				MELO3C005214
				MELO3C005314
				MELO3C005454
				MELO3C005455
				MELO3C018493
				MELO3C018515
				MELO3C021011
				MELO3C021012
				MELO3C015858
				MELO3C024285
				MELO3C012385
				MELO3C012145
				MELO3C011862
				MELO3C026450
				MELO3C020977
				MELO3C002442
				MELO3C002179
				MELO3C015296
				MELO3C015558
				MELO3C015559
				MELO3C010267
				MELO3C010352
				MELO3C017473
				MELO3C017433
				MELO3C017358
				MELO3C003330
				MELO3C014318
				MELO3C006281
				MELO3C006282
				MELO3C013775
				MELO3C016642
				MELO3C007472
				MELO3C008049
				MELO3C003135
				MELO3C003274
				MELO3C012595
				MELO3C023589
				MELO3C019211
				MELO3C022476
				MELO3C022508
				MELO3C005007
				MELO3C004671
				MELO3C003598
				MELO3C003802
				MELO3C018062
				MELO3C026701
				MELO3C026887
				MELO3C014345
				MELO3C008751
				MELO3C004334
				MELO3C006107
				MELO3C006718
				MELO3C006975
				MELO3C020307
				MELO3C013912
				MELO3C025630
				MELO3C017851
				MELO3C017852
				MELO3C008962
				MELO3C008816
				MELO3C022231
				MELO3C022136
				MELO3C022135
				MELO3C002928
				MELO3C024190
				MELO3C021074
				MELO3C012450
				MELO3C012449
				MELO3C012447
				MELO3C026564
				MELO3C023190
				MELO3C025875
				MELO3C019578
				MELO3C025710
				MELO3C022267
				MELO3C021697
				MELO3C002817
				MELO3C002709
				MELO3C002347
				MELO3C002068
				MELO3C002069
				MELO3C002067
				MELO3C015384
				MELO3C026715
				MELO3C009264
				MELO3C004232
				MELO3C004537
				MELO3C006187
				MELO3C023775
				MELO3C013767
				MELO3C017074
				MELO3C007011
				MELO3C007920
				MELO3C024088
				MELO3C013192
				MELO3C015802
				MELO3C023510
				MELO3C024400
				MELO3C012312
				MELO3C012265
				MELO3C012243
				MELO3C012044
				MELO3C023304
				MELO3C025989
				MELO3C025990
				MELO3C021473
				MELO3C021296
				MELO3C022322
				MELO3C004926
				MELO3C021733
				MELO3C021734
				MELO3C015592
				MELO3C015197
				MELO3C015157
				MELO3C010129
				MELO3C010200
				MELO3C010201
				MELO3C003344
				MELO3C003606
				MELO3C018125
				MELO3C009401
				MELO3C009261
				MELO3C004096
				MELO3C004319
				MELO3C004333
				MELO3C004376
				MELO3C006153
				MELO3C006286
				MELO3C023779
				MELO3C014916
				MELO3C016495
				MELO3C014157
				MELO3C013744
				MELO3C017576
				MELO3C017835
				MELO3C007611
				MELO3C007612
				MELO3C024496
				MELO3C025283
				MELO3C022018
				MELO3C005096
				MELO3C005338
				MELO3C005339
				MELO3C005516
				MELO3C018644
				MELO3C024187
				MELO3C023725
				MELO3C021116
				MELO3C015876
				MELO3C023861
				MELO3C023862
				MELO3C026445
				MELO3C026446
				MELO3C019265
				MELO3C021388
				MELO3C022418
				MELO3C022475
				MELO3C002677
				MELO3C002390
				MELO3C017307
				MELO3C003369
				MELO3C012993
				MELO3C009821
				MELO3C008507
				MELO3C004231
				MELO3C004275
				MELO3C004423
				MELO3C006210
				MELO3C006723
				MELO3C013863
				MELO3C013864
				MELO3C013830
				MELO3C026365
				MELO3C010482
				MELO3C018979
				MELO3C024486
				MELO3C003158
				MELO3C021580
				MELO3C005311
				MELO3C005860
				MELO3C024104
				MELO3C013102
				MELO3C015778
				MELO3C023413
				MELO3C023414
				MELO3C023357
				MELO3C020808
				MELO3C002314
				MELO3C017526
				MELO3C026224
				MELO3C003503
				MELO3C009582
				MELO3C014338
				MELO3C023033
				MELO3C003906
				MELO3C004341
				MELO3C006305
				MELO3C006306
				MELO3C006326
				MELO3C019434
				MELO3C017063
				MELO3C017062
				MELO3C016385
				MELO3C007016
				MELO3C008044
				MELO3C019175
				MELO3C009014
				MELO3C008850
				MELO3C021980
				MELO3C021494
				MELO3C005755
				MELO3C005892
				MELO3C018673
				MELO3C013270
				MELO3C023550
				MELO3C024298
				MELO3C012349
				MELO3C022568
				MELO3C023243
				MELO3C024761
				MELO3C019200
				MELO3C019270
				MELO3C022438
				MELO3C022439
				MELO3C005006
				MELO3C025526
				MELO3C025550
				MELO3C021816
				MELO3C015674
				MELO3C017438
				MELO3C026162
				MELO3C003847
				MELO3C024022
				MELO3C009598
				MELO3C014406
				MELO3C008546
				MELO3C008703
				MELO3C003911
				MELO3C006277
				MELO3C006422
				MELO3C006623
				MELO3C006650
				MELO3C006661
				MELO3C019568
				MELO3C014127
				MELO3C013914
				MELO3C013777
				MELO3C016638
				MELO3C026394
				MELO3C023132
				MELO3C025262
				MELO3C025255
				MELO3C026054
				MELO3C022208
				MELO3C022019
				MELO3C022020
				MELO3C021566
				MELO3C021588
				MELO3C002987
				MELO3C005840
				MELO3C018603
				MELO3C024086
				MELO3C012543
				MELO3C015862
				MELO3C023500
				MELO3C023429
				MELO3C024388
				MELO3C012181
				MELO3C023196
				MELO3C023340
				MELO3C025987
				MELO3C013645
				MELO3C021463
				MELO3C021464
				MELO3C022274
				MELO3C004825
				MELO3C021804
				MELO3C002839
				MELO3C002838
				MELO3C002710
				MELO3C002158
				MELO3C010164
				MELO3C010165
				MELO3C017386
				MELO3C017387
				MELO3C017342
				MELO3C017343
				MELO3C017201
				MELO3C009583
				MELO3C009120
				MELO3C014599
				MELO3C014379
				MELO3C008733
				MELO3C006191
				MELO3C006581
				MELO3C014006
				MELO3C013839
				MELO3C013773
				MELO3C007593
				MELO3C007926
				MELO3C003280
				MELO3C022009
				MELO3C002974
				MELO3C023728
				MELO3C024093
				MELO3C013140
				MELO3C022574
				MELO3C023267
				MELO3C020867
				MELO3C020828
				MELO3C013630
				MELO3C013631
				MELO3C025708
				MELO3C022415
				MELO3C022416
				MELO3C024664
				MELO3C009487
				MELO3C009282
				MELO3C009257
				MELO3C009256
				MELO3C014643
				MELO3C014644
				MELO3C014308
				MELO3C014307
				MELO3C008681
				MELO3C006415
				MELO3C006950
				MELO3C006951
				MELO3C017040
				MELO3C017039
				MELO3C016867
				MELO3C016868
				MELO3C016822
				MELO3C010523
				MELO3C018948
				MELO3C016358
				MELO3C007012
				MELO3C007243
				MELO3C007624
				MELO3C007798
				MELO3C024563
				MELO3C003155
				MELO3C003263
				MELO3C022215
				MELO3C022127
				MELO3C022109
				MELO3C025501
				MELO3C025500
				MELO3C005862
				MELO3C005861
				MELO3C005870
				MELO3C012512
				MELO3C012330
				MELO3C020113
				MELO3C022590
				MELO3C022924
				MELO3C023317
				MELO3C019593
				MELO3C021445
				MELO3C021261
				MELO3C022405
				MELO3C025561
				MELO3C002717
				MELO3C015406
				MELO3C010169
				MELO3C010187
				MELO3C010236
				MELO3C003448
				MELO3C003542
				MELO3C014576
				MELO3C020360
				MELO3C020358
				MELO3C004095
				MELO3C004616
				MELO3C004617
				MELO3C016565
				MELO3C013825
				MELO3C016684
				MELO3C019030
				MELO3C016178
				MELO3C017577
				MELO3C017657
				MELO3C007101
				MELO3C008054
				MELO3C003212
				MELO3C002900
				MELO3C005556
				MELO3C005582
				MELO3C005884
				MELO3C024331
				MELO3C012357
				MELO3C012356
				MELO3C023325
				MELO3C023324
				MELO3C020957
				MELO3C013619
				MELO3C025890
				MELO3C019770
				MELO3C021275
				MELO3C021274
				MELO3C021177
				MELO3C021178
				MELO3C004774
				MELO3C004775
				MELO3C002303
				MELO3C002281
				MELO3C010035
				MELO3C010189
				MELO3C003359
				MELO3C003830
				MELO3C003831
				MELO3C009927
				MELO3C009450
				MELO3C014732
				MELO3C014731
				MELO3C014554
				MELO3C014387
				MELO3C006310
				MELO3C019410
				MELO3C013803
				MELO3C013761
				MELO3C025667
				MELO3C016182
				MELO3C017573
				MELO3C017776
				MELO3C018038
				MELO3C025242
				MELO3C025464
				MELO3C005286
				MELO3C018477
				MELO3C018580
				MELO3C018875
				MELO3C018876
				MELO3C013255
				MELO3C013263
				MELO3C023481
				MELO3C023451
				MELO3C011886
				MELO3C020139
				MELO3C023274
				MELO3C021898
				MELO3C024748
				MELO3C019745
				MELO3C021453
				MELO3C022279
				MELO3C022280
				MELO3C022356
				MELO3C020583
				MELO3C025545
				MELO3C002329
				MELO3C002328
				MELO3C015227
				MELO3C015244
				MELO3C010134
				MELO3C010268
				MELO3C017337
				MELO3C017336
				MELO3C026292
				MELO3C003453
				MELO3C009973
				MELO3C009928
				MELO3C009914
				MELO3C009915
				MELO3C009889
				MELO3C009862
				MELO3C009702
				MELO3C022972
				MELO3C023023
				MELO3C003993
				MELO3C004559
				MELO3C004560
				MELO3C004661
				MELO3C019559
				MELO3C013946
				MELO3C013794
				MELO3C025620
				MELO3C022220
				MELO3C021516
				MELO3C025124
				MELO3C005103
				MELO3C005303
				MELO3C005340
				MELO3C024079
				MELO3C013233
				MELO3C012592
				MELO3C012593
				MELO3C021059
				MELO3C023461
				MELO3C023397
				MELO3C024253
				MELO3C012154
				MELO3C011742
				MELO3C023855
				MELO3C023854
				MELO3C013567
				MELO3C021462
				MELO3C021254
				MELO3C022232
				MELO3C022275
				MELO3C022474
				MELO3C022523
				MELO3C021702
				MELO3C021746
				MELO3C010042
				MELO3C003322
				MELO3C018097
				MELO3C026986
				MELO3C026620
				MELO3C014518
				MELO3C014381
				MELO3C006391
				MELO3C006392
				MELO3C006788
				MELO3C006787
				MELO3C019404
				MELO3C013824
				MELO3C013715
				MELO3C013716
				MELO3C010412
				MELO3C010403
				MELO3C019023
				MELO3C016258
				MELO3C024565
				MELO3C019152
				MELO3C008845
				MELO3C025231
				MELO3C022163
				MELO3C005634
				MELO3C005635
				MELO3C018492
				MELO3C024120
				MELO3C024121
				MELO3C016022
				MELO3C023601
				MELO3C011882
				MELO3C025172
				MELO3C018378
				MELO3C024782
				MELO3C013666
				MELO3C021389
				MELO3C022286
				MELO3C020506
				MELO3C004729
				MELO3C015448
				MELO3C003602
[truncated: 1,699 more rows]

## Sheet: H3K27me3
H3K27me3 differentially marked genes (log2FC >0,5 for hyper-acetylated genes and < -0,5 for hypo-acetylated genes)
Leaves vs other tissues		Root vs other tissues		Fruit vs other tissues		Female flowers vs other tissues		Male flowers vs other tissues
Hyper (277)	Hypo (719)	Hyper (511)	Hypo (999)	Hyper (4152)	Hypo (486)	Hyper (158)	Hypo (209)	Hyper (92)	Hypo (102)
MELO3C021139	MELO3C005620	MELO3C014407	MELO3C004413	MELO3C009160	MELO3C017330	MELO3C005620	MELO3C010162	MELO3C010598	MELO3C016639
MELO3C025239	MELO3C018055	MELO3C021448	MELO3C004414	MELO3C008436	MELO3C023276	MELO3C014540	MELO3C016636	MELO3C010605	MELO3C022872
MELO3C023184	MELO3C009603	MELO3C026532	MELO3C006448	MELO3C010219	MELO3C023277	MELO3C015149	MELO3C020079	MELO3C024176	MELO3C003978
MELO3C016636	MELO3C003466	MELO3C022309	MELO3C006449	MELO3C004707	MELO3C023278	MELO3C010591	MELO3C005393	MELO3C011722	MELO3C016642
MELO3C019205	MELO3C007715	MELO3C002754	MELO3C006450	MELO3C013979	MELO3C019694	MELO3C003466	MELO3C011706	MELO3C010632	MELO3C026993
MELO3C019206	MELO3C007716	MELO3C003820	MELO3C015282	MELO3C013980	MELO3C004927	MELO3C004761	MELO3C011917	MELO3C010623	MELO3C002050
MELO3C011706	MELO3C009765	MELO3C015436	MELO3C015995	MELO3C002766	MELO3C007180	MELO3C007746	MELO3C023678	MELO3C010624	MELO3C027015
MELO3C023678	MELO3C004761	MELO3C023604	MELO3C006451	MELO3C002765	MELO3C007181	MELO3C007745	MELO3C003090	MELO3C005419	MELO3C027006
MELO3C016332	MELO3C025183	MELO3C023603	MELO3C005593	MELO3C017531	MELO3C021987	MELO3C024434	MELO3C002782	MELO3C009651	MELO3C004777
MELO3C016720	MELO3C007746	MELO3C012086	MELO3C005594	MELO3C015673	MELO3C002691	MELO3C011694	MELO3C012429	MELO3C005323	MELO3C012735
MELO3C014986	MELO3C016988	MELO3C021818	MELO3C025950	MELO3C015672	MELO3C002692	MELO3C010473	MELO3C004836	MELO3C022746	MELO3C005027
MELO3C023802	MELO3C011694	MELO3C018930	MELO3C019205	MELO3C005026	MELO3C002239	MELO3C010432	MELO3C002623	MELO3C022747	MELO3C024636
MELO3C016903	MELO3C007500	MELO3C024256	MELO3C014246	MELO3C009470	MELO3C018723	MELO3C004656	MELO3C017477	MELO3C004421	MELO3C022971
MELO3C019970	MELO3C022154	MELO3C007959	MELO3C014247	MELO3C003576	MELO3C004381	MELO3C011120	MELO3C026792	MELO3C021703	MELO3C022516
MELO3C013452	MELO3C006032	MELO3C003530	MELO3C021091	MELO3C011078	MELO3C024362	MELO3C010985	MELO3C008478	MELO3C019803	MELO3C017302
MELO3C012458	MELO3C021073	MELO3C003531	MELO3C009364	MELO3C013446	MELO3C024696	MELO3C025505	MELO3C007809	MELO3C009367	MELO3C002049
MELO3C012459	MELO3C003568	MELO3C003529	MELO3C001995	MELO3C022620	MELO3C012479	MELO3C004993	MELO3C016396	MELO3C010648	MELO3C026299
MELO3C024465	MELO3C009470	MELO3C020537	MELO3C025949	MELO3C022734	MELO3C012478	MELO3C025804	MELO3C003015	MELO3C019395	MELO3C017005
MELO3C007809	MELO3C019643	MELO3C016944	MELO3C017965	MELO3C009775	MELO3C002860	MELO3C011835	MELO3C018709	MELO3C001955	MELO3C026497
MELO3C004793	MELO3C010113	MELO3C016943	MELO3C018994	MELO3C007647	MELO3C022181	MELO3C004040	MELO3C019850	MELO3C002143	MELO3C004793
MELO3C008845	MELO3C002459	MELO3C006827	MELO3C022347	MELO3C010045	MELO3C014527	MELO3C020779	MELO3C006728	MELO3C018792	MELO3C022316
MELO3C002618	MELO3C024256	MELO3C011254	MELO3C025957	MELO3C005825	MELO3C016540	MELO3C007444	MELO3C023863	MELO3C005554	MELO3C025246
MELO3C021091	MELO3C024438	MELO3C011255	MELO3C021429	MELO3C005827	MELO3C010301	MELO3C005849	MELO3C018242	MELO3C021264	MELO3C009220
MELO3C024999	MELO3C024439	MELO3C020131	MELO3C021428	MELO3C005826	MELO3C008115	MELO3C018411	MELO3C022348	MELO3C026781	MELO3C011413
MELO3C018372	MELO3C020878	MELO3C003032	MELO3C018372	MELO3C021416	MELO3C011979	MELO3C010983	MELO3C026035	MELO3C021805	MELO3C006253
MELO3C025983	MELO3C017581	MELO3C026436	MELO3C022461	MELO3C026060	MELO3C004291	MELO3C005444	MELO3C020144	MELO3C004795	MELO3C002756
MELO3C023863	MELO3C004040	MELO3C023353	MELO3C016936	MELO3C014471	MELO3C017474	MELO3C017484	MELO3C023295	MELO3C003380	MELO3C009569
MELO3C023862	MELO3C005617	MELO3C024664	MELO3C016937	MELO3C014472	MELO3C005774	MELO3C012393	MELO3C019649	MELO3C015434	MELO3C006932
MELO3C016176	MELO3C005492	MELO3C024665	MELO3C002123	MELO3C005820	MELO3C010170	MELO3C024567	MELO3C016168	MELO3C013960	MELO3C017915
MELO3C016938	MELO3C019365	MELO3C016181	MELO3C025786	MELO3C005821	MELO3C009678	MELO3C004518	MELO3C004958	MELO3C026207	MELO3C004915
MELO3C009990	MELO3C003576	MELO3C015101	MELO3C022092	MELO3C023118	MELO3C012987	MELO3C026123	MELO3C018815	MELO3C026560	MELO3C024585
MELO3C015770	MELO3C009937	MELO3C022647	MELO3C009491	MELO3C023119	MELO3C021688	MELO3C006626	MELO3C021144	MELO3C002688	MELO3C006516
MELO3C024525	MELO3C012084	MELO3C021706	MELO3C009492	MELO3C023120	MELO3C025027	MELO3C002416	MELO3C007490	MELO3C015253	MELO3C017749
MELO3C024258	MELO3C012085	MELO3C010897	MELO3C022470	MELO3C002010	MELO3C024766	MELO3C009696	MELO3C015997	MELO3C002655	MELO3C022120
MELO3C014247	MELO3C012086	MELO3C008663	MELO3C022472	MELO3C002011	MELO3C013159	MELO3C026689	MELO3C015556	MELO3C018394	MELO3C014959
MELO3C008115	MELO3C026489	MELO3C021608	MELO3C022471	MELO3C019758	MELO3C007048	MELO3C017025	MELO3C015616	MELO3C020838	MELO3C016527
MELO3C006241	MELO3C010982	MELO3C021681	MELO3C015770	MELO3C006368	MELO3C022954	MELO3C004536	MELO3C024027	MELO3C013159	MELO3C012014
MELO3C019940	MELO3C010983	MELO3C009403	MELO3C004853	MELO3C021719	MELO3C026134	MELO3C016661	MELO3C018603	MELO3C011000	MELO3C013207
MELO3C004958	MELO3C014513	MELO3C021118	MELO3C023658	MELO3C015588	MELO3C024258	MELO3C021776	MELO3C021119	MELO3C011673	MELO3C013364
MELO3C003376	MELO3C014512	MELO3C016224	MELO3C003599	MELO3C015587	MELO3C011928	MELO3C012860	MELO3C023067	MELO3C019191	MELO3C013347
MELO3C022347	MELO3C005444	MELO3C013274	MELO3C003600	MELO3C012082	MELO3C024925	MELO3C020345	MELO3C005290	MELO3C012160	MELO3C026157
MELO3C023405	MELO3C019497	MELO3C011057	MELO3C006477	MELO3C016843	MELO3C015762	MELO3C002879	MELO3C002749	MELO3C023416	MELO3C008455
MELO3C022358	MELO3C010965	MELO3C013270	MELO3C018277	MELO3C016844	MELO3C010467	MELO3C011171	MELO3C016848	MELO3C026041	MELO3C006762
MELO3C012987	MELO3C022734	MELO3C014140	MELO3C007045	MELO3C008814	MELO3C007562	MELO3C020428	MELO3C016850	MELO3C011032	MELO3C021314
MELO3C024323	MELO3C019072	MELO3C007832	MELO3C007046	MELO3C007788	MELO3C025417	MELO3C022501	MELO3C023163	MELO3C006550	MELO3C011410
MELO3C021521	MELO3C010008	MELO3C011976	MELO3C004362	MELO3C016725	MELO3C025418	MELO3C019454	MELO3C023514	MELO3C010555	MELO3C004104
MELO3C015645	MELO3C005699	MELO3C003762	MELO3C016808	MELO3C016724	MELO3C002628	MELO3C009501	MELO3C002734	MELO3C015743	MELO3C021867
MELO3C021292	MELO3C005700	MELO3C011300	MELO3C018972	MELO3C008058	MELO3C009523	MELO3C023969	MELO3C016361	MELO3C006057	MELO3C013605
MELO3C006933	MELO3C003032	MELO3C003138	MELO3C017682	MELO3C013264	MELO3C019314	MELO3C005848	MELO3C003526	MELO3C018767	MELO3C014149
MELO3C016848	MELO3C016780	MELO3C017891	MELO3C007708	MELO3C009548	MELO3C009552	MELO3C002308	MELO3C003732	MELO3C025333	MELO3C022714
MELO3C016849	MELO3C007094	MELO3C019595	MELO3C022149	MELO3C013618	MELO3C004312	MELO3C007264	MELO3C021287	MELO3C002016	MELO3C018605
MELO3C016850	MELO3C007095	MELO3C020255	MELO3C023847	MELO3C014568	MELO3C020967	MELO3C009542	MELO3C006678	MELO3C007765	MELO3C017592
MELO3C021917	MELO3C007096	MELO3C020932	MELO3C021090	MELO3C004633	MELO3C015341	MELO3C007547	MELO3C017743	MELO3C013163	MELO3C020268
MELO3C014564	MELO3C007097	MELO3C010961	MELO3C020600	MELO3C004634	MELO3C003752	MELO3C020165	MELO3C003547	MELO3C019906	MELO3C006852
MELO3C004110	MELO3C011093	MELO3C004610	MELO3C025773	MELO3C008836	MELO3C017900	MELO3C020419	MELO3C026212	MELO3C021147	MELO3C012299
MELO3C009778	MELO3C021951	MELO3C025493	MELO3C009565	MELO3C018200	MELO3C021064	MELO3C021279	MELO3C025712	MELO3C022107	MELO3C021407
MELO3C012077	MELO3C016202	MELO3C005811	MELO3C006816	MELO3C006906	MELO3C015228	MELO3C004597	MELO3C020699	MELO3C003640	MELO3C004318
MELO3C011979	MELO3C009520	MELO3C006426	MELO3C009181	MELO3C026552	MELO3C007184	MELO3C003378	MELO3C019177	MELO3C014734	MELO3C026772
MELO3C002786	MELO3C019099	MELO3C023045	MELO3C025793	MELO3C026553	MELO3C005540	MELO3C006108	MELO3C012551	MELO3C014251	MELO3C017674
MELO3C025343	MELO3C007523	MELO3C016263	MELO3C022152	MELO3C025190	MELO3C005541	MELO3C022151	MELO3C025700	MELO3C005373	MELO3C020730
MELO3C007110	MELO3C024456	MELO3C004318	MELO3C022153	MELO3C004647	MELO3C005542	MELO3C025325	MELO3C021225	MELO3C004096	MELO3C005607
MELO3C026188	MELO3C024192	MELO3C010223	MELO3C019622	MELO3C012009	MELO3C005543	MELO3C014260	MELO3C020426	MELO3C023370	MELO3C008091
MELO3C023843	MELO3C012384	MELO3C002961	MELO3C025065	MELO3C012158	MELO3C004296	MELO3C013458	MELO3C006237	MELO3C013962	MELO3C019806
MELO3C005000	MELO3C026494	MELO3C020567	MELO3C025066	MELO3C011988	MELO3C015239	MELO3C004259	MELO3C018476	MELO3C019192	MELO3C005789
MELO3C017202	MELO3C026468	MELO3C019741	MELO3C010801	MELO3C005487	MELO3C015240	MELO3C008372	MELO3C017344	MELO3C006481	MELO3C013749
MELO3C014490	MELO3C002769	MELO3C017480	MELO3C017729	MELO3C005488	MELO3C015238	MELO3C020123	MELO3C011690	MELO3C012381	MELO3C018504
MELO3C012973	MELO3C002417	MELO3C024087	MELO3C017152	MELO3C018628	MELO3C004528	MELO3C016766	MELO3C008025	MELO3C015746	MELO3C021472
MELO3C024362	MELO3C002415	MELO3C004214	MELO3C004397	MELO3C013027	MELO3C005215	MELO3C026072	MELO3C011130	MELO3C003502	MELO3C007869
MELO3C011978	MELO3C002515	MELO3C020570	MELO3C016197	MELO3C013028	MELO3C018316	MELO3C024099	MELO3C007589	MELO3C006229	MELO3C017481
MELO3C017593	MELO3C018930	MELO3C021111	MELO3C014727	MELO3C006756	MELO3C015184	MELO3C007199	MELO3C021576	MELO3C017400	MELO3C008645
MELO3C020699	MELO3C023781	MELO3C020156	MELO3C020097	MELO3C016734	MELO3C016600	MELO3C018761	MELO3C004270	MELO3C018116	MELO3C020224
MELO3C022722	MELO3C005405	MELO3C013347	MELO3C013858	MELO3C012027	MELO3C025049	MELO3C006471	MELO3C007104	MELO3C010906	MELO3C012346
MELO3C008039	MELO3C021855	MELO3C006887	MELO3C013857	MELO3C004711	MELO3C005367	MELO3C005640	MELO3C021344	MELO3C007850	MELO3C020272
MELO3C024498	MELO3C006159	MELO3C004373	MELO3C022997	MELO3C009765	MELO3C024323	MELO3C004901	MELO3C026144	MELO3C018797	MELO3C002899
MELO3C023831	MELO3C006160	MELO3C012204	MELO3C022151	MELO3C023001	MELO3C012623	MELO3C014416	MELO3C016327	MELO3C002249	MELO3C021315
MELO3C020521	MELO3C007617	MELO3C003918	MELO3C007566	MELO3C015635	MELO3C008214	MELO3C010347	MELO3C019700	MELO3C021164	MELO3C023240
MELO3C025323	MELO3C002528	MELO3C020318	MELO3C003518	MELO3C015469	MELO3C019599	MELO3C010348	MELO3C015498	MELO3C025971	MELO3C007874
MELO3C008027	MELO3C002529	MELO3C025888	MELO3C021137	MELO3C018157	MELO3C012880	MELO3C026323	MELO3C026755	MELO3C018347	MELO3C006020
MELO3C021576	MELO3C010215	MELO3C018490	MELO3C021138	MELO3C011308	MELO3C006403	MELO3C025444	MELO3C015055	MELO3C006874	MELO3C020517
MELO3C020627	MELO3C026509	MELO3C018597	MELO3C004892	MELO3C011309	MELO3C023580	MELO3C008264	MELO3C011094	MELO3C005539	MELO3C012345
MELO3C012818	MELO3C003823	MELO3C018599	MELO3C011836	MELO3C020316	MELO3C016609	MELO3C006859	MELO3C024226	MELO3C010530	MELO3C017055
MELO3C009444	MELO3C002533	MELO3C018600	MELO3C006722	MELO3C010490	MELO3C015337	MELO3C017729	MELO3C007644	MELO3C007597	MELO3C019169
MELO3C010459	MELO3C002534	MELO3C018598	MELO3C023881	MELO3C010491	MELO3C005711	MELO3C014520	MELO3C015120	MELO3C024342	MELO3C005718
MELO3C008152	MELO3C010196	MELO3C018601	MELO3C023880	MELO3C023478	MELO3C004096	MELO3C010344	MELO3C007941	MELO3C025463	MELO3C010697
MELO3C003167	MELO3C018937	MELO3C013353	MELO3C005452	MELO3C013479	MELO3C016771	MELO3C010346	MELO3C023938	MELO3C026745	MELO3C007653
MELO3C020048	MELO3C022076	MELO3C023022	MELO3C005453	MELO3C016829	MELO3C004740	MELO3C004258	MELO3C009629	MELO3C022349	MELO3C004323
MELO3C020684	MELO3C011171	MELO3C016586	MELO3C003985	MELO3C013784	MELO3C018802	MELO3C020274	MELO3C020414	MELO3C009364	MELO3C021374
MELO3C008350	MELO3C013027	MELO3C013690	MELO3C003986	MELO3C014496	MELO3C023287	MELO3C007219	MELO3C021341	MELO3C006622	MELO3C004920
MELO3C022317	MELO3C013028	MELO3C010781	MELO3C008882	MELO3C014497	MELO3C009113	MELO3C006800	MELO3C017585	MELO3C016433	MELO3C016907
MELO3C002309	MELO3C007380	MELO3C007687	MELO3C018497	MELO3C021569	MELO3C003383	MELO3C005994	MELO3C002610	MELO3C003149	MELO3C009708
MELO3C002153	MELO3C018792	MELO3C005476	MELO3C018717	MELO3C020549	MELO3C015068	MELO3C018355	MELO3C009869	MELO3C009989	MELO3C021692
MELO3C009459	MELO3C002505	MELO3C018492	MELO3C015630	MELO3C024636	MELO3C014519	MELO3C026139	MELO3C015965	MELO3C018719	MELO3C016030
MELO3C015127	MELO3C010673	MELO3C020752	MELO3C018208	MELO3C026342	MELO3C004289	MELO3C013747	MELO3C008682		MELO3C009756
MELO3C006476	MELO3C010674	MELO3C017168	MELO3C013917	MELO3C011903	MELO3C003803	MELO3C008883	MELO3C023203		MELO3C015962
MELO3C006474	MELO3C006494	MELO3C003731	MELO3C020673	MELO3C011904	MELO3C017418	MELO3C014060	MELO3C002843		MELO3C015967
MELO3C007963	MELO3C013529	MELO3C023598	MELO3C025332	MELO3C022454	MELO3C008122	MELO3C006864	MELO3C010038		MELO3C021446
MELO3C007964	MELO3C007817	MELO3C023599	MELO3C004998	MELO3C022455	MELO3C004144	MELO3C016773	MELO3C007125		MELO3C006984
MELO3C022962	MELO3C008799	MELO3C026434	MELO3C023358	MELO3C025734	MELO3C004145	MELO3C024535	MELO3C005406		MELO3C007064
MELO3C022423	MELO3C005297	MELO3C023130	MELO3C023635	MELO3C021312	MELO3C014210	MELO3C018316	MELO3C023827		MELO3C021431
MELO3C022424	MELO3C022941	MELO3C012559	MELO3C011034	MELO3C006338	MELO3C024322	MELO3C010706	MELO3C025852		MELO3C022327
MELO3C017460	MELO3C012809	MELO3C002157	MELO3C011031	MELO3C020772	MELO3C026184	MELO3C010412	MELO3C025057		MELO3C001972
MELO3C019884	MELO3C014415	MELO3C017304	MELO3C011032	MELO3C023266	MELO3C021766	MELO3C017864	MELO3C024989		MELO3C004267
MELO3C003950	MELO3C018482	MELO3C017916	MELO3C011033	MELO3C010210	MELO3C004290	MELO3C007565	MELO3C009920
MELO3C016231	MELO3C017496	MELO3C017917	MELO3C026985	MELO3C003614	MELO3C012055	MELO3C019312	MELO3C010493
MELO3C003336	MELO3C019234	MELO3C002459	MELO3C006476	MELO3C014890	MELO3C009235	MELO3C002263	MELO3C023302
MELO3C009783	MELO3C026493	MELO3C005885	MELO3C018049	MELO3C017009	MELO3C009234	MELO3C006404	MELO3C006804
MELO3C002926	MELO3C003421	MELO3C018013	MELO3C004596	MELO3C026807	MELO3C004103	MELO3C008885	MELO3C015543
MELO3C015185	MELO3C012791	MELO3C025908	MELO3C011000	MELO3C011265	MELO3C016765	MELO3C007418	MELO3C010049
MELO3C005551	MELO3C007772	MELO3C009863	MELO3C003402	MELO3C011266	MELO3C023370	MELO3C012881	MELO3C011442
MELO3C015799	MELO3C012205	MELO3C023256	MELO3C003403	MELO3C011267	MELO3C001946	MELO3C014199	MELO3C013462
MELO3C011836	MELO3C009422	MELO3C018867	MELO3C024006	MELO3C013394	MELO3C010907	MELO3C006571	MELO3C004736
MELO3C019363	MELO3C021558	MELO3C007420	MELO3C024007	MELO3C017123	MELO3C005398	MELO3C023918	MELO3C017469
MELO3C013449	MELO3C009330	MELO3C024673	MELO3C024008	MELO3C003002	MELO3C023633	MELO3C005314	MELO3C003192
MELO3C002154	MELO3C008739	MELO3C013774	MELO3C012248	MELO3C017084	MELO3C004098	MELO3C022449	MELO3C022988
MELO3C008395	MELO3C005451	MELO3C013699	MELO3C012249	MELO3C003617	MELO3C013954	MELO3C007148	MELO3C008648
MELO3C006193	MELO3C017926	MELO3C009098	MELO3C022979	MELO3C003618	MELO3C016766	MELO3C013710	MELO3C025714
MELO3C016325	MELO3C018667	MELO3C011576	MELO3C016460	MELO3C014296	MELO3C016359	MELO3C021688	MELO3C003964
MELO3C016778	MELO3C015896	MELO3C014944	MELO3C016459	MELO3C013157	MELO3C018439	MELO3C001946	MELO3C012315
MELO3C005711	MELO3C002442	MELO3C025282	MELO3C007590	MELO3C013385	MELO3C015870	MELO3C004528	MELO3C008237
MELO3C009786	MELO3C021274	MELO3C006516	MELO3C009886	MELO3C018212	MELO3C019663	MELO3C022213	MELO3C009155
MELO3C009787	MELO3C001959	MELO3C011240	MELO3C007319	MELO3C017063	MELO3C002311	MELO3C024829	MELO3C006842
MELO3C005226	MELO3C002543	MELO3C011241	MELO3C025237	MELO3C004209	MELO3C004240	MELO3C025478	MELO3C011869
MELO3C005791	MELO3C002742	MELO3C011242	MELO3C009444	MELO3C006985	MELO3C019363	MELO3C005632	MELO3C025499
MELO3C021293	MELO3C016829	MELO3C011243	MELO3C005539	MELO3C012703	MELO3C017312	MELO3C009744	MELO3C011590
MELO3C004742	MELO3C005807	MELO3C011239	MELO3C004527	MELO3C005492	MELO3C010779	MELO3C003416	MELO3C010528
MELO3C014091	MELO3C009958	MELO3C016911	MELO3C013449	MELO3C012268	MELO3C004319	MELO3C020362	MELO3C023493
MELO3C015399	MELO3C012814	MELO3C008417	MELO3C016025	MELO3C007303	MELO3C004320	MELO3C024571	MELO3C020676
MELO3C003782	MELO3C025673	MELO3C017674	MELO3C017681	MELO3C007302	MELO3C004324	MELO3C021001	MELO3C009950
MELO3C003783	MELO3C023586	MELO3C020529	MELO3C019258	MELO3C027009	MELO3C013050	MELO3C011114	MELO3C008988
MELO3C006813	MELO3C024391	MELO3C010965	MELO3C010444	MELO3C016679	MELO3C013049	MELO3C007416	MELO3C018681
MELO3C021310	MELO3C020613	MELO3C004427	MELO3C013132	MELO3C016680	MELO3C021017	MELO3C023497	MELO3C024444
MELO3C007624	MELO3C022601	MELO3C004428	MELO3C004676	MELO3C016184	MELO3C008452	MELO3C020514	MELO3C022994
MELO3C013560	MELO3C002308	MELO3C021144	MELO3C004212	MELO3C013403	MELO3C008453	MELO3C022425	MELO3C020813
MELO3C002089	MELO3C026492	MELO3C010312	MELO3C004213	MELO3C016279	MELO3C010690	MELO3C013844	MELO3C002643
MELO3C016808	MELO3C023968	MELO3C003725	MELO3C011647	MELO3C026555	MELO3C014658	MELO3C002853	MELO3C009156
MELO3C017662	MELO3C021884	MELO3C011853	MELO3C007178	MELO3C026557	MELO3C016616	MELO3C005633	MELO3C013589
MELO3C003127	MELO3C014805	MELO3C017355	MELO3C002967	MELO3C017372	MELO3C023544	MELO3C015346	MELO3C026487
MELO3C014897	MELO3C007505	MELO3C002493	MELO3C016413	MELO3C017373	MELO3C015185	MELO3C020069	MELO3C025110
MELO3C024835	MELO3C021706	MELO3C002494	MELO3C016414	MELO3C005627	MELO3C004261	MELO3C015181	MELO3C005224
MELO3C021578	MELO3C005851	MELO3C007706	MELO3C018708	MELO3C007715	MELO3C004260	MELO3C004095	MELO3C023465
MELO3C018729	MELO3C023568	MELO3C017554	MELO3C025698	MELO3C022670	MELO3C023549	MELO3C021063	MELO3C025807
MELO3C004250	MELO3C014627	MELO3C024158	MELO3C024595	MELO3C025593	MELO3C023230	MELO3C026762	MELO3C016904
MELO3C004249	MELO3C017520	MELO3C016787	MELO3C003125	MELO3C025703	MELO3C009541	MELO3C026808	MELO3C016690
MELO3C007532	MELO3C022772	MELO3C002674	MELO3C022558	MELO3C015621	MELO3C019192	MELO3C024764	MELO3C003993
MELO3C007533	MELO3C006167	MELO3C026148	MELO3C021823	MELO3C017008	MELO3C022183	MELO3C004740	MELO3C023161
MELO3C023884	MELO3C020328	MELO3C026149	MELO3C014709	MELO3C012269	MELO3C005045	MELO3C005786	MELO3C013627
MELO3C010317	MELO3C007263	MELO3C002376	MELO3C023892	MELO3C010756	MELO3C009531	MELO3C008448	MELO3C021338
MELO3C009951	MELO3C005720	MELO3C009874	MELO3C009500	MELO3C019951	MELO3C025177	MELO3C014597	MELO3C009979
MELO3C009950	MELO3C005721	MELO3C009873	MELO3C019535	MELO3C007027	MELO3C009404	MELO3C009544	MELO3C016793
MELO3C008804	MELO3C005885	MELO3C020796	MELO3C012591	MELO3C011920	MELO3C009377	MELO3C006228	MELO3C008943
MELO3C022181	MELO3C017499	MELO3C021261	MELO3C012918	MELO3C005027	MELO3C005327	MELO3C012255	MELO3C026330
MELO3C013343	MELO3C004404	MELO3C011340	MELO3C012919	MELO3C019974	MELO3C022440	MELO3C002851	MELO3C021625
MELO3C015817	MELO3C016599	MELO3C010784	MELO3C009692	MELO3C004889	MELO3C015262	MELO3C002484	MELO3C020488
MELO3C024325	MELO3C024483	MELO3C023550	MELO3C013639	MELO3C009556	MELO3C006774	MELO3C009442	MELO3C008552
MELO3C025957	MELO3C023577	MELO3C003743	MELO3C024637	MELO3C010218	MELO3C006775	MELO3C016616	MELO3C006843
MELO3C003781	MELO3C013641	MELO3C007773	MELO3C026215	MELO3C007834	MELO3C006773	MELO3C014138	MELO3C003172
MELO3C007655	MELO3C025581	MELO3C011560	MELO3C026216	MELO3C023314	MELO3C005631	MELO3C002007	MELO3C025753
MELO3C003179	MELO3C007548	MELO3C011561	MELO3C026380	MELO3C009354	MELO3C003446	MELO3C008602	MELO3C002369
MELO3C012975	MELO3C020614	MELO3C010949	MELO3C024818	MELO3C026368	MELO3C017828		MELO3C015458
MELO3C004408	MELO3C020401	MELO3C008378	MELO3C021074	MELO3C002131	MELO3C019202		MELO3C011229
MELO3C004406	MELO3C008143	MELO3C004317	MELO3C014486	MELO3C013888	MELO3C016723		MELO3C009288
MELO3C006855	MELO3C023879	MELO3C007065	MELO3C014485	MELO3C005270	MELO3C022802		MELO3C002773
MELO3C024826	MELO3C020166	MELO3C020561	MELO3C016176	MELO3C021671	MELO3C018776		MELO3C010195
MELO3C018856	MELO3C009449	MELO3C004579	MELO3C017532	MELO3C010328	MELO3C024325		MELO3C006888
MELO3C003565	MELO3C009450	MELO3C006042	MELO3C023104	MELO3C025929	MELO3C013512		MELO3C015726
MELO3C008790	MELO3C007221	MELO3C021606	MELO3C021195	MELO3C010423	MELO3C003469		MELO3C023618
MELO3C003009	MELO3C014235	MELO3C005607	MELO3C007370	MELO3C024243	MELO3C003470		MELO3C012050
MELO3C021770	MELO3C002375	MELO3C021450	MELO3C006805	MELO3C024244	MELO3C012873		MELO3C023919
MELO3C015222	MELO3C024673	MELO3C023962	MELO3C020221	MELO3C011867	MELO3C005577		MELO3C006531
MELO3C016230	MELO3C018826	MELO3C004374	MELO3C020218	MELO3C002258	MELO3C023843		MELO3C007910
MELO3C006477	MELO3C022458	MELO3C022694	MELO3C024449	MELO3C017467	MELO3C014991		MELO3C005567
MELO3C007048	MELO3C022459	MELO3C004404	MELO3C024450	MELO3C021562	MELO3C012951		MELO3C025611
MELO3C019790	MELO3C022460	MELO3C016793	MELO3C023008	MELO3C024933	MELO3C012952		MELO3C017470
MELO3C017827	MELO3C002160	MELO3C016794	MELO3C004382	MELO3C015618	MELO3C018891		MELO3C011210
MELO3C017828	MELO3C023786	MELO3C021478	MELO3C021815	MELO3C016032	MELO3C012885		MELO3C007727
MELO3C005722	MELO3C005787	MELO3C024385	MELO3C009274	MELO3C027008	MELO3C012886		MELO3C008136
MELO3C018238	MELO3C002411	MELO3C007425	MELO3C025244	MELO3C019365	MELO3C017459		MELO3C012817
MELO3C018817	MELO3C003426	MELO3C021183	MELO3C005373	MELO3C019366	MELO3C014377		MELO3C021717
MELO3C011801	MELO3C020357	MELO3C010047	MELO3C005781	MELO3C009190	MELO3C006057		MELO3C026545
MELO3C003427	MELO3C011254	MELO3C018472	MELO3C013307	MELO3C007337	MELO3C015766		MELO3C010952
MELO3C017596	MELO3C006909	MELO3C018471	MELO3C023923	MELO3C005126	MELO3C016021		MELO3C016798
MELO3C017668	MELO3C005608	MELO3C015480	MELO3C009122	MELO3C011997	MELO3C020162		MELO3C017923
MELO3C018330	MELO3C003485	MELO3C025368	MELO3C020478	MELO3C017610	MELO3C004317		MELO3C024539
MELO3C002292	MELO3C008657	MELO3C002383	MELO3C011133	MELO3C024192	MELO3C004408		MELO3C026195
MELO3C002049	MELO3C004306	MELO3C008374	MELO3C011134	MELO3C020994	MELO3C004409		MELO3C023038
MELO3C011360	MELO3C022233	MELO3C008645	MELO3C025649	MELO3C020995	MELO3C007873		MELO3C008726
MELO3C017584	MELO3C005326	MELO3C004098	MELO3C004707	MELO3C020996	MELO3C025456		MELO3C004521
MELO3C008445	MELO3C020366	MELO3C002490	MELO3C008366	MELO3C012023	MELO3C022248		MELO3C013103
MELO3C016057	MELO3C026968	MELO3C002491	MELO3C010000	MELO3C017122	MELO3C022249		MELO3C011006
MELO3C016058	MELO3C005319	MELO3C002488	MELO3C015911	MELO3C023950	MELO3C024641		MELO3C011007
MELO3C011547	MELO3C005320	MELO3C002489	MELO3C025563	MELO3C003701	MELO3C017400		MELO3C004520
MELO3C003337	MELO3C005321	MELO3C014527	MELO3C017531	MELO3C003702	MELO3C013290		MELO3C021297
MELO3C003436	MELO3C009555	MELO3C016876	MELO3C011815	MELO3C004654	MELO3C002641		MELO3C022339
MELO3C013866	MELO3C014462	MELO3C010369	MELO3C008487	MELO3C006469	MELO3C002310		MELO3C024318
MELO3C021490	MELO3C014463	MELO3C010370	MELO3C003968	MELO3C006651	MELO3C009658		MELO3C023399
MELO3C025504	MELO3C012323	MELO3C026887	MELO3C015194	MELO3C006812	MELO3C009657		MELO3C020843
MELO3C015744	MELO3C018021	MELO3C024503	MELO3C006721	MELO3C017838	MELO3C023579		MELO3C011973
MELO3C004246	MELO3C020318	MELO3C023827	MELO3C005337	MELO3C004216	MELO3C023282		MELO3C018349
MELO3C025635	MELO3C012105	MELO3C017644	MELO3C020892	MELO3C019379	MELO3C010341		MELO3C017399
MELO3C018882	MELO3C011227	MELO3C007221	MELO3C008152	MELO3C025619	MELO3C013956		MELO3C025706
MELO3C004080	MELO3C016759	MELO3C007222	MELO3C010906	MELO3C005191	MELO3C018319		MELO3C022983
MELO3C004078	MELO3C007949	MELO3C007793	MELO3C009720	MELO3C013322	MELO3C009870		MELO3C006663
MELO3C004527	MELO3C023644	MELO3C022837	MELO3C012223	MELO3C015703	MELO3C020273		MELO3C017733
MELO3C004570	MELO3C020752	MELO3C003388	MELO3C003190	MELO3C015704	MELO3C018844		MELO3C019368
MELO3C017608	MELO3C002754	MELO3C016939	MELO3C018921	MELO3C020596	MELO3C006714		MELO3C020561
MELO3C024449	MELO3C011148	MELO3C002372	MELO3C002634	MELO3C004556	MELO3C024533		MELO3C026778
MELO3C008396	MELO3C009961	MELO3C010174	MELO3C002635	MELO3C016957	MELO3C024534		MELO3C002548
MELO3C003492	MELO3C018813	MELO3C024830	MELO3C014638	MELO3C016958	MELO3C005791		MELO3C019989
MELO3C019573	MELO3C022532	MELO3C003294	MELO3C004176	MELO3C010711	MELO3C012213		MELO3C011131
MELO3C018526	MELO3C018927	MELO3C005736	MELO3C017662	MELO3C008484	MELO3C025995
MELO3C016040	MELO3C021324	MELO3C019243	MELO3C014564	MELO3C021545	MELO3C023497
MELO3C016021	MELO3C021323	MELO3C020277	MELO3C014563	MELO3C013476	MELO3C002575
MELO3C019353	MELO3C017154	MELO3C003506	MELO3C007491	MELO3C010761	MELO3C002574
MELO3C012880	MELO3C015515	MELO3C009737	MELO3C025109	MELO3C026594	MELO3C002576
MELO3C009784	MELO3C006827	MELO3C009738	MELO3C005347	MELO3C020832	MELO3C017171
MELO3C009465	MELO3C024573	MELO3C008338	MELO3C019266	MELO3C021211	MELO3C004090
MELO3C022867	MELO3C025119	MELO3C026308	MELO3C005022	MELO3C020615	MELO3C009079
MELO3C005456	MELO3C015963	MELO3C023235	MELO3C009637	MELO3C014754	MELO3C009007
MELO3C010323	MELO3C019324	MELO3C002285	MELO3C003990	MELO3C024823	MELO3C013258
MELO3C009857	MELO3C002403	MELO3C016593	MELO3C003991	MELO3C021602	MELO3C022254
MELO3C009858	MELO3C016596	MELO3C016594	MELO3C024476	MELO3C021601	MELO3C022255
MELO3C009856	MELO3C007698	MELO3C020593	MELO3C012476	MELO3C019320	MELO3C017332
MELO3C015816	MELO3C022375	MELO3C010371	MELO3C002105	MELO3C019881	MELO3C020400
MELO3C010838	MELO3C022376	MELO3C026043	MELO3C009554	MELO3C014309	MELO3C024080
MELO3C017826	MELO3C011226	MELO3C023459	MELO3C020942	MELO3C023770	MELO3C014053
MELO3C020143	MELO3C009806	MELO3C020864	MELO3C009583	MELO3C011215	MELO3C017888
MELO3C022470	MELO3C007656	MELO3C008214	MELO3C019469	MELO3C014055	MELO3C013538
MELO3C016466	MELO3C019337	MELO3C014465	MELO3C017825	MELO3C007323	MELO3C005052
MELO3C023544	MELO3C004257	MELO3C022978	MELO3C023040	MELO3C018780	MELO3C008168
MELO3C021372	MELO3C019446	MELO3C005187	MELO3C011349	MELO3C025897	MELO3C008169
MELO3C002572	MELO3C025493	MELO3C004385	MELO3C011350	MELO3C002591	MELO3C008170
MELO3C017617	MELO3C004161	MELO3C004386	MELO3C011348	MELO3C006891	MELO3C014051
MELO3C008028	MELO3C016947	MELO3C004387	MELO3C005360	MELO3C024809	MELO3C014052
MELO3C024486	MELO3C026961	MELO3C024400	MELO3C018380	MELO3C024168	MELO3C021009
MELO3C026007	MELO3C003388	MELO3C023203	MELO3C010878	MELO3C025927	MELO3C021131
MELO3C008397	MELO3C009219	MELO3C019989	MELO3C010879	MELO3C015136	MELO3C023270
MELO3C023939	MELO3C007771	MELO3C025049	MELO3C009548	MELO3C026170	MELO3C022349
MELO3C010467	MELO3C023253	MELO3C018681	MELO3C009549	MELO3C020365	MELO3C010841
MELO3C016023	MELO3C014453	MELO3C008186	MELO3C014280	MELO3C013832	MELO3C014606
MELO3C012218	MELO3C007832	MELO3C005964	MELO3C014224	MELO3C013831	MELO3C004253
MELO3C020673	MELO3C002763	MELO3C005965	MELO3C015253	MELO3C016899	MELO3C014039
MELO3C011432	MELO3C015115	MELO3C002518	MELO3C011547	MELO3C021523	MELO3C022091
MELO3C010496	MELO3C003632	MELO3C002517	MELO3C004570	MELO3C021891	MELO3C018718
MELO3C022205	MELO3C004662	MELO3C005088	MELO3C022234	MELO3C026632	MELO3C010865
MELO3C005774	MELO3C017890	MELO3C017503	MELO3C001930	MELO3C010991	MELO3C010866
MELO3C015852	MELO3C017891	MELO3C012556	MELO3C008204	MELO3C009431	MELO3C010867
MELO3C008122	MELO3C005829	MELO3C018376	MELO3C012932	MELO3C014530	MELO3C010863
MELO3C014437	MELO3C026519	MELO3C002610	MELO3C012934	MELO3C006986	MELO3C010864
MELO3C010494	MELO3C003902	MELO3C017495	MELO3C012931	MELO3C019376	MELO3C003419
MELO3C013150	MELO3C019552	MELO3C006298	MELO3C025175	MELO3C025386	MELO3C016601
MELO3C015068	MELO3C022947	MELO3C016670	MELO3C021901	MELO3C025627	MELO3C007244
MELO3C017582	MELO3C008020	MELO3C022836	MELO3C022251	MELO3C005586	MELO3C005257
MELO3C021978	MELO3C018789	MELO3C005046	MELO3C022358	MELO3C012735	MELO3C015279
MELO3C015818	MELO3C018338	MELO3C007132	MELO3C002666	MELO3C025910	MELO3C016494
MELO3C007853	MELO3C004332	MELO3C016558	MELO3C026214	MELO3C010921	MELO3C013847
MELO3C018527	MELO3C023566	MELO3C005163	MELO3C026500	MELO3C013058	MELO3C013845
MELO3C026649	MELO3C018850	MELO3C018319	MELO3C009406	MELO3C004179	MELO3C013846
MELO3C024697	MELO3C018851	MELO3C003152	MELO3C009112	MELO3C013914	MELO3C007563
MELO3C020218	MELO3C018852	MELO3C003153	MELO3C002072	MELO3C007484	MELO3C021540
MELO3C024589	MELO3C016872	MELO3C005803	MELO3C003416	MELO3C007660	MELO3C005569
MELO3C023381	MELO3C004974	MELO3C012553	MELO3C016355	MELO3C021822	MELO3C024385
MELO3C007865	MELO3C010174	MELO3C004932	MELO3C002675	MELO3C010138	MELO3C011964
MELO3C012079	MELO3C010178	MELO3C021607	MELO3C015764	MELO3C010139	MELO3C011801
MELO3C018268	MELO3C019811	MELO3C017540	MELO3C021293	MELO3C010140	MELO3C018228
MELO3C023255	MELO3C002212	MELO3C007861	MELO3C020048	MELO3C009362	MELO3C004325
MELO3C012858	MELO3C004039	MELO3C011866	MELO3C002227	MELO3C004141	MELO3C004326
MELO3C009524	MELO3C006395	MELO3C002129	MELO3C015651	MELO3C004142	MELO3C016593
MELO3C013570	MELO3C007854	MELO3C019169	MELO3C013961	MELO3C010550	MELO3C026143
MELO3C021309	MELO3C002740	MELO3C015643	MELO3C009650	MELO3C010548	MELO3C014376
MELO3C006854	MELO3C016037	MELO3C004314	MELO3C025178	MELO3C008000	MELO3C026785
MELO3C025417	MELO3C023437	MELO3C007831	MELO3C012263	MELO3C007999	MELO3C021686
MELO3C025418	MELO3C023438	MELO3C005602	MELO3C021689	MELO3C008869	MELO3C002380
MELO3C007680	MELO3C023439	MELO3C020556	MELO3C009786	MELO3C018460	MELO3C011411
MELO3C011412	MELO3C020123	MELO3C007184	MELO3C009787	MELO3C020888	MELO3C004151
MELO3C016761	MELO3C021313	MELO3C007185	MELO3C016042	MELO3C020578	MELO3C002776
MELO3C006930	MELO3C011584	MELO3C004172	MELO3C009933	MELO3C011368	MELO3C008342
MELO3C006931	MELO3C009873	MELO3C016588	MELO3C009192	MELO3C009118	MELO3C003450
	MELO3C024156	MELO3C016589	MELO3C007837	MELO3C013981	MELO3C003451
	MELO3C011749	MELO3C026276	MELO3C018247	MELO3C007934	MELO3C026746
	MELO3C011750	MELO3C003321	MELO3C013969	MELO3C007935	MELO3C026747
	MELO3C020094	MELO3C004800	MELO3C002292	MELO3C007933	MELO3C004242
	MELO3C020702	MELO3C004801	MELO3C006323	MELO3C024166	MELO3C006464
	MELO3C024700	MELO3C024532	MELO3C021609	MELO3C023464	MELO3C003161
	MELO3C004003	MELO3C024968	MELO3C011921	MELO3C018340	MELO3C003162
	MELO3C012379	MELO3C023248	MELO3C025292	MELO3C020639	MELO3C003163
	MELO3C012380	MELO3C002524	MELO3C024832	MELO3C017700	MELO3C023283
	MELO3C021141	MELO3C002525	MELO3C008036	MELO3C007487	MELO3C009162
	MELO3C020589	MELO3C002526	MELO3C026278	MELO3C005370	MELO3C004247
	MELO3C008287	MELO3C026175	MELO3C016356	MELO3C005698	MELO3C006563
	MELO3C009514	MELO3C004290	MELO3C019065	MELO3C021923	MELO3C006857
	MELO3C011281	MELO3C004289	MELO3C002929	MELO3C002605	MELO3C019454
	MELO3C004556	MELO3C016385	MELO3C005818	MELO3C009927	MELO3C017796
	MELO3C006391	MELO3C019254	MELO3C020956	MELO3C020189	MELO3C024079
	MELO3C006392	MELO3C011472	MELO3C020957	MELO3C024877	MELO3C023627
	MELO3C006390	MELO3C011473	MELO3C011443	MELO3C024878	MELO3C022256
	MELO3C008499	MELO3C011474	MELO3C006428	MELO3C018301	MELO3C022257
	MELO3C017859	MELO3C006947	MELO3C002877	MELO3C017126	MELO3C026507
	MELO3C013288	MELO3C007562	MELO3C022262	MELO3C024440	MELO3C014120
	MELO3C011340	MELO3C021557	MELO3C022263	MELO3C020847	MELO3C016340
	MELO3C006687	MELO3C021558	MELO3C009598	MELO3C022271	MELO3C007471
	MELO3C005612	MELO3C018567	MELO3C004407	MELO3C026122	MELO3C022201
	MELO3C005613	MELO3C020530	MELO3C006688	MELO3C005762	MELO3C010288
	MELO3C023299	MELO3C026178	MELO3C005580	MELO3C025579	MELO3C008305
	MELO3C015118	MELO3C023579	MELO3C026092	MELO3C003523	MELO3C009740
	MELO3C007731	MELO3C023580	MELO3C015314	MELO3C009788	MELO3C009739
	MELO3C007732	MELO3C021717	MELO3C011683	MELO3C016681	MELO3C026769
	MELO3C008382	MELO3C011222	MELO3C003817	MELO3C016682	MELO3C016040
	MELO3C005435	MELO3C004312	MELO3C014367	MELO3C022089	MELO3C002617
	MELO3C005436	MELO3C004313	MELO3C016333	MELO3C023391	MELO3C002616
	MELO3C018464	MELO3C004311	MELO3C016334	MELO3C021453	MELO3C010062
	MELO3C018463	MELO3C006764	MELO3C007663	MELO3C026281	MELO3C008418
	MELO3C018743	MELO3C023295	MELO3C002202	MELO3C011538	MELO3C026765
	MELO3C021060	MELO3C016357	MELO3C019816	MELO3C023734	MELO3C004422
	MELO3C026207	MELO3C003982	MELO3C020520	MELO3C023735	MELO3C017874
	MELO3C026548	MELO3C009994	MELO3C009186	MELO3C018959	MELO3C017875
	MELO3C021653	MELO3C015687	MELO3C007655	MELO3C007412	MELO3C007175
	MELO3C002441	MELO3C017312	MELO3C023591	MELO3C012443	MELO3C019219
	MELO3C017003	MELO3C020539	MELO3C022246	MELO3C004992	MELO3C019486
	MELO3C012554	MELO3C002579	MELO3C022487	MELO3C026517	MELO3C010471
	MELO3C002382	MELO3C010691	MELO3C004593	MELO3C003985	MELO3C003294
	MELO3C011248	MELO3C010692	MELO3C020521	MELO3C003986	MELO3C018477
	MELO3C006850	MELO3C010690	MELO3C005947	MELO3C007205	MELO3C005046
	MELO3C017862	MELO3C007480	MELO3C025677	MELO3C012403	MELO3C004262
	MELO3C017924	MELO3C007481	MELO3C017134	MELO3C012404	MELO3C007795
	MELO3C020805	MELO3C024511	MELO3C009283	MELO3C002092	MELO3C007794
	MELO3C002731	MELO3C008450	MELO3C012382	MELO3C017146	MELO3C005788
	MELO3C002503	MELO3C016266	MELO3C007664	MELO3C012808	MELO3C010121
	MELO3C010056	MELO3C016267	MELO3C024950	MELO3C006834	MELO3C004598
	MELO3C011192	MELO3C023620	MELO3C012291	MELO3C007909	MELO3C004599
	MELO3C003735	MELO3C023621	MELO3C020894	MELO3C007991	MELO3C023281
	MELO3C014482	MELO3C023622	MELO3C020893	MELO3C008840	MELO3C020922
	MELO3C010370	MELO3C023623	MELO3C022245	MELO3C005897	MELO3C021426
	MELO3C021156	MELO3C023624	MELO3C022299	MELO3C010721	MELO3C015399
	MELO3C021155	MELO3C023619	MELO3C015222	MELO3C026622	MELO3C009527
	MELO3C026495	MELO3C015120	MELO3C007937	MELO3C014270	MELO3C009528
	MELO3C025825	MELO3C007470	MELO3C008885	MELO3C016183	MELO3C006432
	MELO3C025826	MELO3C007471	MELO3C005630	MELO3C021575	MELO3C006856
	MELO3C014628	MELO3C005638	MELO3C002696	MELO3C023672	MELO3C014166
	MELO3C017925	MELO3C020276	MELO3C011390	MELO3C023308	MELO3C002243
	MELO3C021478	MELO3C004319	MELO3C009399	MELO3C004710	MELO3C015267
	MELO3C005640	MELO3C006851	MELO3C009400	MELO3C018444	MELO3C015268
	MELO3C013662	MELO3C017860	MELO3C010848	MELO3C012279	MELO3C026786
	MELO3C004901	MELO3C003307	MELO3C018116	MELO3C021184	MELO3C017868
	MELO3C017355	MELO3C005939	MELO3C026762	MELO3C024690	MELO3C017867
	MELO3C008262	MELO3C005940	MELO3C006405	MELO3C009482	MELO3C023423
	MELO3C018259	MELO3C007726	MELO3C018981	MELO3C004139	MELO3C018289
	MELO3C014607	MELO3C007727	MELO3C019247	MELO3C019087	MELO3C020838
	MELO3C014608	MELO3C018820	MELO3C019248	MELO3C008957	MELO3C002076
	MELO3C016870	MELO3C008187	MELO3C002161	MELO3C013401	MELO3C020451
	MELO3C014452	MELO3C016268	MELO3C024017	MELO3C024312	MELO3C016876
	MELO3C003316	MELO3C024488	MELO3C024018	MELO3C012495	MELO3C025099
	MELO3C013477	MELO3C023458	MELO3C025251	MELO3C013591	MELO3C018527
	MELO3C002488	MELO3C011245	MELO3C012329	MELO3C002226	MELO3C015257
	MELO3C002489	MELO3C003752	MELO3C025342	MELO3C003747	MELO3C010181
	MELO3C008387	MELO3C008375	MELO3C003300	MELO3C004115	MELO3C010182
	MELO3C011430	MELO3C011271	MELO3C026608	MELO3C006012	MELO3C012877
	MELO3C006650	MELO3C011272	MELO3C025120	MELO3C021536	MELO3C004248
	MELO3C006649	MELO3C003993	MELO3C002427	MELO3C012335	MELO3C014158
	MELO3C003372	MELO3C004600	MELO3C002428	MELO3C020899	MELO3C025653
	MELO3C009573	MELO3C004601	MELO3C002426	MELO3C003615	MELO3C005707
	MELO3C005808	MELO3C020271	MELO3C013734	MELO3C004154	MELO3C015478
	MELO3C005809	MELO3C018594	MELO3C005312	MELO3C016164	MELO3C006814
	MELO3C018657	MELO3C016016	MELO3C010125	MELO3C018015	MELO3C026361
	MELO3C002632	MELO3C006663	MELO3C022150	MELO3C007838	MELO3C016385
	MELO3C011064	MELO3C023219	MELO3C025688	MELO3C019735	MELO3C015265
	MELO3C008813	MELO3C023281	MELO3C007409	MELO3C003564	MELO3C012908
	MELO3C002718	MELO3C004822	MELO3C004869	MELO3C022696	MELO3C016997
	MELO3C010929	MELO3C010415	MELO3C004868	MELO3C009471	MELO3C017574
	MELO3C012965	MELO3C016929	MELO3C004711	MELO3C006148	MELO3C017866
	MELO3C023486	MELO3C016930	MELO3C008314	MELO3C006147	MELO3C017865
	MELO3C020934	MELO3C021499	MELO3C004607	MELO3C017599	MELO3C024520
	MELO3C020933	MELO3C010292	MELO3C016846	MELO3C023109	MELO3C002947
	MELO3C016586	MELO3C006658	MELO3C016847	MELO3C002980	MELO3C015346
	MELO3C016587	MELO3C025653	MELO3C024480	MELO3C005137	MELO3C018067
	MELO3C015216	MELO3C008049	MELO3C024481	MELO3C002026	MELO3C004101
	MELO3C011271	MELO3C025852	MELO3C019171	MELO3C008464	MELO3C016691
	MELO3C011237	MELO3C002262	MELO3C019172	MELO3C013089	MELO3C007926
	MELO3C010980	MELO3C010999	MELO3C022281	MELO3C009305	MELO3C005308
	MELO3C018326	MELO3C020289	MELO3C022280	MELO3C006692	MELO3C009506
	MELO3C009741	MELO3C007476	MELO3C017124	MELO3C020989	MELO3C009505
	MELO3C004428	MELO3C007873	MELO3C009366	MELO3C013686	MELO3C004401
	MELO3C012614	MELO3C005758	MELO3C003727	MELO3C013687	MELO3C004402
	MELO3C026018	MELO3C011926	MELO3C003742	MELO3C005054	MELO3C004400
	MELO3C002414	MELO3C020063	MELO3C009525	MELO3C004730	MELO3C008021
	MELO3C002412	MELO3C022518	MELO3C016238	MELO3C015422	MELO3C013129
	MELO3C002413	MELO3C017476	MELO3C022556	MELO3C015423	MELO3C020648
	MELO3C003762	MELO3C017477	MELO3C002850	MELO3C010211	MELO3C026183
	MELO3C007212	MELO3C026183	MELO3C002482	MELO3C010299	MELO3C009736
	MELO3C007213	MELO3C003598	MELO3C004592	MELO3C019892	MELO3C009737
	MELO3C007214	MELO3C003164	MELO3C016849	MELO3C003869	MELO3C009738
	MELO3C024092	MELO3C020162	MELO3C007532	MELO3C009443	MELO3C004604
	MELO3C020983	MELO3C020163	MELO3C007533	MELO3C009423	MELO3C017877
	MELO3C010346	MELO3C020164	MELO3C002644	MELO3C006111	MELO3C005548
	MELO3C014944	MELO3C002978	MELO3C019781	MELO3C006110	MELO3C005549
	MELO3C023323	MELO3C020970	MELO3C020374	MELO3C007151	MELO3C005550
	MELO3C021183	MELO3C024717	MELO3C015058	MELO3C022230	MELO3C021386
	MELO3C025282	MELO3C021685	MELO3C008175	MELO3C005277	MELO3C022436
	MELO3C005635	MELO3C016253	MELO3C006193	MELO3C012526	MELO3C002196
	MELO3C024217	MELO3C002369	MELO3C007768	MELO3C004706	MELO3C002941
	MELO3C013311	MELO3C011116	MELO3C005314	MELO3C024884	MELO3C002290
	MELO3C021671	MELO3C013018	MELO3C023821	MELO3C026602	MELO3C015140
	MELO3C007536	MELO3C018878	MELO3C023822	MELO3C008492	MELO3C015130
	MELO3C007537	MELO3C011973	MELO3C012818	MELO3C013896	MELO3C011576
	MELO3C018630	MELO3C023282	MELO3C017628	MELO3C025613	MELO3C012972
	MELO3C012015	MELO3C023285	MELO3C017629	MELO3C018954	MELO3C005456
	MELO3C008378	MELO3C023286	MELO3C005258	MELO3C024456	MELO3C023284
	MELO3C011431	MELO3C023284	MELO3C012484	MELO3C015536	MELO3C026852
	MELO3C008511	MELO3C024718	MELO3C020617	MELO3C008485	MELO3C026766
	MELO3C005867	MELO3C003433	MELO3C011807	MELO3C008486	MELO3C022978
	MELO3C024724	MELO3C012817	MELO3C004454	MELO3C008487	MELO3C005857
	MELO3C011240	MELO3C005222	MELO3C004455	MELO3C020350	MELO3C018541
	MELO3C011241	MELO3C023489	MELO3C022935	MELO3C007462	MELO3C018542
	MELO3C011242	MELO3C023490	MELO3C020644	MELO3C025196	MELO3C018543
	MELO3C011243	MELO3C023486	MELO3C022469	MELO3C020548	MELO3C018540
	MELO3C009767	MELO3C023488	MELO3C006855	MELO3C020010	MELO3C012160
	MELO3C009768	MELO3C013512	MELO3C024827	MELO3C006759	MELO3C002483
	MELO3C007792	MELO3C006420	MELO3C002043	MELO3C006869	MELO3C011361
	MELO3C007793	MELO3C002718	MELO3C024466	MELO3C016599	MELO3C009465
	MELO3C007791	MELO3C026778	MELO3C001969	MELO3C010506	MELO3C020289
	MELO3C018682	MELO3C021597	MELO3C005648	MELO3C016354	MELO3C002873
	MELO3C020492	MELO3C015968	MELO3C005649	MELO3C026016	MELO3C020801
	MELO3C014475	MELO3C021336	MELO3C005752	MELO3C005206	MELO3C020524
	MELO3C026366	MELO3C017399	MELO3C024446	MELO3C005417	MELO3C017286
	MELO3C019063	MELO3C023556	MELO3C017273	MELO3C015773	MELO3C011635
	MELO3C013302	MELO3C012014	MELO3C017163	MELO3C022929	MELO3C013867
	MELO3C018355	MELO3C001967	MELO3C017164	MELO3C020704	MELO3C024561
	MELO3C022235	MELO3C011475	MELO3C009840	MELO3C004699	MELO3C011668
	MELO3C022236	MELO3C014424	MELO3C022963	MELO3C002471	MELO3C010869
	MELO3C022499	MELO3C026786	MELO3C022964	MELO3C010161	MELO3C010868
	MELO3C017407	MELO3C026787	MELO3C005552	MELO3C009610	MELO3C016589
	MELO3C023420	MELO3C021686	MELO3C005553	MELO3C014510	MELO3C022121
	MELO3C025780	MELO3C001958	MELO3C015842	MELO3C024523	MELO3C012325
	MELO3C008551	MELO3C019994	MELO3C020650	MELO3C013251	MELO3C021767
	MELO3C004302	MELO3C009007	MELO3C011552	MELO3C012575	MELO3C011476
	MELO3C004303	MELO3C009826	MELO3C003828	MELO3C012576	MELO3C004266
	MELO3C007352	MELO3C007538	MELO3C009980	MELO3C020839	MELO3C003158
	MELO3C008883	MELO3C003158	MELO3C005226	MELO3C022442	MELO3C018314
	MELO3C008884	MELO3C025714	MELO3C020553	MELO3C020702	MELO3C002775
	MELO3C005657	MELO3C023163	MELO3C003821	MELO3C019893	MELO3C011197
	MELO3C023542	MELO3C018822	MELO3C012998	MELO3C009809	MELO3C017643
	MELO3C010040	MELO3C026772	MELO3C014229	MELO3C006025	MELO3C007275
	MELO3C003761	MELO3C016760	MELO3C015644	MELO3C010502	MELO3C007417
	MELO3C014683	MELO3C007644	MELO3C015645	MELO3C010470	MELO3C022119
	MELO3C023022	MELO3C022180	MELO3C017732	MELO3C008809	MELO3C018675
	MELO3C017886	MELO3C021502	MELO3C005572	MELO3C020865	MELO3C023624
	MELO3C007886	MELO3C021501	MELO3C005573	MELO3C013569	MELO3C004947
	MELO3C007885	MELO3C023360	MELO3C005574	MELO3C003312	MELO3C015539
	MELO3C011930	MELO3C023361	MELO3C005571	MELO3C003637	MELO3C014013
	MELO3C023286	MELO3C023362	MELO3C008250	MELO3C018973	MELO3C013295
	MELO3C023353	MELO3C014039	MELO3C005414	MELO3C021951	MELO3C022729
	MELO3C010312	MELO3C014040	MELO3C021690	MELO3C025726	MELO3C003949
	MELO3C009755	MELO3C014630	MELO3C014857	MELO3C011406	MELO3C022811
	MELO3C025408	MELO3C021506	MELO3C022423	MELO3C010735	MELO3C014958
	MELO3C016358	MELO3C018805	MELO3C022424	MELO3C009140	MELO3C008375
	MELO3C007564	MELO3C012346	MELO3C002649	MELO3C009141	MELO3C005973
	MELO3C005783	MELO3C002243	MELO3C024695	MELO3C004107	MELO3C018546
	MELO3C005824	MELO3C003499	MELO3C022666	MELO3C004439	MELO3C018545
	MELO3C005823	MELO3C016398	MELO3C022667	MELO3C016892	MELO3C011792
	MELO3C026172	MELO3C022179	MELO3C009688	MELO3C018047	MELO3C024717
	MELO3C007765	MELO3C021222	MELO3C013343	MELO3C003298	MELO3C020659
	MELO3C025797	MELO3C002310	MELO3C020675	MELO3C005901	MELO3C020660
	MELO3C022763	MELO3C003469	MELO3C013950	MELO3C015489	MELO3C002519
	MELO3C016773	MELO3C003500	MELO3C005709	MELO3C004173	MELO3C015427
	MELO3C017689	MELO3C006762	MELO3C005710	MELO3C004174	MELO3C011247
	MELO3C023657	MELO3C010718	MELO3C023263	MELO3C023755	MELO3C011238
	MELO3C010972	MELO3C025811	MELO3C004370	MELO3C016487	MELO3C026768
	MELO3C003720	MELO3C004288	MELO3C013711	MELO3C013977	MELO3C004045
	MELO3C012964	MELO3C014125	MELO3C005575	MELO3C007121	MELO3C004061
	MELO3C008731	MELO3C016388	MELO3C005576	MELO3C021560	MELO3C004062
	MELO3C018006	MELO3C016389	MELO3C021301	MELO3C016014	MELO3C004063
	MELO3C007325	MELO3C016390	MELO3C008413	MELO3C020805	MELO3C016966
	MELO3C021999	MELO3C016391	MELO3C003315	MELO3C020761	MELO3C017575
	MELO3C018884	MELO3C018540	MELO3C017450	MELO3C010228	MELO3C004757
	MELO3C004936	MELO3C023852	MELO3C006906	MELO3C014727	MELO3C011246
	MELO3C019572	MELO3C023236	MELO3C018771	MELO3C008678	MELO3C021495
	MELO3C016686	MELO3C004087	MELO3C021085	MELO3C008677	MELO3C021496
	MELO3C007365	MELO3C019401	MELO3C026611	MELO3C020244	MELO3C023361
	MELO3C005291	MELO3C019402	MELO3C006458	MELO3C012385	MELO3C023363
	MELO3C023914	MELO3C017555	MELO3C024584	MELO3C021433	MELO3C025017
	MELO3C020099	MELO3C017556	MELO3C026642	MELO3C020637	MELO3C006658
	MELO3C025720	MELO3C002873	MELO3C003299	MELO3C010277	MELO3C012543
	MELO3C002477	MELO3C019606	MELO3C018967	MELO3C010278	MELO3C012374
	MELO3C002476	MELO3C020516	MELO3C007198	MELO3C008241	MELO3C020594
	MELO3C015396	MELO3C017505	MELO3C007865	MELO3C019782	MELO3C011296
	MELO3C017525	MELO3C008385	MELO3C026004	MELO3C009161	MELO3C014917
	MELO3C010706	MELO3C002915	MELO3C018699	MELO3C014601	MELO3C024507
	MELO3C003432	MELO3C015942	MELO3C021264	MELO3C014602
	MELO3C015964	MELO3C015943	MELO3C002656	MELO3C006770
	MELO3C004386	MELO3C008726	MELO3C024697	MELO3C022104
	MELO3C022992	MELO3C010452	MELO3C004500	MELO3C005109
	MELO3C005081	MELO3C024572	MELO3C004501	MELO3C013184
	MELO3C005772	MELO3C005214	MELO3C006230	MELO3C012221
	MELO3C018629	MELO3C005215	MELO3C006231	MELO3C012180
	MELO3C021147	MELO3C013120	MELO3C006232	MELO3C012172
	MELO3C002490	MELO3C017641	MELO3C006233	MELO3C026565
	MELO3C017864	MELO3C017642	MELO3C013545	MELO3C020858
	MELO3C024158	MELO3C017643	MELO3C009649	MELO3C021254
	MELO3C015863	MELO3C022430	MELO3C024826	MELO3C024709
	MELO3C012039	MELO3C003306	MELO3C023530	MELO3C011075
	MELO3C022462	MELO3C003803	MELO3C016231	MELO3C022999
	MELO3C022463	MELO3C012873	MELO3C017912	MELO3C018897
	MELO3C008410	MELO3C013074	MELO3C012381	MELO3C019038
	MELO3C022718	MELO3C024502	MELO3C012547	MELO3C007318
	MELO3C007619	MELO3C017302	MELO3C023272	MELO3C007656
	MELO3C007852	MELO3C010703	MELO3C021779	MELO3C005561
	MELO3C022156	MELO3C004299	MELO3C010235	MELO3C011782
	MELO3C013191	MELO3C003230	MELO3C026271	MELO3C023813
	MELO3C013192	MELO3C011410	MELO3C009647	MELO3C002048
	MELO3C021142	MELO3C009156	MELO3C006186	MELO3C008292
	MELO3C015468	MELO3C022116	MELO3C009170	MELO3C003425
	MELO3C017230	MELO3C022117	MELO3C004041	MELO3C009446
	MELO3C006043		MELO3C025424	MELO3C009368
	MELO3C006719		MELO3C018968	MELO3C014569
	MELO3C020210		MELO3C016172	MELO3C014448
	MELO3C015826		MELO3C022846	MELO3C006131
	MELO3C021720		MELO3C024271	MELO3C013697
	MELO3C001992		MELO3C008395	MELO3C013696
	MELO3C010017		MELO3C009396	MELO3C016954
	MELO3C013066		MELO3C009397	MELO3C022971
	MELO3C006503		MELO3C014664	MELO3C017637
	MELO3C014047		MELO3C014665	MELO3C007572
	MELO3C010691		MELO3C012388	MELO3C007593
	MELO3C004314		MELO3C014138	MELO3C002986
	MELO3C006644		MELO3C003105	MELO3C021441
	MELO3C022044		MELO3C005242	MELO3C004944
	MELO3C023313		MELO3C022468	MELO3C011330
	MELO3C008374		MELO3C019897	MELO3C020366
	MELO3C017656		MELO3C003318	MELO3C014936
	MELO3C019064		MELO3C009963	MELO3C014007
	MELO3C018449		MELO3C009436	MELO3C026353
	MELO3C025760		MELO3C004369	MELO3C026354
	MELO3C008417		MELO3C018903	MELO3C026355
	MELO3C026485		MELO3C022867	MELO3C017567
	MELO3C026359		MELO3C021007	MELO3C017670
	MELO3C007451		MELO3C017351	MELO3C025106
	MELO3C026806		MELO3C009614	MELO3C005140
	MELO3C010961		MELO3C004463	MELO3C005714
	MELO3C010962		MELO3C006411	MELO3C005715
	MELO3C024048		MELO3C017913	MELO3C023716
	MELO3C014406		MELO3C003919	MELO3C023610
	MELO3C008662		MELO3C018719	MELO3C012135
	MELO3C018016		MELO3C011871	MELO3C021940
	MELO3C021498		MELO3C011554	MELO3C014992
	MELO3C005698		MELO3C011166	MELO3C023079
	MELO3C011746		MELO3C014436	MELO3C004041
	MELO3C002318		MELO3C025211	MELO3C016780
	MELO3C014818		MELO3C025210	MELO3C015885
	MELO3C016871		MELO3C023640	MELO3C024284
	MELO3C018300		MELO3C023613	MELO3C025917
	MELO3C002501		MELO3C024317	MELO3C001948
	MELO3C019538		MELO3C018553	MELO3C018250
	MELO3C014063		MELO3C018554	MELO3C023924
	MELO3C016110		MELO3C004802	MELO3C023925
	MELO3C017177		MELO3C015127	MELO3C009720
	MELO3C009271		MELO3C025516	MELO3C009702
	MELO3C014680		MELO3C026634	MELO3C014574
	MELO3C016976		MELO3C006871	MELO3C014104
	MELO3C007148		MELO3C007560	MELO3C024857
	MELO3C022141		MELO3C021638	MELO3C007354
	MELO3C018544		MELO3C005587	MELO3C007827
	MELO3C023498		MELO3C005588	MELO3C021522
	MELO3C010293		MELO3C015994	MELO3C005192
	MELO3C005832		MELO3C023614	MELO3C005667
	MELO3C024169		MELO3C010837	MELO3C012728
	MELO3C011745		MELO3C003567	MELO3C024382
	MELO3C002739		MELO3C009858	MELO3C021887
	MELO3C004373		MELO3C013713	MELO3C021472
	MELO3C006036		MELO3C007824	MELO3C021403
	MELO3C006037		MELO3C015691	MELO3C022239
	MELO3C006038		MELO3C021460	MELO3C026062
	MELO3C006039		MELO3C022247	MELO3C002805
	MELO3C003371		MELO3C022498	MELO3C008148
	MELO3C003778		MELO3C020627	MELO3C011237
	MELO3C012963		MELO3C010058	MELO3C022659
	MELO3C006396		MELO3C010169	MELO3C024009
	MELO3C010561		MELO3C023025	MELO3C009577
	MELO3C003152		MELO3C016739	MELO3C019409
	MELO3C003153		MELO3C018798	MELO3C019408
	MELO3C021061		MELO3C024176	MELO3C007167
	MELO3C020518		MELO3C020982	MELO3C007557
	MELO3C010917		MELO3C021942	MELO3C007558
	MELO3C007849		MELO3C013636	MELO3C024484
	MELO3C024530		MELO3C022451	MELO3C005275
	MELO3C018597		MELO3C009483	MELO3C005624
	MELO3C018598		MELO3C023840	MELO3C022956
	MELO3C018775		MELO3C014654	MELO3C025767
	MELO3C016055		MELO3C014652	MELO3C015433
	MELO3C016056		MELO3C014653	MELO3C017156
	MELO3C018325		MELO3C014438	MELO3C019925
	MELO3C004234		MELO3C007597	MELO3C010978
	MELO3C006008		MELO3C007847	MELO3C009697
	MELO3C025853		MELO3C003231	MELO3C006135
	MELO3C006621		MELO3C005805	MELO3C026409
	MELO3C007377		MELO3C011980	MELO3C016136
	MELO3C007379		MELO3C021949	MELO3C021573
	MELO3C007965		MELO3C010683	MELO3C016028
	MELO3C012202		MELO3C006324	MELO3C023510
	MELO3C020039		MELO3C006325	MELO3C012048
	MELO3C020920		MELO3C006326	MELO3C012049
	MELO3C022377		MELO3C020695	MELO3C011710
	MELO3C015435		MELO3C003781	MELO3C018260
	MELO3C007815		MELO3C009778	MELO3C004763
	MELO3C019052		MELO3C006829	MELO3C015617
	MELO3C003214		MELO3C006830	MELO3C017226
	MELO3C022431		MELO3C020301	MELO3C012996
	MELO3C022432		MELO3C007678	MELO3C009105
	MELO3C017589		MELO3C021853	MELO3C014684
	MELO3C007037		MELO3C021182	MELO3C014550
	MELO3C022553		MELO3C003688	MELO3C014390
	MELO3C019297		MELO3C007700	MELO3C014391
	MELO3C020593		MELO3C015720	MELO3C004488
	MELO3C002637		MELO3C004533	MELO3C016742
	MELO3C015306		MELO3C006864	MELO3C019148
	MELO3C011057		MELO3C002875	MELO3C022791
	MELO3C010861		MELO3C012890	MELO3C018735
	MELO3C026775		MELO3C026609	MELO3C011833
	MELO3C019502		MELO3C014879	MELO3C025768
	MELO3C009427		MELO3C019125	MELO3C017294
	MELO3C016160		MELO3C005610	MELO3C008149
	MELO3C022371		MELO3C012247	MELO3C019992
	MELO3C022372		MELO3C022291	MELO3C004497
	MELO3C011669		MELO3C022292	MELO3C014009
	MELO3C006821		MELO3C002500	MELO3C005433
	MELO3C009108		MELO3C002237	MELO3C018862
	MELO3C014593		MELO3C015524	MELO3C021882
	MELO3C014918		MELO3C009516	MELO3C021342
	MELO3C007201		MELO3C005584	MELO3C017257
	MELO3C014236		MELO3C018837	MELO3C003632
	MELO3C003095		MELO3C018845	MELO3C009893
	MELO3C010919		MELO3C012080	MELO3C009261
	MELO3C010784		MELO3C012081	MELO3C019383
	MELO3C009896		MELO3C006970	MELO3C016090
	MELO3C009897		MELO3C018664	MELO3C007036
	MELO3C014650		MELO3C015743	MELO3C026341
	MELO3C017876		MELO3C002638	MELO3C005269
	MELO3C018801		MELO3C003782	MELO3C005727
	MELO3C011927		MELO3C006045	MELO3C005728
	MELO3C020868		MELO3C025078	MELO3C005882
	MELO3C013523		MELO3C021015	MELO3C020599
	MELO3C020545		MELO3C016057	MELO3C003324
	MELO3C015074		MELO3C016060	MELO3C018113
	MELO3C026416		MELO3C023271	MELO3C014474
	MELO3C015569		MELO3C020889	MELO3C004192
	MELO3C004600		MELO3C021703	MELO3C006106
	MELO3C004601		MELO3C006872	MELO3C006627
	MELO3C004602		MELO3C006873	MELO3C014898
	MELO3C007126		MELO3C010400	MELO3C014143
	MELO3C003002		MELO3C017723	MELO3C016828
	MELO3C011991		MELO3C017724	MELO3C022135
	MELO3C019216		MELO3C017725	MELO3C013420
	MELO3C026103		MELO3C007734	MELO3C013422
	MELO3C010171		MELO3C018526	MELO3C013423
	MELO3C003731		MELO3C018525	MELO3C025975
	MELO3C009832		MELO3C018666	MELO3C025848
	MELO3C009811		MELO3C023975	MELO3C004785
	MELO3C022969		MELO3C009294	MELO3C004786
	MELO3C017948		MELO3C014833	MELO3C002508
	MELO3C007067		MELO3C016305	MELO3C001916
	MELO3C021626		MELO3C026461	MELO3C010976
	MELO3C013430		MELO3C017460	MELO3C009139
	MELO3C011223		MELO3C017296	MELO3C006361
	MELO3C011222		MELO3C011158	MELO3C006360
	MELO3C011052		MELO3C003757	MELO3C006717
	MELO3C003386		MELO3C007853	MELO3C017701
	MELO3C007833		MELO3C024545	MELO3C017702
	MELO3C005302		MELO3C017157	MELO3C022074
	MELO3C018422		MELO3C017156	MELO3C025051
	MELO3C018423		MELO3C019537	MELO3C005822
	MELO3C018424		MELO3C021639	MELO3C005823
	MELO3C004941		MELO3C025510	MELO3C021084
	MELO3C002193		MELO3C025509	MELO3C015894
	MELO3C002194		MELO3C023696	MELO3C015895
	MELO3C011061		MELO3C022259	MELO3C013579
	MELO3C013944		MELO3C004845	MELO3C002678
	MELO3C022792		MELO3C026740	MELO3C015000
	MELO3C026115		MELO3C006501	MELO3C026211
	MELO3C009895		MELO3C019499	MELO3C019829
	MELO3C007469		MELO3C026013	MELO3C011450
	MELO3C004966		MELO3C002446	MELO3C009422
	MELO3C002100		MELO3C004070	MELO3C004559
	MELO3C012789		MELO3C004071	MELO3C004637
	MELO3C013995		MELO3C013163	MELO3C006708
	MELO3C005557		MELO3C025970	MELO3C006948
	MELO3C015985		MELO3C019666	MELO3C016933
	MELO3C015986		MELO3C021780	MELO3C017627
	MELO3C016595		MELO3C024629	MELO3C017721
	MELO3C007384		MELO3C025478	MELO3C007296
	MELO3C018528		MELO3C020152	MELO3C007957
	MELO3C023219		MELO3C022727	MELO3C026019
	MELO3C023221		MELO3C006546	MELO3C018602
	MELO3C023220		MELO3C017826	MELO3C024190
	MELO3C002777		MELO3C005374	MELO3C018262
	MELO3C010789		MELO3C005375	MELO3C021210
	MELO3C025798		MELO3C005570	MELO3C025302
	MELO3C009714		MELO3C012678	MELO3C011649
	MELO3C004582		MELO3C012324	MELO3C011230
	MELO3C013748		MELO3C019787	MELO3C003649
	MELO3C016128		MELO3C019788	MELO3C009901
	MELO3C020792		MELO3C010851	MELO3C004479
	MELO3C022791		MELO3C010852	MELO3C006351
	MELO3C018685		MELO3C024519	MELO3C006353
	MELO3C018684		MELO3C021493	MELO3C006352
	MELO3C023895		MELO3C013679	MELO3C013704
	MELO3C002257		MELO3C008445	MELO3C018670
	MELO3C019416		MELO3C012926	MELO3C018731
	MELO3C015019		MELO3C005350	MELO3C018795
	MELO3C016392		MELO3C005786	MELO3C016033
	MELO3C023110		MELO3C023683	MELO3C024392
	MELO3C010172		MELO3C010899	MELO3C021263
	MELO3C007848		MELO3C009594	MELO3C002733
	MELO3C022129		MELO3C004486	MELO3C002532
	MELO3C018487		MELO3C007962	MELO3C002513
	MELO3C002560		MELO3C008817	MELO3C002409
	MELO3C009675		MELO3C008818	MELO3C002335
	MELO3C026308		MELO3C008819	MELO3C015593
	MELO3C018595		MELO3C012500	MELO3C010213
	MELO3C012498		MELO3C023634	MELO3C010234
	MELO3C003859		MELO3C017434	MELO3C008110
	MELO3C007375		MELO3C004092	MELO3C019927
			MELO3C004502	MELO3C003866
			MELO3C005978	MELO3C009670
			MELO3C005578	MELO3C009447
			MELO3C024301	MELO3C004133
			MELO3C026945	MELO3C014073
			MELO3C015278	MELO3C014074
			MELO3C010591	MELO3C013826
			MELO3C020225	MELO3C013827
			MELO3C022338	MELO3C016688
			MELO3C004741	MELO3C016274
			MELO3C002737	MELO3C016375
			MELO3C025289	MELO3C023479
			MELO3C003639	MELO3C025951
			MELO3C003640	MELO3C002295
			MELO3C021427	MELO3C002296
			MELO3C025317	MELO3C025335
			MELO3C017981	MELO3C017499
			MELO3C007992	MELO3C017166
			MELO3C007993	MELO3C019883
			MELO3C005632	MELO3C026519
			MELO3C005839	MELO3C011169
			MELO3C008301	MELO3C010940
			MELO3C011325	MELO3C012867
			MELO3C011173	MELO3C009929
			MELO3C018234	MELO3C014707
			MELO3C007553	MELO3C014706
			MELO3C021865	MELO3C006192
			MELO3C017461	MELO3C006875
			MELO3C009111	MELO3C014792
			MELO3C009110	MELO3C017016
			MELO3C017794	MELO3C017611
			MELO3C017803	MELO3C007601
			MELO3C017972	MELO3C007778
			MELO3C024144	MELO3C023147
			MELO3C023381	MELO3C009082
			MELO3C023382	MELO3C005193
			MELO3C026808	MELO3C012058
			MELO3C021708	MELO3C023307
			MELO3C011287	MELO3C019585
			MELO3C014949	MELO3C001938
			MELO3C014950	MELO3C015440
			MELO3C016146	MELO3C017496
			MELO3C007243	MELO3C010891
			MELO3C005459	MELO3C004649
			MELO3C021459	MELO3C013931
			MELO3C015256	MELO3C007698
			MELO3C015622	MELO3C007785
			MELO3C026998	MELO3C019099
			MELO3C014427	MELO3C005653
			MELO3C004541	MELO3C021430
			MELO3C014157	MELO3C021276
			MELO3C008050	MELO3C002697
			MELO3C026009	MELO3C017465
			MELO3C005843	MELO3C003568
			MELO3C002852	MELO3C020222
			MELO3C017281	MELO3C013893
			MELO3C011048	MELO3C007246
			MELO3C009744	MELO3C018586
			MELO3C014515	MELO3C024346
			MELO3C023010	MELO3C012474
			MELO3C023011	MELO3C012004
			MELO3C010555	MELO3C018323
			MELO3C007135	MELO3C018322
			MELO3C007136	MELO3C022895
			MELO3C007137	MELO3C019270
			MELO3C010767	MELO3C025901
			MELO3C012916	MELO3C025725
			MELO3C026745	MELO3C011329
			MELO3C007157	MELO3C011104
			MELO3C016284	MELO3C003714
			MELO3C007360	MELO3C013059
			MELO3C007361	MELO3C023951
			MELO3C003140	MELO3C004548
			MELO3C012550	MELO3C004630
			MELO3C004926	MELO3C016476
			MELO3C021781	MELO3C013921
			MELO3C002192	MELO3C006994
			MELO3C010318	MELO3C007218
			MELO3C019494	MELO3C007632
			MELO3C007662	MELO3C008041
			MELO3C003165	MELO3C009019
			MELO3C018489	MELO3C025246
			MELO3C015728	MELO3C018421
			MELO3C019353	MELO3C013254
			MELO3C013565	MELO3C021014
			MELO3C013566	MELO3C015780
			MELO3C010719	MELO3C015841
			MELO3C022693	MELO3C024293
			MELO3C014249	MELO3C024294
			MELO3C014250	MELO3C023301
			MELO3C021645	MELO3C020943
			MELO3C005792	MELO3C019723
			MELO3C018796	MELO3C025755
			MELO3C018797	MELO3C025776
			MELO3C027013	MELO3C021270
			MELO3C022244	MELO3C002752
			MELO3C002551	MELO3C002397
			MELO3C008415	MELO3C002204
			MELO3C008602	MELO3C002151
			MELO3C008730	MELO3C010056
			MELO3C016998	MELO3C017147
			MELO3C026322	MELO3C011024
			MELO3C024711	MELO3C003709
			MELO3C006394	MELO3C003710
			MELO3C018548	MELO3C013038
			MELO3C026675	MELO3C025813
			MELO3C002378	MELO3C009747
			MELO3C015264	MELO3C009704
			MELO3C014132	MELO3C009130
			MELO3C007936	MELO3C004337
			MELO3C008051	MELO3C004364
			MELO3C008942	MELO3C004365
			MELO3C016038	MELO3C004568
			MELO3C021167	MELO3C004605
			MELO3C002430	MELO3C006765
			MELO3C002429	MELO3C006825
			MELO3C009529	MELO3C027003
			MELO3C009530	MELO3C016135
			MELO3C008534	MELO3C007090
			MELO3C004252	MELO3C022067
			MELO3C014190	MELO3C005639
			MELO3C016795	MELO3C023571
			MELO3C007750	MELO3C018364
			MELO3C007759	MELO3C019635
			MELO3C018761	MELO3C002758
			MELO3C012470	MELO3C026260
			MELO3C012472	MELO3C009338
			MELO3C023899	MELO3C004547
			MELO3C021153	MELO3C004577
			MELO3C022367	MELO3C024810
			MELO3C022368	MELO3C007254
			MELO3C002673	MELO3C007867
			MELO3C015102	MELO3C009005
			MELO3C010880	MELO3C024920
			MELO3C007733	MELO3C013246
			MELO3C005260	MELO3C015711
			MELO3C005564	MELO3C011812
			MELO3C026451	MELO3C021399
			MELO3C019318	MELO3C021400
			MELO3C021762	MELO3C004799
			MELO3C015275	MELO3C004732
			MELO3C017283	MELO3C002738
			MELO3C005847	MELO3C002395
			MELO3C022481	MELO3C002307
			MELO3C025576	MELO3C019993
			MELO3C019903	MELO3C024024
			MELO3C004263	MELO3C023781
			MELO3C024571	MELO3C016448
			MELO3C024546	MELO3C016566
			MELO3C014228	MELO3C016952
			MELO3C012662	MELO3C016804
			MELO3C023376	MELO3C016805
			MELO3C012090	MELO3C016311
			MELO3C004688	MELO3C007100
			MELO3C026524	MELO3C007664
			MELO3C026525	MELO3C007979
			MELO3C026550	MELO3C002995
			MELO3C011295	MELO3C024186
			MELO3C006609	MELO3C012550
			MELO3C007385	MELO3C012241
			MELO3C023519	MELO3C020985
			MELO3C022441	MELO3C020784
			MELO3C002847	MELO3C015615
			MELO3C002848	MELO3C026992
			MELO3C019998	MELO3C003602
			MELO3C006457	MELO3C023921
			MELO3C005871	MELO3C023922
			MELO3C024163	MELO3C026655
			MELO3C012099	MELO3C026656
			MELO3C012100	MELO3C006013
			MELO3C012098	MELO3C006917
			MELO3C002851	MELO3C016807
			MELO3C014966	MELO3C007111
			MELO3C018001	MELO3C007220
			MELO3C018803	MELO3C025065
			MELO3C012211	MELO3C025066
			MELO3C025308	MELO3C025067
			MELO3C011497	MELO3C015824
			MELO3C003427	MELO3C011764
			MELO3C004586	MELO3C018306
			MELO3C018634	MELO3C023358
			MELO3C018303	MELO3C022303
			MELO3C005000	MELO3C025561
			MELO3C025547	MELO3C015369
			MELO3C015321	MELO3C015446
			MELO3C009879	MELO3C004186
			MELO3C009521	MELO3C004398
			MELO3C016405	MELO3C017699
			MELO3C017630	MELO3C007237
			MELO3C007049	MELO3C021574
			MELO3C005509	MELO3C021730
			MELO3C005510	MELO3C002018
			MELO3C018517	MELO3C002012
			MELO3C013387	MELO3C015292
			MELO3C021423	MELO3C015318
			MELO3C020606	MELO3C015319
			MELO3C002357	MELO3C010227
			MELO3C008659	MELO3C025023
			MELO3C006466	MELO3C011414
			MELO3C014038	MELO3C004003
			MELO3C014037	MELO3C004006
			MELO3C013844	MELO3C004135
			MELO3C017687	MELO3C020322
			MELO3C012542	MELO3C013738
			MELO3C023593	MELO3C013712
			MELO3C020701	MELO3C016112
			MELO3C005037	MELO3C016347
			MELO3C004750	MELO3C007281
			MELO3C002780	MELO3C008799
			MELO3C014444	MELO3C018523
			MELO3C010428	MELO3C023670
			MELO3C016403	MELO3C024905
			MELO3C018420	MELO3C012502
			MELO3C012517	MELO3C012148
			MELO3C020165	MELO3C022909
			MELO3C019326	MELO3C022401
			MELO3C002400	MELO3C022402
			MELO3C014636	MELO3C004934
			MELO3C014637	MELO3C002136
			MELO3C004410	MELO3C002137
			MELO3C006136	MELO3C015502
			MELO3C006137	MELO3C014978
			MELO3C006398	MELO3C010270
			MELO3C026321	MELO3C026230
			MELO3C005499	MELO3C019885
			MELO3C020180	MELO3C011281
			MELO3C024772	MELO3C011157
			MELO3C024698	MELO3C011087
			MELO3C016497	MELO3C010701
			MELO3C016547	MELO3C003489
			MELO3C016546	MELO3C023946
			MELO3C017618	MELO3C009854
			MELO3C026023	MELO3C009742
			MELO3C002133	MELO3C004492
			MELO3C011326	MELO3C004578
			MELO3C011327	MELO3C006840
			MELO3C010942	MELO3C016418
			MELO3C022206	MELO3C013860
			MELO3C015746	MELO3C007200
			MELO3C018394	MELO3C026800
			MELO3C002630	MELO3C016029
			MELO3C002108	MELO3C020787
			MELO3C017479	MELO3C013644
			MELO3C022671	MELO3C013684
			MELO3C022672	MELO3C021465
			MELO3C007255	MELO3C021777
			MELO3C005197	MELO3C010289
			MELO3C005225	MELO3C011318
			MELO3C021109	MELO3C011149
			MELO3C021110	MELO3C011150
			MELO3C020845	MELO3C011145
			MELO3C019288	MELO3C011146
			MELO3C010347	MELO3C010960
			MELO3C010348	MELO3C012961
			MELO3C008388	MELO3C023977
			MELO3C014520	MELO3C004193
			MELO3C016514	MELO3C004305
			MELO3C007400	MELO3C024467
			MELO3C023268	MELO3C024468
			MELO3C023269	MELO3C005446
			MELO3C022473	MELO3C024169
			MELO3C022505	MELO3C024111
			MELO3C002435	MELO3C024393
			MELO3C011363	MELO3C012481
			MELO3C011324	MELO3C011875
			MELO3C010954	MELO3C025779
			MELO3C008780	MELO3C005025
			MELO3C006108	MELO3C004853
			MELO3C002609	MELO3C010996
			MELO3C013021	MELO3C010705
			MELO3C017024	MELO3C003716
			MELO3C016974	MELO3C014738
			MELO3C016973	MELO3C004482
			MELO3C007061	MELO3C013705
			MELO3C026454	MELO3C007839
			MELO3C022907	MELO3C005739
			MELO3C008446	MELO3C005898
			MELO3C003178	MELO3C018746
			MELO3C025517	MELO3C018827
			MELO3C008048	MELO3C015913
				MELO3C015918
				MELO3C012021
				MELO3C012022
				MELO3C002804
				MELO3C002627
				MELO3C002259
				MELO3C002260
				MELO3C015443
				MELO3C015521
				MELO3C015186
				MELO3C010226
				MELO3C017360
				MELO3C008083
				MELO3C019904
				MELO3C023963
				MELO3C009091
				MELO3C014560
				MELO3C014506
				MELO3C004353
				MELO3C005998
				MELO3C005999
				MELO3C006629
				MELO3C006697
				MELO3C017926
				MELO3C007468
				MELO3C007744
				MELO3C022222
				MELO3C021538
				MELO3C018458
				MELO3C018667
				MELO3C024123
				MELO3C016047
				MELO3C012318
				MELO3C012008
				MELO3C020102
				MELO3C026789
				MELO3C020804
				MELO3C021949
				MELO3C021258
				MELO3C020621
				MELO3C004772
				MELO3C004773
				MELO3C002788
				MELO3C002530
				MELO3C002293
				MELO3C002201
				MELO3C008414
				MELO3C011276
				MELO3C011060
				MELO3C011061
				MELO3C010934
				MELO3C010722
				MELO3C004354
				MELO3C016486
				MELO3C016223
				MELO3C025502
				MELO3C003035
				MELO3C012074
				MELO3C025139
				MELO3C019211
				MELO3C019589
				MELO3C010860
				MELO3C009672
				MELO3C009512
				MELO3C006300
				MELO3C016935
				MELO3C026372
				MELO3C026373
				MELO3C017882
				MELO3C008044
				MELO3C005874
				MELO3C018461
				MELO3C013386
				MELO3C013387
				MELO3C015929
				MELO3C024457
				MELO3C027006
				MELO3C027007
				MELO3C021784
				MELO3C010006
				MELO3C008160
				MELO3C011058
				MELO3C011001
				MELO3C010839
				MELO3C012954
				MELO3C023998
				MELO3C009360
				MELO3C006547
				MELO3C006665
				MELO3C020215
				MELO3C016191
				MELO3C017764
				MELO3C007766
				MELO3C007833
				MELO3C023701
				MELO3C012133
				MELO3C021227
				MELO3C021792
				MELO3C017447
				MELO3C010977
				MELO3C026614
				MELO3C004022
				MELO3C006217
				MELO3C006988
				MELO3C006989
				MELO3C016567
				MELO3C013897
				MELO3C016950
				MELO3C007383
				MELO3C007810
				MELO3C005840
				MELO3C012373
				MELO3C015473
				MELO3C011068
				MELO3C010884
				MELO3C012944
				MELO3C012960
				MELO3C009445
				MELO3C014432
				MELO3C005979
				MELO3C006607
				MELO3C006608
				MELO3C006746
				MELO3C014888
				MELO3C013882
				MELO3C026399
				MELO3C016319
				MELO3C017536
				MELO3C017620
				MELO3C017632
				MELO3C007235
				MELO3C007604
				MELO3C005535
				MELO3C018413
				MELO3C018637
				MELO3C024236
				MELO3C024289
				MELO3C012428
				MELO3C019699
				MELO3C010087
				MELO3C019836
				MELO3C012945
				MELO3C014522
				MELO3C006495
				MELO3C006619
				MELO3C025641
				MELO3C007040
				MELO3C007587
				MELO3C014225
				MELO3C014226
				MELO3C003174
				MELO3C005860
				MELO3C012544
				MELO3C012042
				MELO3C002452
				MELO3C026290
				MELO3C013035
				MELO3C013036
				MELO3C013037
				MELO3C009824
				MELO3C009825
				MELO3C009390
				MELO3C009253
				MELO3C008746
				MELO3C019429
				MELO3C010566
				MELO3C017850
				MELO3C024558
				MELO3C003135
				MELO3C005692
				MELO3C018706
				MELO3C015823
				MELO3C020964
				MELO3C024716
				MELO3C019609
				MELO3C002542
				MELO3C010225
				MELO3C026204
				MELO3C008121
				MELO3C010739
				MELO3C018062
				MELO3C009956
				MELO3C004435
				MELO3C006551
				MELO3C006598
				MELO3C017079
				MELO3C017031
				MELO3C016883
				MELO3C016781
				MELO3C010480
				MELO3C007401
				MELO3C007772
				MELO3C022789
				MELO3C011772
				MELO3C011773
				MELO3C022571
				MELO3C022894
				MELO3C023343
				MELO3C025891
				MELO3C021387
				MELO3C010196
				MELO3C008356
				MELO3C010612
				MELO3C011662
				MELO3C010816
				MELO3C003340
				MELO3C006604
				MELO3C014001
				MELO3C016803
				MELO3C026360
				MELO3C010512
				MELO3C007028
				MELO3C008062
				MELO3C024536
				MELO3C022000
				MELO3C024173
				MELO3C015857
				MELO3C019588
				MELO3C002742
				MELO3C002563
				MELO3C002134
				MELO3C015312
				MELO3C015126
				MELO3C008105
				MELO3C011030
				MELO3C010744
				MELO3C009935
				MELO3C009936
				MELO3C009937
				MELO3C004470
				MELO3C006225
				MELO3C006320
				MELO3C006972
				MELO3C020328
				MELO3C014032
				MELO3C013833
				MELO3C026384
				MELO3C017728
				MELO3C007305
				MELO3C022043
				MELO3C005533
				MELO3C005708
				MELO3C005760
				MELO3C023519
				MELO3C011847
				MELO3C013694
				MELO3C021271
				MELO3C015322
				MELO3C010102
				MELO3C019977
				MELO3C012992
				MELO3C009938
				MELO3C009939
				MELO3C014278
				MELO3C006657
				MELO3C014005
				MELO3C017839
				MELO3C007161
				MELO3C007875
				MELO3C022191
				MELO3C025488
				MELO3C005372
				MELO3C005830
				MELO3C018454
				MELO3C013369
				MELO3C015860
				MELO3C015861
				MELO3C024225
				MELO3C026573
				MELO3C022593
				MELO3C020811
				MELO3C021188
				MELO3C021152
				MELO3C022386
				MELO3C010286
				MELO3C017440
				MELO3C011494
				MELO3C010801
				MELO3C003652
				MELO3C018185
				MELO3C023923
				MELO3C009830
				MELO3C009689
				MELO3C009120
				MELO3C008766
				MELO3C006932
				MELO3C020314
				MELO3C016472
				MELO3C014031
				MELO3C017939
				MELO3C008005
				MELO3C008006
				MELO3C005344
				MELO3C005766
				MELO3C018803
				MELO3C012522
				MELO3C021140
				MELO3C023572
				MELO3C024448
				MELO3C012480
				MELO3C012280
				MELO3C023206
				MELO3C023234
				MELO3C020882
				MELO3C022523
				MELO3C020523
				MELO3C002717
				MELO3C002473
				MELO3C011189
				MELO3C011025
				MELO3C009557
				MELO3C023064
				MELO3C008775
				MELO3C025425
				MELO3C025426
				MELO3C016915
				MELO3C016275
				MELO3C007263
				MELO3C007816
				MELO3C024579
				MELO3C024580
				MELO3C026054
				MELO3C015881
				MELO3C024310
				MELO3C020033
				MELO3C025760
				MELO3C025761
				MELO3C021252
				MELO3C002461
				MELO3C001941
				MELO3C017455
				MELO3C008156
				MELO3C008157
				MELO3C003695
				MELO3C009166
				MELO3C014720
				MELO3C008770
				MELO3C006006
				MELO3C006390
				MELO3C013825
				MELO3C016288
				MELO3C007022
				MELO3C007390
				MELO3C007516
				MELO3C008941
				MELO3C005481
				MELO3C018834
				MELO3C020094
				MELO3C020880
				MELO3C021149
				MELO3C002705
				MELO3C015198
				MELO3C008290
				MELO3C019956
				MELO3C019944
				MELO3C018161
				MELO3C018077
				MELO3C014549
				MELO3C004643
				MELO3C019527
				MELO3C014939
				MELO3C016639
				MELO3C017598
				MELO3C008816
				MELO3C021547
				MELO3C005494
				MELO3C005495
				MELO3C018807
				MELO3C015729
				MELO3C012276
				MELO3C020093
				MELO3C022352
				MELO3C020536
				MELO3C004949
				MELO3C002355
				MELO3C002241
				MELO3C024656
				MELO3C011488
				MELO3C011153
				MELO3C003706
				MELO3C009309
				MELO3C014524
				MELO3C004147
				MELO3C004231
				MELO3C004239
				MELO3C004396
				MELO3C006460
				MELO3C006908
				MELO3C010517
				MELO3C016260
				MELO3C016261
				MELO3C018025
				MELO3C007162
				MELO3C018505
				MELO3C018818
				MELO3C024895
				MELO3C012524
				MELO3C015830
				MELO3C016026
				MELO3C016025
				MELO3C023588
				MELO3C024263
				MELO3C020869
				MELO3C020854
				MELO3C019328
				MELO3C019622
				MELO3C021737
				MELO3C002357
				MELO3C001961
				MELO3C015109
				MELO3C008076
				MELO3C008155
				MELO3C026900
				MELO3C009759
				MELO3C004020
				MELO3C006795
				MELO3C006939
				MELO3C013822
				MELO3C025643
				MELO3C016196
				MELO3C016226
				MELO3C017801
				MELO3C020737
				MELO3C008792
				MELO3C021834
				MELO3C025765
				MELO3C002234
				MELO3C015537
				MELO3C015679
				MELO3C010274
				MELO3C008343
				MELO3C011121
				MELO3C026704
				MELO3C014333
				MELO3C004514
				MELO3C006051
				MELO3C023779
				MELO3C016823
				MELO3C003046
				MELO3C003047
				MELO3C005409
				MELO3C005410
				MELO3C005447
				MELO3C022554
				MELO3C021870
				MELO3C015665
				MELO3C019962
				MELO3C003391
				MELO3C003675
				MELO3C009499
				MELO3C004153
				MELO3C004662
				MELO3C004663
				MELO3C006583
				MELO3C019488
				MELO3C020295
				MELO3C014778
				MELO3C014779
				MELO3C016331
				MELO3C017985
				MELO3C008020
				MELO3C024483
				MELO3C003237
				MELO3C005407
				MELO3C016015
				MELO3C012361
				MELO3C012313
				MELO3C018339
				MELO3C004897
				MELO3C002180
				MELO3C017196
				MELO3C017195
				MELO3C003651
				MELO3C003715
				MELO3C009941
				MELO3C009588
				MELO3C014484
				MELO3C025400
				MELO3C016912
				MELO3C017924
				MELO3C002996
				MELO3C005775
				MELO3C005776
				MELO3C018652
				MELO3C018887
				MELO3C011825
				MELO3C022920
				MELO3C024787
				MELO3C019731
				MELO3C021471
				MELO3C004770
				MELO3C002751
				MELO3C002268
				MELO3C015647
				MELO3C010257
				MELO3C017300
				MELO3C019988
				MELO3C010920
				MELO3C010903
				MELO3C003650
				MELO3C012902
				MELO3C009599
				MELO3C009600
				MELO3C009601
				MELO3C009289
				MELO3C014808
				MELO3C007083
				MELO3C007549
				MELO3C007617
				MELO3C019109
				MELO3C008838
				MELO3C025486
				MELO3C005867
				MELO3C024143
				MELO3C015761
				MELO3C016629
				MELO3C022957
				MELO3C022958
				MELO3C019311
				MELO3C020677
				MELO3C001931
				MELO3C015308
				MELO3C015309
				MELO3C015152
				MELO3C017504
				MELO3C026549
				MELO3C014598
				MELO3C020360
				MELO3C006959
				MELO3C016947
				MELO3C016199
				MELO3C016198
				MELO3C016376
				MELO3C017793
				MELO3C007144
				MELO3C007145
				MELO3C008811
				MELO3C018785
				MELO3C012483
				MELO3C012322
				MELO3C012323
				MELO3C012146
				MELO3C011967
				MELO3C020973
				MELO3C025858
				MELO3C025859
				MELO3C021251
				MELO3C015233
				MELO3C015306
				MELO3C019873
				MELO3C003369
				MELO3C009189
				MELO3C022991
				MELO3C004478
				MELO3C006243
				MELO3C016122
				MELO3C008896
				MELO3C026331
				MELO3C022810
				MELO3C015771
				MELO3C025699
				MELO3C025771
				MELO3C015567
				MELO3C026637
				MELO3C017432
				MELO3C025033
				MELO3C011416
				MELO3C003734
				MELO3C023968
				MELO3C009568
				MELO3C006909
				MELO3C007578
				MELO3C008061
				MELO3C003292
				MELO3C022061
				MELO3C005448
				MELO3C005600
				MELO3C024222
				MELO3C024391
				MELO3C022296
				MELO3C012964
				MELO3C012965
				MELO3C009888
				MELO3C009889
				MELO3C004628
				MELO3C006071
				MELO3C020275
				MELO3C014937
				MELO3C013766
				MELO3C017017
				MELO3C016692
				MELO3C007876
				MELO3C003139
				MELO3C022076
				MELO3C013362
				MELO3C021123
				MELO3C018270
				MELO3C026430
				MELO3C013657
				MELO3C002220
				MELO3C010331
				MELO3C025002
				MELO3C003410
				MELO3C018203
				MELO3C022759
				MELO3C009848
				MELO3C009662
				MELO3C003959
				MELO3C019450
				MELO3C016475
				MELO3C016625
				MELO3C016709
				MELO3C016647
				MELO3C016351
				MELO3C007628
				MELO3C008019
				MELO3C025259
				MELO3C003211
				MELO3C025484
				MELO3C012546
				MELO3C015753
				MELO3C023293
				MELO3C025890
				MELO3C004865
				MELO3C021746
				MELO3C002230
				MELO3C015307
				MELO3C014998
				MELO3C008086
				MELO3C008090
				MELO3C010644
				MELO3C011358
				MELO3C010992
				MELO3C003426
				MELO3C013003
				MELO3C009177
				MELO3C014696
				MELO3C014639
				MELO3C014311
				MELO3C004315
				MELO3C014118
				MELO3C007771
				MELO3C024559
				MELO3C012509
				MELO3C012192
				MELO3C011902
				MELO3C011901
				MELO3C011795
				MELO3C020118
				MELO3C026475
				MELO3C019602
				MELO3C002271
				MELO3C026640
				MELO3C017201
				MELO3C017083
				MELO3C008326
				MELO3C010757
				MELO3C003671
				MELO3C007441
				MELO3C024602
				MELO3C026327
				MELO3C018531
				MELO3C023552
				MELO3C022594
				MELO3C013613
				MELO3C013614
				MELO3C019761
				MELO3C021173
				MELO3C022479
				MELO3C020667
				MELO3C015376
				MELO3C012791
				MELO3C013052
				MELO3C009917
				MELO3C009918
				MELO3C009679
				MELO3C009438
				MELO3C014554
				MELO3C004632
				MELO3C006763
				MELO3C006936
				MELO3C013899
				MELO3C016825
				MELO3C025636
				MELO3C017786
				MELO3C017787
				MELO3C007486
				MELO3C007536
				MELO3C009063
				MELO3C026318
				MELO3C003095
				MELO3C025052
				MELO3C005377
				MELO3C005378
				MELO3C018588
				MELO3C023425
				MELO3C011725
				MELO3C021915
				MELO3C024792
				MELO3C021260
				MELO3C002763
				MELO3C002764
				MELO3C015613
				MELO3C024996
				MELO3C026883
				MELO3C014415
				MELO3C022998
				MELO3C008555
				MELO3C006828
				MELO3C010462
				MELO3C017847
				MELO3C026799
				MELO3C025074
				MELO3C018619
				MELO3C023374
				MELO3C012229
				MELO3C012097
				MELO3C012096
				MELO3C022478
				MELO3C020547
				MELO3C021788
				MELO3C017450
				MELO3C016309
				MELO3C005763
				MELO3C024291
				MELO3C011717
				MELO3C022941
				MELO3C020925
				MELO3C020924
				MELO3C019645
				MELO3C021148
				MELO3C022323
				MELO3C002654
				MELO3C002058
				MELO3C017413
				MELO3C017374
				MELO3C011457
				MELO3C011228
				MELO3C010970
				MELO3C010971
				MELO3C010818
				MELO3C010819
				MELO3C010698
				MELO3C010699
				MELO3C003853
				MELO3C022673
				MELO3C014334
				MELO3C023023
				MELO3C004498
				MELO3C025366
				MELO3C025401
				MELO3C007158
				MELO3C007983
				MELO3C005278
				MELO3C011924
				MELO3C020145
				MELO3C019213
				MELO3C019234
				MELO3C020589
				MELO3C002025
				MELO3C015347
				MELO3C015348
				MELO3C015132
				MELO3C017320
				MELO3C011578
				MELO3C003713
				MELO3C018159
				MELO3C026596
				MELO3C009741
				MELO3C014292
				MELO3C007050
				MELO3C007429
				MELO3C014219
				MELO3C014220
				MELO3C005778
				MELO3C023541
				MELO3C026083
				MELO3C001936
				MELO3C001937
				MELO3C008180
				MELO3C019973
				MELO3C011420
				MELO3C011040
				MELO3C010795
				MELO3C008517
				MELO3C008518
				MELO3C004424
				MELO3C017646
				MELO3C017677
				MELO3C022115
				MELO3C012720
				MELO3C015955
				MELO3C023875
				MELO3C025931
				MELO3C015246
				MELO3C015604
				MELO3C025291
				MELO3C026248
				MELO3C026249
				MELO3C011647
				MELO3C024984
				MELO3C024985
				MELO3C003818
				MELO3C025796
				MELO3C020465
				MELO3C004389
				MELO3C006140
				MELO3C006503
				MELO3C006921
				MELO3C006977
				MELO3C014111
				MELO3C013873
				MELO3C024824
				MELO3C026052
				MELO3C005785
				MELO3C012631
				MELO3C024357
				MELO3C011830
				MELO3C020790
				MELO3C020481
				MELO3C020654
				MELO3C004762
				MELO3C002745
				MELO3C010120
				MELO3C026240
				MELO3C008106
				MELO3C019781
				MELO3C011138
				MELO3C003440
				MELO3C018180
				MELO3C009717
				MELO3C014625
				MELO3C014468
				MELO3C014469
				MELO3C006648
				MELO3C014927
				MELO3C016875
				MELO3C018035
				MELO3C007439
				MELO3C008022
				MELO3C022192
				MELO3C022092
				MELO3C022842
				MELO3C005672
				MELO3C005814
				MELO3C024122
				MELO3C024314
				MELO3C011791
				MELO3C023900
				MELO3C020785
				MELO3C010693
				MELO3C009841
				MELO3C009158
				MELO3C014605
				MELO3C014571
				MELO3C004276
				MELO3C023799
				MELO3C014176
				MELO3C016983
				MELO3C010488
				MELO3C007825
				MELO3C018529
				MELO3C024093
				MELO3C021344
				MELO3C002385
				MELO3C015323
				MELO3C015416
				MELO3C017229
				MELO3C008272
				MELO3C019807
				MELO3C014538
				MELO3C024587
				MELO3C008959
				MELO3C022108
				MELO3C022863
				MELO3C005379
				MELO3C020181
				MELO3C025168
				MELO3C022537
				MELO3C020706
				MELO3C025563
				MELO3C017222
				MELO3C026227
				MELO3C008143
				MELO3C003561
				MELO3C003861
				MELO3C018097
				MELO3C024028
				MELO3C009777
				MELO3C014689
				MELO3C014603
				MELO3C023041
				MELO3C020401
				MELO3C008705
				MELO3C004131
				MELO3C004225
				MELO3C026025
				MELO3C022172
				MELO3C005125
				MELO3C012266
				MELO3C020059
				MELO3C024749
				MELO3C013594
				MELO3C022278
				MELO3C020619
				MELO3C002474
				MELO3C008392
				MELO3C010877
				MELO3C025836
				MELO3C025837
				MELO3C014406
				MELO3C004615
				MELO3C006482
				MELO3C006483
				MELO3C006670
				MELO3C006790
				MELO3C014853
				MELO3C014912
				MELO3C014028
				MELO3C017742
				MELO3C018021
				MELO3C024518
				MELO3C009013
				MELO3C021982
				MELO3C005618
				MELO3C020966
				MELO3C024736
				MELO3C002589
				MELO3C002558
				MELO3C024975
				MELO3C003750
				MELO3C009958
				MELO3C009687
				MELO3C004023
				MELO3C019453
				MELO3C014849
				MELO3C014850
				MELO3C018966
				MELO3C016409
				MELO3C017749
				MELO3C026802
				MELO3C003020
				MELO3C012138
				MELO3C011982
				MELO3C022320
				MELO3C022520
				MELO3C003544
				MELO3C009502
				MELO3C006952
				MELO3C025631
				MELO3C017553
				MELO3C007415
				MELO3C007414
				MELO3C007950
				MELO3C025998
				MELO3C002949
				MELO3C018503
				MELO3C024969
				MELO3C013201
				MELO3C013632
				MELO3C026636
				MELO3C017245
				MELO3C003317
				MELO3C009796
				MELO3C004512
				MELO3C013739
				MELO3C016110
				MELO3C016149
				MELO3C008821
				MELO3C005594
				MELO3C018665
				MELO3C023611
				MELO3C023434
				MELO3C024238
				MELO3C005009
				MELO3C010190
				MELO3C010350
				MELO3C026701
				MELO3C014323
				MELO3C020368
				MELO3C003990
				MELO3C003991
				MELO3C004035
				MELO3C006863
				MELO3C016885
				MELO3C022830
				MELO3C013100
				MELO3C021353
				MELO3C020498
				MELO3C015029
				MELO3C017528
				MELO3C018087
				MELO3C009776
				MELO3C026968
				MELO3C016063
				MELO3C017929
				MELO3C007927
				MELO3C025260
[truncated: 2,155 more rows]
