# Supplementary material for: The quest for epigenetic regulation underlying unisexual flower development in Cucumis melo
Source: Epigenetics Chromatin. 2017 Jun 6;10:22. doi: 10.1186/s13072-017-0132-6 (PMC5460419; doi:10.1186/s13072-017-0132-6)
Supplement: Supplementary file 5 — Additional file 5: Table IV. List of specifically over-expressed genes in leaves, root, fruit, male and female flowers. [file 13072_2017_132_MOESM5_ESM.xlsx]

## Sheet: Feuil1
Over-expressed genes in leaves vs. other tissues	Over-expressed genes in root vs. other tissues	Over-expressed genes in fruit vs. other tissues	Over-expressed genes in female flowers vs. other tissues
MELO3C025238	MELO3C023276	MELO3C010625	MELO3C003383
MELO3C011698	MELO3C017330	MELO3C004849	MELO3C010592
MELO3C006417	MELO3C000498	MELO3C021089	MELO3C000485
MELO3C000326	MELO3C025683	MELO3C023053	MELO3C008674
MELO3C001157	MELO3C026408	MELO3C019736	MELO3C000177
MELO3C018205	MELO3C003385	MELO3C004708	MELO3C000491
MELO3C001580	MELO3C018107	MELO3C021652	MELO3C010400
MELO3C013902	MELO3C027312	MELO3C008939	MELO3C026670
MELO3C001688	MELO3C020774	MELO3C000815	MELO3C020451
MELO3C002905	MELO3C023615	MELO3C001099	MELO3C000139
MELO3C003040	MELO3C020936	MELO3C025948	MELO3C013039
MELO3C001066	MELO3C025821	MELO3C000365	MELO3C007971
MELO3C024676	MELO3C005641	MELO3C020663	MELO3C023246
MELO3C000807	MELO3C017550	MELO3C011564	MELO3C008430
MELO3C000676	MELO3C018516	MELO3C008436	MELO3C024808
MELO3C010617	MELO3C005208	MELO3C027231	MELO3C004668
MELO3C010871	MELO3C025834	MELO3C027028	MELO3C008097
MELO3C001495	MELO3C021336	MELO3C001433	MELO3C008502
MELO3C008067	MELO3C004875	MELO3C019645	MELO3C020707
MELO3C010656	MELO3C018546	MELO3C000188	MELO3C023375
MELO3C001402	MELO3C014950	MELO3C000355	MELO3C027233
MELO3C001548	MELO3C019000	MELO3C001490	MELO3C001040
MELO3C011961	MELO3C024077	MELO3C000504	MELO3C000544
MELO3C001375	MELO3C013543	MELO3C000970	MELO3C012800
MELO3C021718	MELO3C025060	MELO3C000812	MELO3C000847
MELO3C001717	MELO3C022256	MELO3C001359	MELO3C000716
MELO3C022925	MELO3C009544	MELO3C000506	MELO3C018158
MELO3C011745	MELO3C010852	MELO3C001777	MELO3C020455
MELO3C000947	MELO3C000878	MELO3C001257	MELO3C000633
MELO3C003235	MELO3C005552	MELO3C001381	MELO3C014785
MELO3C001767	MELO3C018905	MELO3C000422	MELO3C021827
MELO3C006672	MELO3C021526	MELO3C013537	MELO3C005185
MELO3C004056	MELO3C019666	MELO3C026386	MELO3C011557
MELO3C020970	MELO3C000017	MELO3C001135	MELO3C013211
MELO3C013327	MELO3C000432	MELO3C005017	MELO3C006984
MELO3C004925	MELO3C012741	MELO3C000295	MELO3C025327
MELO3C026116	MELO3C001226	MELO3C025947	MELO3C001107
MELO3C026366	MELO3C008997	MELO3C001160	MELO3C000059
MELO3C025330	MELO3C025504	MELO3C018920	MELO3C016222
MELO3C014310	MELO3C000998	MELO3C012768	MELO3C001032
MELO3C014047	MELO3C020672	MELO3C023638	MELO3C021641
MELO3C001410	MELO3C008834	MELO3C016388	MELO3C008525
MELO3C000136	MELO3C025020	MELO3C010536	MELO3C015551
MELO3C002942	MELO3C027309	MELO3C001578	MELO3C000912
MELO3C001217	MELO3C025583	MELO3C027280	MELO3C001397
MELO3C001496	MELO3C022329	MELO3C001629	MELO3C026924
MELO3C006431	MELO3C013995	MELO3C027272	MELO3C023690
MELO3C005730	MELO3C010448	MELO3C000221	MELO3C027087
MELO3C001235	MELO3C002176	MELO3C016607	MELO3C008632
MELO3C001106	MELO3C025546	MELO3C001564	MELO3C012803
MELO3C004860	MELO3C021640	MELO3C018238	MELO3C000948
MELO3C025016	MELO3C001450	MELO3C020064	MELO3C016171
MELO3C001684	MELO3C012765	MELO3C020676	MELO3C004851
MELO3C022269	MELO3C025460	MELO3C001518	MELO3C008303
MELO3C000084	MELO3C001227	MELO3C000559	MELO3C001236
MELO3C011850	MELO3C014634	MELO3C015486	MELO3C010067
MELO3C020760	MELO3C022890	MELO3C001872	MELO3C022767
MELO3C001394	MELO3C017492	MELO3C012777	MELO3C000389
MELO3C000444	MELO3C000774	MELO3C000548	MELO3C016240
MELO3C001231	MELO3C016517	MELO3C001085	MELO3C023849
MELO3C026565	MELO3C025462	MELO3C000594	MELO3C014913
MELO3C022255	MELO3C000149	MELO3C023662	MELO3C012799
MELO3C018067	MELO3C014966	MELO3C001460	MELO3C001807
MELO3C012512	MELO3C012990	MELO3C024181	MELO3C018074
MELO3C001320	MELO3C026151	MELO3C001312	MELO3C000687
MELO3C020414	MELO3C010563	MELO3C021041	MELO3C009039
MELO3C020757	MELO3C025402	MELO3C001667	MELO3C017641
MELO3C018974	MELO3C000054	MELO3C019046	MELO3C001361
MELO3C017397	MELO3C024675	MELO3C027139	MELO3C021996
MELO3C023524	MELO3C014784	MELO3C005062	MELO3C000921
MELO3C001298	MELO3C015777	MELO3C001719	MELO3C019582
MELO3C000946	MELO3C002621	MELO3C023817	MELO3C023833
MELO3C016161	MELO3C005457	MELO3C010118	MELO3C013239
MELO3C026367	MELO3C000711	MELO3C001149	MELO3C001486
MELO3C026487	MELO3C016590	MELO3C000236	MELO3C000566
MELO3C001721	MELO3C000634	MELO3C016361	MELO3C001686
MELO3C000593	MELO3C003168	MELO3C010433	MELO3C008841
MELO3C007045	MELO3C004263	MELO3C001868	MELO3C006432
MELO3C015032	MELO3C003073	MELO3C021765	MELO3C004976
MELO3C016592	MELO3C008541	MELO3C008312	MELO3C001039
MELO3C024706	MELO3C000785	MELO3C000854	MELO3C001340
MELO3C006229	MELO3C023612	MELO3C001620	MELO3C000740
MELO3C004258	MELO3C000096	MELO3C009160	MELO3C000231
MELO3C018545	MELO3C012988	MELO3C001002	MELO3C027316
MELO3C000527	MELO3C002439	MELO3C020053	MELO3C000520
MELO3C009384	MELO3C014846	MELO3C001356	MELO3C014265
MELO3C008943	MELO3C013209	MELO3C010161	MELO3C019463
MELO3C024702	MELO3C001823	MELO3C000712	MELO3C015847
MELO3C016664	MELO3C000502	MELO3C014089	MELO3C004758
MELO3C021685	MELO3C001780	MELO3C001329	MELO3C000811
MELO3C014256	MELO3C014037	MELO3C023729	MELO3C001288
MELO3C009958	MELO3C005428	MELO3C027277	MELO3C000926
MELO3C020268	MELO3C005550	MELO3C000895	MELO3C000380
MELO3C020270	MELO3C026455	MELO3C020461	MELO3C011686
MELO3C019234	MELO3C005548	MELO3C000880	MELO3C015261
MELO3C015214	MELO3C022838	MELO3C001619	MELO3C021335
MELO3C021143	MELO3C001654	MELO3C001536	MELO3C020176
MELO3C005851	MELO3C001382	MELO3C000477	MELO3C012996
MELO3C012912	MELO3C021876	MELO3C007645	MELO3C016118
MELO3C021147	MELO3C022398	MELO3C014090	MELO3C000176
MELO3C014568	MELO3C027206	MELO3C025026	MELO3C008540
MELO3C021686	MELO3C013293	MELO3C003951	MELO3C017727
MELO3C020857	MELO3C024048	MELO3C000991	MELO3C026377
MELO3C006810	MELO3C026718	MELO3C021997	MELO3C004859
MELO3C023879	MELO3C001718	MELO3C000362	MELO3C013388
MELO3C005817	MELO3C004701	MELO3C001679	MELO3C002528
MELO3C020264	MELO3C000867	MELO3C000690	MELO3C004387
MELO3C019221	MELO3C021402	MELO3C001706	MELO3C001050
MELO3C026762	MELO3C011327	MELO3C001606	MELO3C024109
MELO3C024356	MELO3C021076	MELO3C021351	MELO3C010092
MELO3C008539	MELO3C000905	MELO3C023054	MELO3C018984
MELO3C019552	MELO3C004451	MELO3C000689	MELO3C005115
MELO3C021249	MELO3C015220	MELO3C001102	MELO3C001295
MELO3C018937	MELO3C002638	MELO3C000197	MELO3C004099
MELO3C014664	MELO3C002842	MELO3C000368	MELO3C020346
MELO3C022462	MELO3C000536	MELO3C001241	MELO3C001190
MELO3C007477	MELO3C001813	MELO3C005282	MELO3C000767
MELO3C020770	MELO3C014243	MELO3C001661	MELO3C019283
MELO3C004184	MELO3C021297	MELO3C023275	MELO3C021994
MELO3C019441	MELO3C008984	MELO3C011743	MELO3C008640
MELO3C002727	MELO3C001362	MELO3C015128	MELO3C023080
MELO3C012507	MELO3C001073	MELO3C010391	MELO3C000930
MELO3C004685	MELO3C003782	MELO3C026513	MELO3C001176
MELO3C011673	MELO3C003281	MELO3C018536	MELO3C001221
MELO3C014501	MELO3C022666	MELO3C024520	MELO3C020459
MELO3C026451	MELO3C013405	MELO3C027208	MELO3C024634
MELO3C010673	MELO3C000402	MELO3C021775	MELO3C001318
MELO3C005405	MELO3C000246	MELO3C005437	MELO3C000055
MELO3C021142	MELO3C027367	MELO3C005215	MELO3C004973
MELO3C026889	MELO3C000727	MELO3C001859	MELO3C025619
MELO3C012013	MELO3C010309	MELO3C024718	MELO3C024712
MELO3C006073	MELO3C002743	MELO3C001493	MELO3C016029
MELO3C003214	MELO3C008522	MELO3C010160	MELO3C000586
MELO3C020763	MELO3C023269	MELO3C001622	MELO3C019352
MELO3C021409	MELO3C022714	MELO3C015769	MELO3C001649
MELO3C018930	MELO3C001558	MELO3C017516	MELO3C000359
MELO3C011576	MELO3C002950	MELO3C020385	MELO3C001435
MELO3C026420	MELO3C023170	MELO3C009856	MELO3C020349
MELO3C009603	MELO3C014046	MELO3C021574	MELO3C014423
MELO3C016268	MELO3C007376	MELO3C023967	MELO3C008877
MELO3C014495	MELO3C022935	MELO3C000755	MELO3C022911
MELO3C019337	MELO3C003872	MELO3C001704	MELO3C027341
MELO3C001390	MELO3C023244	MELO3C001903	MELO3C020275
MELO3C020764	MELO3C019975	MELO3C026305	MELO3C020020
MELO3C016870	MELO3C001751	MELO3C019693	MELO3C001755
MELO3C016167	MELO3C001126	MELO3C000456	MELO3C019431
MELO3C002028	MELO3C018540	MELO3C021094	MELO3C002578
MELO3C026170	MELO3C011631	MELO3C026134	MELO3C022564
MELO3C022969	MELO3C008733	MELO3C000020	MELO3C016412
MELO3C009155	MELO3C015986	MELO3C016251	MELO3C021498
MELO3C022322	MELO3C013422	MELO3C014835	MELO3C001264
MELO3C004974	MELO3C023576	MELO3C024771	MELO3C001586
MELO3C002661	MELO3C001761	MELO3C025798	MELO3C001467
MELO3C013398	MELO3C005223	MELO3C000985	MELO3C004808
MELO3C014337	MELO3C008190	MELO3C024766	MELO3C006988
MELO3C019440	MELO3C020121	MELO3C006965	MELO3C026111
MELO3C026722	MELO3C002860	MELO3C025027	MELO3C015805
MELO3C002526	MELO3C001251	MELO3C015139	MELO3C022902
MELO3C003725	MELO3C020717	MELO3C019108	MELO3C022779
MELO3C023036	MELO3C002433	MELO3C013129	MELO3C003256
MELO3C017876	MELO3C026316	MELO3C014991	MELO3C009750
MELO3C016055	MELO3C001832	MELO3C005869	MELO3C020421
MELO3C007731	MELO3C008066	MELO3C026600	MELO3C025432
MELO3C025865	MELO3C008187	MELO3C008314	MELO3C001428
MELO3C026773	MELO3C013975	MELO3C019745	MELO3C009043
MELO3C005297	MELO3C018903	MELO3C008100	MELO3C018084
MELO3C010829	MELO3C021080	MELO3C016494	MELO3C001116
MELO3C002070	MELO3C001628	MELO3C016540	MELO3C003952
MELO3C007153	MELO3C010310	MELO3C003752	MELO3C004386
MELO3C002311	MELO3C005045	MELO3C012324	MELO3C012758
MELO3C024445	MELO3C003209	MELO3C007860	MELO3C001173
MELO3C017917	MELO3C023237	MELO3C021164	MELO3C001472
MELO3C014752	MELO3C000853	MELO3C012055	MELO3C019118
MELO3C002456	MELO3C001802	MELO3C015337	MELO3C010065
MELO3C003827	MELO3C014312	MELO3C013366	MELO3C024991
MELO3C013397	MELO3C010530	MELO3C024326	MELO3C016675
MELO3C023354	MELO3C008385	MELO3C015129	MELO3C026761
MELO3C006032	MELO3C010348	MELO3C021697	MELO3C021667
MELO3C006621	MELO3C009399	MELO3C022729	MELO3C021862
MELO3C011991	MELO3C023824	MELO3C024768	MELO3C010406
MELO3C005612	MELO3C008654	MELO3C014091	MELO3C003183
MELO3C011911	MELO3C021338	MELO3C025950	MELO3C001468
MELO3C026601	MELO3C014051	MELO3C020745	MELO3C024952
MELO3C020131	MELO3C008188	MELO3C018700	MELO3C026909
MELO3C026723	MELO3C012806	MELO3C005243	MELO3C015006
MELO3C026260	MELO3C014314	MELO3C002175	MELO3C000846
MELO3C024449	MELO3C020954	MELO3C023903	MELO3C022752
MELO3C005435	MELO3C001430	MELO3C027330	MELO3C008372
MELO3C021619	MELO3C003871	MELO3C022518	MELO3C026867
MELO3C010887	MELO3C013950	MELO3C012479	MELO3C014444
MELO3C003386	MELO3C020904	MELO3C018699	MELO3C000067
MELO3C026179	MELO3C010947	MELO3C005632	MELO3C004828
MELO3C018862	MELO3C009465	MELO3C003361	MELO3C001515
MELO3C026235	MELO3C009526	MELO3C006427	MELO3C019151
MELO3C007886	MELO3C006589	MELO3C018561	MELO3C023750
MELO3C012160	MELO3C004599	MELO3C014099	MELO3C010429
MELO3C005462	MELO3C027183	MELO3C020685	MELO3C018214
MELO3C013386	MELO3C021138	MELO3C005638	MELO3C026679
MELO3C021951	MELO3C006231	MELO3C025110	MELO3C000377
MELO3C003238	MELO3C021878	MELO3C009145	MELO3C013488
MELO3C013952	MELO3C000772	MELO3C018492	MELO3C001592
MELO3C010859	MELO3C011801	MELO3C001321	MELO3C025125
MELO3C007154	MELO3C024042	MELO3C001605	MELO3C027173
MELO3C022128	MELO3C019065	MELO3C001850	MELO3C000356
MELO3C020767	MELO3C001063	MELO3C018658	MELO3C019848
MELO3C006588	MELO3C011252	MELO3C013946	MELO3C001101
MELO3C016588	MELO3C016057	MELO3C000613	MELO3C027310
MELO3C004642	MELO3C004436	MELO3C014437	MELO3C000844
MELO3C022481	MELO3C024767	MELO3C017418	MELO3C022953
MELO3C010861	MELO3C005452	MELO3C016005	MELO3C023160
MELO3C003822	MELO3C003160	MELO3C020838	MELO3C026104
MELO3C020143	MELO3C008446	MELO3C027405	MELO3C021092
MELO3C014627	MELO3C015987	MELO3C014833	MELO3C027338
MELO3C023998	MELO3C026786	MELO3C002550	MELO3C026651
MELO3C012089	MELO3C008479	MELO3C001436	MELO3C001899
MELO3C026011	MELO3C009516	MELO3C007692	MELO3C004844
MELO3C026806	MELO3C014651	MELO3C008885	MELO3C004057
MELO3C014728	MELO3C003159	MELO3C015965	MELO3C027394
MELO3C015515	MELO3C026925	MELO3C002688	MELO3C000294
MELO3C018131	MELO3C005543	MELO3C022244	MELO3C014333
MELO3C009222	MELO3C010005	MELO3C018489	MELO3C012552
MELO3C025005	MELO3C024829	MELO3C002314	MELO3C003257
MELO3C008060	MELO3C015013	MELO3C018146	MELO3C019530
MELO3C026115	MELO3C005547	MELO3C003598	MELO3C008826
MELO3C020762	MELO3C001162	MELO3C026703	MELO3C013697
MELO3C025487	MELO3C001242	MELO3C003331	MELO3C001501
MELO3C012951	MELO3C001723	MELO3C007545	MELO3C023789
MELO3C022393	MELO3C015206	MELO3C011389	MELO3C021097
MELO3C006539	MELO3C001655	MELO3C020065	MELO3C027135
MELO3C021156	MELO3C005545	MELO3C018237	MELO3C026460
MELO3C010045	MELO3C010865	MELO3C012987	MELO3C008373
MELO3C016304	MELO3C001475	MELO3C025025	MELO3C025207
MELO3C006552	MELO3C004413	MELO3C009221	MELO3C001567
MELO3C016296	MELO3C007061	MELO3C005577	MELO3C010227
MELO3C014257	MELO3C003948	MELO3C026561	MELO3C002965
MELO3C021553	MELO3C001038	MELO3C002255	MELO3C027036
MELO3C021788	MELO3C005542	MELO3C024400	MELO3C015108
MELO3C000120	MELO3C017690	MELO3C017358	MELO3C027026
MELO3C008358	MELO3C025109	MELO3C014412	MELO3C025290
MELO3C008920	MELO3C009932	MELO3C017940	MELO3C017394
MELO3C010312	MELO3C002851	MELO3C009228	MELO3C001883
MELO3C021155	MELO3C010114	MELO3C007961	MELO3C001525
MELO3C005326	MELO3C023320	MELO3C000414	MELO3C000327
MELO3C019750	MELO3C005553	MELO3C025417	MELO3C025033
MELO3C014587	MELO3C005242	MELO3C010776	MELO3C025503
MELO3C003392	MELO3C010083	MELO3C017474	MELO3C008324
MELO3C005565	MELO3C009425	MELO3C010767	MELO3C024838
MELO3C018528	MELO3C020938	MELO3C021688	MELO3C001617
MELO3C013120	MELO3C016341	MELO3C014294	MELO3C001803
MELO3C025390	MELO3C018890	MELO3C009190	MELO3C023294
MELO3C003584	MELO3C009617	MELO3C012478	MELO3C001897
MELO3C022303	MELO3C009528	MELO3C003917	MELO3C010447
MELO3C015076	MELO3C021639	MELO3C023609	MELO3C008267
MELO3C026802	MELO3C000135	MELO3C009923	MELO3C007353
MELO3C006563	MELO3C014015	MELO3C007724	MELO3C027243
MELO3C002210	MELO3C010873	MELO3C016006	MELO3C000509
MELO3C008112	MELO3C004138	MELO3C006904	MELO3C026041
MELO3C008663	MELO3C003850	MELO3C002938	MELO3C024659
MELO3C001992	MELO3C003149	MELO3C016835	MELO3C003011
MELO3C018419	MELO3C010326	MELO3C000943	MELO3C010148
MELO3C016556	MELO3C023379	MELO3C016747	MELO3C020356
MELO3C024094	MELO3C021337	MELO3C012181	MELO3C000856
MELO3C002655	MELO3C025515	MELO3C004895	MELO3C021673
MELO3C004748	MELO3C023380	MELO3C008486	MELO3C000553
MELO3C012712	MELO3C000357	MELO3C000619	MELO3C016027
MELO3C015536	MELO3C000638	MELO3C010717	MELO3C023179
MELO3C008657	MELO3C001134	MELO3C025523	MELO3C023793
MELO3C024206	MELO3C015011	MELO3C013159	MELO3C016289
MELO3C014124	MELO3C020274	MELO3C019955	MELO3C001422
MELO3C020917	MELO3C027030	MELO3C003635	MELO3C000993
MELO3C011694	MELO3C017296	MELO3C005744	MELO3C004829
MELO3C026492	MELO3C003868	MELO3C002460	MELO3C015095
MELO3C011865	MELO3C013866	MELO3C010788	MELO3C006986
MELO3C001562	MELO3C015219	MELO3C006718	MELO3C002820
MELO3C004443	MELO3C007065	MELO3C013358	MELO3C016025
MELO3C007124	MELO3C019474	MELO3C002839	MELO3C027380
MELO3C011848	MELO3C010888	MELO3C005916	MELO3C027136
MELO3C006200	MELO3C024827	MELO3C000505	MELO3C000319
MELO3C004370	MELO3C024589	MELO3C004096	MELO3C016205
MELO3C014596	MELO3C020946	MELO3C002312	MELO3C006462
MELO3C011269	MELO3C019222	MELO3C015071	MELO3C008484
MELO3C006001	MELO3C005544	MELO3C013943	MELO3C026662
MELO3C008452	MELO3C005541	MELO3C017620	MELO3C015624
MELO3C023431	MELO3C021334	MELO3C001887	MELO3C025927
MELO3C022113	MELO3C000154	MELO3C004896	MELO3C027160
MELO3C020861	MELO3C007063	MELO3C016489	MELO3C001677
MELO3C017044	MELO3C021401	MELO3C013846	MELO3C004332
MELO3C002310	MELO3C025211	MELO3C026512	MELO3C013569
MELO3C004620	MELO3C016146	MELO3C003197	MELO3C016028
MELO3C012793	MELO3C012918	MELO3C010978	MELO3C004933
MELO3C011243	MELO3C019665	MELO3C007799	MELO3C019425
MELO3C004920	MELO3C023381	MELO3C021763	MELO3C001590
MELO3C009965	MELO3C002390	MELO3C018916	MELO3C001819
MELO3C008421	MELO3C023696	MELO3C019091	MELO3C009304
MELO3C016224	MELO3C005315	MELO3C012471	MELO3C017615
MELO3C011174	MELO3C012952	MELO3C023225	MELO3C018318
MELO3C003401	MELO3C014164	MELO3C005811	MELO3C025751
MELO3C006673	MELO3C025367	MELO3C025135	MELO3C000699
MELO3C015580	MELO3C007064	MELO3C023631	MELO3C017594
MELO3C023848	MELO3C020953	MELO3C022236	MELO3C001795
MELO3C012321	MELO3C022205	MELO3C002073	MELO3C010294
MELO3C017304	MELO3C011244	MELO3C010431	MELO3C000405
MELO3C011657	MELO3C018380	MELO3C003721	MELO3C004070
MELO3C009156	MELO3C020271	MELO3C012789	MELO3C010031
MELO3C016661	MELO3C002533	MELO3C025264	MELO3C006989
MELO3C017180	MELO3C008884	MELO3C001211	MELO3C000442
MELO3C019570	MELO3C022117	MELO3C026634	MELO3C004817
MELO3C018472	MELO3C020713	MELO3C020535	MELO3C015832
MELO3C018748	MELO3C017460	MELO3C021407	MELO3C001799
MELO3C007698	MELO3C021978	MELO3C024214	MELO3C022755
MELO3C026489	MELO3C026570	MELO3C005310	MELO3C002956
MELO3C015509	MELO3C014537	MELO3C025315	MELO3C011881
MELO3C013765	MELO3C002431	MELO3C012183	MELO3C019119
MELO3C019634	MELO3C012661	MELO3C014540	MELO3C025612
MELO3C018185	MELO3C005722	MELO3C004523	MELO3C011644
MELO3C011254	MELO3C011197	MELO3C003889	MELO3C020697
MELO3C006454	MELO3C025684	MELO3C010779	MELO3C000796
MELO3C025869	MELO3C003462	MELO3C000574	MELO3C000702
MELO3C026368	MELO3C025922	MELO3C007994	MELO3C001676
MELO3C002510	MELO3C006230	MELO3C017737	MELO3C017595
MELO3C002119	MELO3C018921	MELO3C017852	MELO3C001581
MELO3C011340	MELO3C014360	MELO3C009738	MELO3C001155
MELO3C013402	MELO3C011032	MELO3C009858	MELO3C016603
MELO3C022200	MELO3C024301	MELO3C001621	MELO3C024913
MELO3C013394	MELO3C025635	MELO3C004504	MELO3C022769
MELO3C015903	MELO3C004369	MELO3C004732	MELO3C000669
MELO3C008731	MELO3C022434	MELO3C023781	MELO3C024875
MELO3C023131	MELO3C017103	MELO3C027020	MELO3C001210
MELO3C012550	MELO3C005707	MELO3C021090	MELO3C008110
MELO3C026687	MELO3C005546	MELO3C001727	MELO3C004064
MELO3C014132	MELO3C023360	MELO3C022356	MELO3C001168
MELO3C010907	MELO3C006855	MELO3C002598	MELO3C002728
MELO3C020758	MELO3C022047	MELO3C011630	MELO3C026061
MELO3C000628	MELO3C022557	MELO3C023644	MELO3C001884
MELO3C013858	MELO3C010856	MELO3C012154	MELO3C027414
MELO3C021428	MELO3C012460	MELO3C022794	MELO3C000234
MELO3C026259	MELO3C000278	MELO3C001869	MELO3C012641
MELO3C017176	MELO3C007068	MELO3C023140	MELO3C012700
MELO3C025888	MELO3C022846	MELO3C012960	MELO3C001407
MELO3C007707	MELO3C017475	MELO3C011998	MELO3C022797
MELO3C007619	MELO3C021848	MELO3C003441	MELO3C009990
MELO3C002444	MELO3C006595	MELO3C011123	MELO3C005168
MELO3C014159	MELO3C027209	MELO3C022499	MELO3C002792
MELO3C011147	MELO3C004185	MELO3C001737	MELO3C016401
MELO3C016190	MELO3C007847	MELO3C000285	MELO3C008736
MELO3C019677	MELO3C002841	MELO3C019278	MELO3C001218
MELO3C000615	MELO3C007361	MELO3C013215	MELO3C002818
MELO3C010708	MELO3C022470	MELO3C023802	MELO3C025100
MELO3C016910	MELO3C021873	MELO3C010068	MELO3C011370
MELO3C025587	MELO3C021885	MELO3C013762	MELO3C021669
MELO3C011950	MELO3C018771	MELO3C006931	MELO3C009047
MELO3C001333	MELO3C005633	MELO3C005787	MELO3C000420
MELO3C025623	MELO3C024944	MELO3C001993	MELO3C025586
MELO3C017496	MELO3C014968	MELO3C003452	MELO3C016102
MELO3C026968	MELO3C021800	MELO3C016746	MELO3C012163
MELO3C011720	MELO3C013578	MELO3C022824	MELO3C000522
MELO3C004388	MELO3C010556	MELO3C023663	MELO3C014470
MELO3C012885	MELO3C022317	MELO3C004127	MELO3C010602
MELO3C026468	MELO3C023811	MELO3C016608	MELO3C022503
MELO3C010196	MELO3C001571	MELO3C020432	MELO3C023138
MELO3C025149	MELO3C021557	MELO3C003188	MELO3C009040
MELO3C010754	MELO3C006045	MELO3C009534	MELO3C023031
MELO3C002063	MELO3C018016	MELO3C002239	MELO3C023030
MELO3C018297	MELO3C005088	MELO3C026923	MELO3C027187
MELO3C022433	MELO3C025785	MELO3C001783	MELO3C023137
MELO3C021412	MELO3C014225	MELO3C010155	MELO3C025828
MELO3C006958	MELO3C023093	MELO3C009930	MELO3C026150
MELO3C007507	MELO3C016021	MELO3C023447	MELO3C000600
MELO3C014236	MELO3C020553	MELO3C006144	MELO3C017867
MELO3C006228	MELO3C012908	MELO3C002520	MELO3C007244
MELO3C002669	MELO3C019353	MELO3C014925	MELO3C026007
MELO3C004640	MELO3C001713	MELO3C002901	MELO3C008923
MELO3C003823	MELO3C007700	MELO3C003506	MELO3C006453
MELO3C018968	MELO3C027255	MELO3C013945	MELO3C027175
MELO3C012078	MELO3C025713	MELO3C006617	MELO3C004984
MELO3C007792	MELO3C022379	MELO3C026738	MELO3C002369
MELO3C003890	MELO3C004970	MELO3C003158	MELO3C001111
MELO3C020922	MELO3C009464	MELO3C008117	MELO3C018070
MELO3C004266	MELO3C013318	MELO3C021154	MELO3C000525
MELO3C014714	MELO3C027378	MELO3C010259	MELO3C025971
MELO3C017890	MELO3C002501	MELO3C011173	MELO3C007795
MELO3C010197	MELO3C002990	MELO3C014083	MELO3C023311
MELO3C003483	MELO3C026405	MELO3C010162	MELO3C022990
MELO3C001462	MELO3C026142	MELO3C009438	MELO3C025681
MELO3C008325	MELO3C011965	MELO3C019871	MELO3C017608
MELO3C022019	MELO3C022437	MELO3C018509	MELO3C024238
MELO3C024255	MELO3C016256	MELO3C003860	MELO3C004296
MELO3C011930	MELO3C019437	MELO3C020005	MELO3C004062
MELO3C023299	MELO3C016936	MELO3C022949	MELO3C018882
MELO3C019365	MELO3C019671	MELO3C021983	MELO3C018314
MELO3C002505	MELO3C007276	MELO3C024190	MELO3C011268
MELO3C006400	MELO3C013845	MELO3C025995	MELO3C017999
MELO3C024176	MELO3C008252	MELO3C019497	MELO3C011061
MELO3C019148	MELO3C021294	MELO3C013066	MELO3C025134
MELO3C024541	MELO3C010344	MELO3C024798	MELO3C015528
MELO3C003878	MELO3C021373	MELO3C009863	MELO3C024876
MELO3C008164	MELO3C010184	MELO3C022965	MELO3C025650
MELO3C009790	MELO3C014650	MELO3C005383	MELO3C007559
MELO3C012679	MELO3C006776	MELO3C020674	MELO3C006730
MELO3C005409	MELO3C004250	MELO3C023109	MELO3C013288
MELO3C016092	MELO3C006450	MELO3C003003	MELO3C025835
MELO3C026168	MELO3C015007	MELO3C025079	MELO3C020699
MELO3C003316	MELO3C020483	MELO3C003230	MELO3C018349
MELO3C007422	MELO3C014356	MELO3C016259	MELO3C027224
MELO3C022804	MELO3C015222	MELO3C007236	MELO3C023963
MELO3C002277	MELO3C006428	MELO3C007140	MELO3C002453
MELO3C009245	MELO3C021914	MELO3C014363	MELO3C006714
MELO3C000925	MELO3C023825	MELO3C022926	MELO3C008274
MELO3C000580	MELO3C016042	MELO3C022801	MELO3C000218
MELO3C021953	MELO3C009649	MELO3C025418	MELO3C023383
MELO3C006533	MELO3C012540	MELO3C013250	MELO3C003062
MELO3C004307	MELO3C023918	MELO3C021992	MELO3C013426
MELO3C004003	MELO3C020660	MELO3C018009	MELO3C016024
MELO3C007778	MELO3C003427	MELO3C016923	MELO3C018616
MELO3C017416	MELO3C002815	MELO3C011308	MELO3C023382
MELO3C011148	MELO3C013313	MELO3C008125	MELO3C022209
MELO3C014516	MELO3C003402	MELO3C014307	MELO3C019679
MELO3C004214	MELO3C005509	MELO3C026252	MELO3C006888
MELO3C010700	MELO3C002391	MELO3C017736	MELO3C001420
MELO3C004358	MELO3C010038	MELO3C000976	MELO3C015444
MELO3C014724	MELO3C015014	MELO3C019126	MELO3C015388
MELO3C002845	MELO3C006916	MELO3C026831	MELO3C018002
MELO3C006132	MELO3C018796	MELO3C023540	MELO3C002940
MELO3C014589	MELO3C001400	MELO3C008846	MELO3C002577
MELO3C022772	MELO3C007062	MELO3C027124	MELO3C004846
MELO3C007218	MELO3C017724	MELO3C001944	MELO3C002761
MELO3C003788	MELO3C005549	MELO3C012103	MELO3C022963
MELO3C004494	MELO3C013286	MELO3C019641	MELO3C012232
MELO3C015256	MELO3C020841	MELO3C010261	MELO3C012669
MELO3C006053	MELO3C026952	MELO3C013163	MELO3C025150
MELO3C007239	MELO3C014665	MELO3C007335	MELO3C005716
MELO3C007446	MELO3C009786	MELO3C016007	MELO3C013018
MELO3C023288	MELO3C013756	MELO3C005834	MELO3C001461
MELO3C026916	MELO3C008292	MELO3C015297	MELO3C026548
MELO3C014875	MELO3C002429	MELO3C016449	MELO3C021099
MELO3C000196	MELO3C019219	MELO3C005960	MELO3C025722
MELO3C009514	MELO3C020659	MELO3C015888	MELO3C015445
MELO3C005699	MELO3C012113	MELO3C016742	MELO3C005160
MELO3C011958	MELO3C002523	MELO3C008979	MELO3C023755
MELO3C010430	MELO3C014026	MELO3C009355	MELO3C000806
MELO3C007726	MELO3C014357	MELO3C011392	MELO3C002089
MELO3C027138	MELO3C014218	MELO3C003683	MELO3C021287
MELO3C024242	MELO3C022471	MELO3C015687	MELO3C019243
MELO3C007233	MELO3C007856	MELO3C020384	MELO3C004947
MELO3C025629	MELO3C021293	MELO3C000706	MELO3C018105
MELO3C024264	MELO3C002202	MELO3C019109	MELO3C026656
MELO3C009927	MELO3C013449	MELO3C022722	MELO3C016402
MELO3C000399	MELO3C022291	MELO3C016898	MELO3C012276
MELO3C005570	MELO3C005459	MELO3C026427	MELO3C021063
MELO3C007091	MELO3C012222	MELO3C007128	MELO3C007809
MELO3C002763	MELO3C018659	MELO3C002555	MELO3C011917
MELO3C003759	MELO3C006830	MELO3C001910	MELO3C012259
MELO3C024701	MELO3C018855	MELO3C016901	MELO3C008047
MELO3C013855	MELO3C007453	MELO3C020169	MELO3C023756
MELO3C017355	MELO3C002392	MELO3C021629	MELO3C011043
MELO3C023542	MELO3C004745	MELO3C021738	MELO3C020454
MELO3C017952	MELO3C009650	MELO3C007592	MELO3C017629
MELO3C015896	MELO3C010868	MELO3C022643	MELO3C022978
MELO3C019595	MELO3C001444	MELO3C000855	MELO3C000202
MELO3C001070	MELO3C012164	MELO3C018767	MELO3C000662
MELO3C023371	MELO3C018526	MELO3C003540	MELO3C023156
MELO3C022189	MELO3C002500	MELO3C005288	MELO3C000004
MELO3C005432	MELO3C012662	MELO3C017423	MELO3C013770
MELO3C000130	MELO3C002193	MELO3C006933	MELO3C000511
MELO3C017011	MELO3C022667	MELO3C006334	MELO3C026128
MELO3C022485	MELO3C005593	MELO3C021172	MELO3C022191
MELO3C014144	MELO3C014609	MELO3C021121	MELO3C000311
MELO3C015912	MELO3C010855	MELO3C014897	MELO3C009639
MELO3C017023	MELO3C002666	MELO3C016723	MELO3C004835
MELO3C006577	MELO3C026717	MELO3C024528	MELO3C023416
MELO3C021478	MELO3C015004	MELO3C021991	MELO3C024989
MELO3C008799	MELO3C014585	MELO3C021264	MELO3C025807
MELO3C022193	MELO3C014013	MELO3C009126	MELO3C018065
MELO3C025286	MELO3C020655	MELO3C026409	MELO3C009736
MELO3C019998	MELO3C022992	MELO3C019389	MELO3C018449
MELO3C011929	MELO3C022435	MELO3C011783	MELO3C015911
MELO3C010758	MELO3C002374	MELO3C010343	MELO3C009855
MELO3C018954	MELO3C016323	MELO3C025307	MELO3C011094
MELO3C013771	MELO3C025368	MELO3C019951	MELO3C006457
MELO3C005101	MELO3C022247	MELO3C005450	MELO3C008025
MELO3C019934	MELO3C000123	MELO3C003203	MELO3C006340
MELO3C009519	MELO3C003411	MELO3C007945	MELO3C022985
MELO3C007277	MELO3C019470	MELO3C026292	MELO3C010609
MELO3C022480	MELO3C012347	MELO3C013615	MELO3C014940
MELO3C012142	MELO3C017582	MELO3C018801	MELO3C018908
MELO3C010444	MELO3C019216	MELO3C012256	MELO3C000339
MELO3C020592	MELO3C007650	MELO3C021300	MELO3C022339
MELO3C011478	MELO3C007759	MELO3C009770	MELO3C024349
MELO3C019048	MELO3C026010	MELO3C000279	MELO3C027329
MELO3C012808	MELO3C017491	MELO3C016228	MELO3C012519
MELO3C006315	MELO3C023958	MELO3C003800	MELO3C005965
MELO3C027413	MELO3C012919	MELO3C020649	MELO3C014865
MELO3C013203	MELO3C019128	MELO3C005564	MELO3C025616
MELO3C021793	MELO3C018370	MELO3C004584	MELO3C001047
MELO3C020289	MELO3C009078	MELO3C025408	MELO3C010610
MELO3C025495	MELO3C002191	MELO3C005323	MELO3C015735
MELO3C009386	MELO3C016800	MELO3C018412	MELO3C026158
MELO3C016864	MELO3C022150	MELO3C001735	MELO3C006870
MELO3C017476	MELO3C004092	MELO3C015452	MELO3C025714
MELO3C006482	MELO3C027151	MELO3C016398	MELO3C025360
MELO3C023762	MELO3C017739	MELO3C006413	MELO3C007117
MELO3C014158	MELO3C005350	MELO3C012218	MELO3C006955
MELO3C022432	MELO3C024427	MELO3C000089	MELO3C001279
MELO3C026039	MELO3C008065	MELO3C009961	MELO3C011338
MELO3C020878	MELO3C020984	MELO3C000937	MELO3C020342
MELO3C026576	MELO3C024421	MELO3C021648	MELO3C003293
MELO3C020257	MELO3C027191	MELO3C027409	MELO3C013116
MELO3C000483	MELO3C008882	MELO3C001504	MELO3C015062
MELO3C020488	MELO3C020935	MELO3C017829	MELO3C024818
MELO3C002760	MELO3C012701	MELO3C016562	MELO3C026611
MELO3C023632	MELO3C013311	MELO3C000927	MELO3C006254
MELO3C009167	MELO3C018579	MELO3C011018	MELO3C011052
MELO3C024837	MELO3C024588	MELO3C009439	MELO3C020397
MELO3C015823	MELO3C014632	MELO3C007730	MELO3C006719
MELO3C006062	MELO3C020048	MELO3C008318	MELO3C008960
MELO3C007704	MELO3C027083	MELO3C000842	MELO3C003124
MELO3C005736	MELO3C026183	MELO3C018733	MELO3C018884
MELO3C024899	MELO3C007966	MELO3C006405	MELO3C008265
MELO3C011113	MELO3C011218	MELO3C006936	MELO3C013035
MELO3C005888	MELO3C027066	MELO3C011137	MELO3C026176
MELO3C006700	MELO3C013304	MELO3C017105	MELO3C026906
MELO3C014521	MELO3C021766	MELO3C027061	MELO3C011382
MELO3C002511	MELO3C018823	MELO3C006502	MELO3C010248
MELO3C013641	MELO3C023912	MELO3C017552	MELO3C014402
MELO3C002036	MELO3C007900	MELO3C005309	MELO3C003941
MELO3C014792	MELO3C014396	MELO3C020343	MELO3C022991
MELO3C020766	MELO3C026869	MELO3C021576	MELO3C022217
MELO3C017329	MELO3C006366	MELO3C011440	MELO3C025208
MELO3C003568	MELO3C011049	MELO3C023424	MELO3C020286
MELO3C018259	MELO3C002445	MELO3C005663	MELO3C023100
MELO3C000428	MELO3C017575	MELO3C005084	MELO3C004427
MELO3C018775	MELO3C020807	MELO3C008796	MELO3C003982
MELO3C005568	MELO3C001216	MELO3C022701	MELO3C013238
MELO3C020753	MELO3C010719	MELO3C016914	MELO3C014053
MELO3C000850	MELO3C004069	MELO3C006493	MELO3C005163
MELO3C014767	MELO3C023530	MELO3C020446	MELO3C001579
MELO3C019204	MELO3C005575	MELO3C023436	MELO3C018538
MELO3C021497	MELO3C002419	MELO3C026594	MELO3C013737
MELO3C009091	MELO3C004089	MELO3C005581	MELO3C003681
MELO3C019569	MELO3C020843	MELO3C003195	MELO3C002090
MELO3C002432	MELO3C003200	MELO3C006093	MELO3C010759
MELO3C016773	MELO3C003776	MELO3C008828	MELO3C016636
MELO3C024531	MELO3C007649	MELO3C003314	MELO3C024076
MELO3C018504	MELO3C022258	MELO3C012052	MELO3C019102
MELO3C001545	MELO3C005540	MELO3C008789	MELO3C003985
MELO3C006862	MELO3C017593	MELO3C002871	MELO3C005629
MELO3C007327	MELO3C024534	MELO3C005578	MELO3C017642
MELO3C019759	MELO3C016770	MELO3C001315	MELO3C005938
MELO3C018666	MELO3C012395	MELO3C013570	MELO3C023099
MELO3C008677	MELO3C012872	MELO3C005556	MELO3C004962
MELO3C016232	MELO3C018465	MELO3C002263	MELO3C007330
MELO3C013907	MELO3C015317	MELO3C006930	MELO3C026196
MELO3C021918	MELO3C023959	MELO3C003602	MELO3C013953
MELO3C006023	MELO3C017828	MELO3C015532	MELO3C002782
MELO3C005815	MELO3C021781	MELO3C012053	MELO3C025604
MELO3C002777	MELO3C019186	MELO3C015171	MELO3C000494
MELO3C022088	MELO3C024007	MELO3C002922	MELO3C020108
MELO3C024573	MELO3C006070	MELO3C005245	MELO3C021018
MELO3C012035	MELO3C002499	MELO3C018099	MELO3C013789
MELO3C012498	MELO3C004071	MELO3C020639	MELO3C009962
MELO3C012293	MELO3C017328	MELO3C001814	MELO3C004065
MELO3C024557	MELO3C016768	MELO3C009234	MELO3C006349
MELO3C005356	MELO3C009525	MELO3C026223	MELO3C018673
MELO3C020761	MELO3C017177	MELO3C006191	MELO3C010783
MELO3C009387	MELO3C018789	MELO3C009273	MELO3C016529
MELO3C007547	MELO3C020517	MELO3C027362	MELO3C007848
MELO3C012382	MELO3C023497	MELO3C019904	MELO3C005110
MELO3C025034	MELO3C025516	MELO3C015428	MELO3C020920
MELO3C016181	MELO3C021137	MELO3C018112	MELO3C023458
MELO3C008166	MELO3C020492	MELO3C007729	MELO3C017640
MELO3C021451	MELO3C018598	MELO3C006305	MELO3C026212
MELO3C012971	MELO3C021225	MELO3C007003	MELO3C013280
MELO3C018813	MELO3C023302	MELO3C003023	MELO3C023161
MELO3C007820	MELO3C002539	MELO3C025535	MELO3C005964
MELO3C000585	MELO3C011591	MELO3C002968	MELO3C014668
MELO3C003032	MELO3C024523	MELO3C004989	MELO3C027426
MELO3C021433	MELO3C009111	MELO3C020749	MELO3C006438
MELO3C012494	MELO3C018797	MELO3C018034	MELO3C016334
MELO3C026160	MELO3C019486	MELO3C006914	MELO3C009451
MELO3C010826	MELO3C005574	MELO3C009849	MELO3C025613
MELO3C013306	MELO3C018686	MELO3C004702	MELO3C010289
MELO3C021452	MELO3C022955	MELO3C018584	MELO3C027237
MELO3C022501	MELO3C019247	MELO3C009132	MELO3C013148
MELO3C000284	MELO3C026372	MELO3C014965	MELO3C001834
MELO3C020115	MELO3C012702	MELO3C003730	MELO3C016886
MELO3C005928	MELO3C006571	MELO3C017084	MELO3C016039
MELO3C008453	MELO3C008602	MELO3C003242	MELO3C026315
MELO3C013594	MELO3C021372	MELO3C016933	MELO3C026197
MELO3C000277	MELO3C016771	MELO3C007941	MELO3C008812
MELO3C001974	MELO3C018719	MELO3C021535	MELO3C007400
MELO3C014178	MELO3C022149	MELO3C007646	MELO3C002197
MELO3C018772	MELO3C023613	MELO3C006951	MELO3C019682
MELO3C012209	MELO3C019567	MELO3C011853	MELO3C002610
MELO3C002208	MELO3C012476	MELO3C018088	MELO3C023141
MELO3C003762	MELO3C023027	MELO3C025655	MELO3C014328
MELO3C015255	MELO3C019788	MELO3C002487	MELO3C000060
MELO3C000090	MELO3C019288	MELO3C005414	MELO3C016982
MELO3C013376	MELO3C027040	MELO3C000458	MELO3C016038
MELO3C015468	MELO3C024533	MELO3C026705	MELO3C018702
MELO3C015800	MELO3C005947	MELO3C017081	MELO3C009418
MELO3C009330	MELO3C017157	MELO3C017305	MELO3C013291
MELO3C018631	MELO3C013282	MELO3C021364	MELO3C016989
MELO3C016185	MELO3C022001	MELO3C009848	MELO3C002076
MELO3C024877	MELO3C003066	MELO3C004559	MELO3C004304
MELO3C015772	MELO3C024564	MELO3C010275	MELO3C026432
MELO3C018409	MELO3C025652	MELO3C006618	MELO3C017373
MELO3C018013	MELO3C022690	MELO3C006490	MELO3C011832
MELO3C003559	MELO3C003377	MELO3C023338	MELO3C018481
MELO3C002126	MELO3C024794	MELO3C017319	MELO3C007431
MELO3C017862	MELO3C004926	MELO3C021896	MELO3C026309
MELO3C018572	MELO3C018972	MELO3C007491	MELO3C011985
MELO3C010199	MELO3C022997	MELO3C008555	MELO3C006237
MELO3C020798	MELO3C020527	MELO3C007227	MELO3C022179
MELO3C016201	MELO3C009388	MELO3C000715	MELO3C020967
MELO3C003662	MELO3C023204	MELO3C023556	MELO3C009942
MELO3C023491	MELO3C003177	MELO3C017361	MELO3C000684
MELO3C002791	MELO3C005502	MELO3C002372	MELO3C026136
MELO3C016583	MELO3C018599	MELO3C022845	MELO3C009121
MELO3C006499	MELO3C002850	MELO3C017417	MELO3C007445
MELO3C001309	MELO3C022157	MELO3C011598	MELO3C001534
MELO3C026955	MELO3C011000	MELO3C013359	MELO3C018130
MELO3C011559	MELO3C013600	MELO3C000260	MELO3C011893
MELO3C008191	MELO3C013958	MELO3C008578	MELO3C017286
MELO3C025855	MELO3C006608	MELO3C013854	MELO3C004310
MELO3C003215	MELO3C021262	MELO3C009564	MELO3C018093
MELO3C005759	MELO3C021426	MELO3C014713	MELO3C015964
MELO3C023593	MELO3C024841	MELO3C006007	MELO3C023832
MELO3C016141	MELO3C015223	MELO3C007135	MELO3C013367
MELO3C007896	MELO3C007680	MELO3C015461	MELO3C014624
MELO3C022568	MELO3C021496	MELO3C020302	MELO3C010340
MELO3C006532	MELO3C009224	MELO3C019039	MELO3C022948
MELO3C024909	MELO3C005463	MELO3C012832	MELO3C010583
MELO3C006235	MELO3C005613	MELO3C001343	MELO3C021423
MELO3C020773	MELO3C002848	MELO3C006527	MELO3C021635
MELO3C003811	MELO3C004749	MELO3C003038	MELO3C026812
MELO3C023962	MELO3C021760	MELO3C020587	MELO3C010369
MELO3C025689	MELO3C004262	MELO3C026402	MELO3C016081
MELO3C014465	MELO3C001166	MELO3C019045	MELO3C002257
MELO3C009952	MELO3C006403	MELO3C022138	MELO3C019052
MELO3C000173	MELO3C018464	MELO3C011538	MELO3C008374
MELO3C020754	MELO3C024590	MELO3C005308	MELO3C007798
MELO3C006374	MELO3C007360	MELO3C026436	MELO3C000312
MELO3C013396	MELO3C022962	MELO3C020251	MELO3C024168
MELO3C012809	MELO3C007590	MELO3C004452	MELO3C001327
MELO3C002920	MELO3C018697	MELO3C007074	MELO3C003176
MELO3C016056	MELO3C018277	MELO3C014853	MELO3C006079
MELO3C002729	MELO3C013718	MELO3C025076	MELO3C014918
MELO3C008262	MELO3C012091	MELO3C005840	MELO3C006397
MELO3C013083	MELO3C011971	MELO3C021231	MELO3C001934
MELO3C003421	MELO3C024703	MELO3C022014	MELO3C000914
MELO3C022921	MELO3C014657	MELO3C006492	MELO3C007656
MELO3C010785	MELO3C002108	MELO3C010257	MELO3C015621
MELO3C023523	MELO3C018483	MELO3C015935	MELO3C019459
MELO3C025892	MELO3C015258	MELO3C023969	MELO3C002300
MELO3C005829	MELO3C014222	MELO3C007011	MELO3C010017
MELO3C002768	MELO3C012624	MELO3C011118	MELO3C024169
MELO3C025669	MELO3C014653	MELO3C012694	MELO3C020702
MELO3C000179	MELO3C013283	MELO3C013221	MELO3C023242
MELO3C020771	MELO3C004687	MELO3C003347	MELO3C000087
MELO3C017146	MELO3C013857	MELO3C006153	MELO3C004785
MELO3C025609	MELO3C008672	MELO3C020521	MELO3C016152
MELO3C019505	MELO3C007532	MELO3C010992	MELO3C024741
MELO3C014648	MELO3C018739	MELO3C015302	MELO3C012541
MELO3C023543	MELO3C010870	MELO3C009846	MELO3C024070
MELO3C020396	MELO3C002538	MELO3C019296	MELO3C011050
MELO3C009429	MELO3C022373	MELO3C019146	MELO3C021560
MELO3C023788	MELO3C025517	MELO3C018184	MELO3C001352
MELO3C002601	MELO3C014602	MELO3C025255	MELO3C022156
MELO3C026246	MELO3C012263	MELO3C007613	MELO3C018750
MELO3C020386	MELO3C025686	MELO3C017675	MELO3C020618
MELO3C003069	MELO3C004869	MELO3C015277	MELO3C017554
MELO3C000100	MELO3C011900	MELO3C002442	MELO3C020060
MELO3C003061	MELO3C018600	MELO3C018910	MELO3C010093
MELO3C010979	MELO3C002192	MELO3C005516	MELO3C000104
MELO3C004493	MELO3C002534	MELO3C018333	MELO3C005227
MELO3C020952	MELO3C022374	MELO3C018030	MELO3C027254
MELO3C006766	MELO3C009784	MELO3C007859	MELO3C012503
MELO3C013592	MELO3C013024	MELO3C021987	MELO3C014489
MELO3C027106	MELO3C007753	MELO3C000989	MELO3C006803
MELO3C010272	MELO3C001570	MELO3C001589	MELO3C010893
MELO3C004506	MELO3C003821	MELO3C007242	MELO3C021982
MELO3C010889	MELO3C002434	MELO3C016751	MELO3C017754
MELO3C022483	MELO3C016769	MELO3C025364	MELO3C000833
MELO3C019571	MELO3C019995	MELO3C006008	MELO3C006174
MELO3C018255	MELO3C007853	MELO3C018490	MELO3C003138
MELO3C024085	MELO3C005605	MELO3C024848	MELO3C004364
MELO3C017581	MELO3C018418	MELO3C018872	MELO3C021666
MELO3C025405	MELO3C019809	MELO3C017301	MELO3C021422
MELO3C004633	MELO3C012442	MELO3C005737	MELO3C024142
MELO3C020744	MELO3C010690	MELO3C012843	MELO3C010030
MELO3C019161	MELO3C020218	MELO3C012618	MELO3C015075
MELO3C008327	MELO3C016974	MELO3C011248	MELO3C014120
MELO3C010229	MELO3C018228	MELO3C003566	MELO3C024742
MELO3C005320	MELO3C006854	MELO3C024962	MELO3C007644
MELO3C027174	MELO3C000788	MELO3C014100	MELO3C012735
MELO3C006035	MELO3C020971	MELO3C006320	MELO3C010784
MELO3C010552	MELO3C005337	MELO3C013330	MELO3C000112
MELO3C012348	MELO3C025463	MELO3C004385	MELO3C002055
MELO3C027236	MELO3C027013	MELO3C001789	MELO3C006729
MELO3C016276	MELO3C008215	MELO3C019040	MELO3C015478
MELO3C022302	MELO3C008036	MELO3C022116	MELO3C013305
MELO3C010738	MELO3C024605	MELO3C008214	MELO3C003102
MELO3C006867	MELO3C020502	MELO3C017783	MELO3C021151
MELO3C006088	MELO3C006804	MELO3C000759	MELO3C021070
MELO3C006606	MELO3C002462	MELO3C021799	MELO3C003884
MELO3C014826	MELO3C026188	MELO3C001330	MELO3C003972
MELO3C008499	MELO3C023818	MELO3C018607	MELO3C022796
MELO3C006227	MELO3C002365	MELO3C001125	MELO3C012429
MELO3C022233	MELO3C000047	MELO3C007908	MELO3C004830
MELO3C010198	MELO3C023940	MELO3C019983	MELO3C007023
MELO3C001987	MELO3C014280	MELO3C009158	MELO3C025651
MELO3C011216	MELO3C016763	MELO3C011872	MELO3C005695
MELO3C024121	MELO3C005044	MELO3C011405	MELO3C014646
MELO3C005819	MELO3C020928	MELO3C021855	MELO3C004301
MELO3C023582	MELO3C000328	MELO3C003451	MELO3C003240
MELO3C024824	MELO3C001151	MELO3C001158	MELO3C024739
MELO3C020772	MELO3C011460	MELO3C004275	MELO3C010792
MELO3C011242	MELO3C019835	MELO3C017464	MELO3C019240
MELO3C005800	MELO3C010169	MELO3C001192	MELO3C003357
MELO3C025352	MELO3C023178	MELO3C011084	MELO3C018286
MELO3C014004	MELO3C014229	MELO3C005879	MELO3C005635
MELO3C007747	MELO3C008810	MELO3C008141	MELO3C005367
MELO3C023468	MELO3C007911	MELO3C010273	MELO3C023243
MELO3C008411	MELO3C024347	MELO3C023477	MELO3C023401
MELO3C004491	MELO3C001098	MELO3C009663	MELO3C019562
MELO3C014420	MELO3C009079	MELO3C005259	MELO3C016453
MELO3C001821	MELO3C023975	MELO3C005890	MELO3C023986
MELO3C009979	MELO3C017681	MELO3C017889	MELO3C011239
MELO3C013906	MELO3C011309	MELO3C015092	MELO3C024671
MELO3C003975	MELO3C022986	MELO3C013125	MELO3C007714
MELO3C023560	MELO3C014418	MELO3C024803	MELO3C026241
MELO3C003245	MELO3C019494	MELO3C003561	MELO3C006112
MELO3C023469	MELO3C020273	MELO3C003086	MELO3C012315
MELO3C004551	MELO3C023926	MELO3C020588	MELO3C007345
MELO3C001664	MELO3C011056	MELO3C008914	MELO3C006959
MELO3C004384	MELO3C017826	MELO3C026070	MELO3C017845
MELO3C006733	MELO3C000076	MELO3C023639	MELO3C013782
MELO3C018713	MELO3C021901	MELO3C001794	MELO3C018766
MELO3C015193	MELO3C001875	MELO3C011099	MELO3C017382
MELO3C027297	MELO3C002428	MELO3C018413	MELO3C014992
MELO3C012779	MELO3C000589	MELO3C009368	MELO3C004936
MELO3C027328	MELO3C019239	MELO3C013830	MELO3C010881
MELO3C016444	MELO3C025251	MELO3C017768	MELO3C016306
MELO3C002278	MELO3C002540	MELO3C006414	MELO3C022929
MELO3C018795	MELO3C004408	MELO3C006992	MELO3C015850
MELO3C019572	MELO3C018229	MELO3C023858	MELO3C010032
MELO3C025475	MELO3C015690	MELO3C019847	MELO3C025829
MELO3C005436	MELO3C003932	MELO3C013347	MELO3C024113
MELO3C012248	MELO3C005843	MELO3C010307	MELO3C026655
MELO3C005763	MELO3C019663	MELO3C015470	MELO3C010835
MELO3C013421	MELO3C000140	MELO3C016866	MELO3C010880
MELO3C011488	MELO3C008445	MELO3C024254	MELO3C023619
MELO3C006944	MELO3C022180	MELO3C016513	MELO3C020079
MELO3C018685	MELO3C005784	MELO3C007808	MELO3C014626
MELO3C024665	MELO3C010985	MELO3C003503	MELO3C016795
MELO3C017500	MELO3C022574	MELO3C009287	MELO3C024291
MELO3C027325	MELO3C022325	MELO3C021398	MELO3C009626
MELO3C023045	MELO3C011443	MELO3C026434	MELO3C004309
MELO3C000500	MELO3C019469	MELO3C002116	MELO3C024501
MELO3C001165	MELO3C022994	MELO3C005582	MELO3C002579
MELO3C005410	MELO3C023618	MELO3C015186	MELO3C002576
MELO3C000117	MELO3C018115	MELO3C018689	MELO3C000261
MELO3C017168	MELO3C020701	MELO3C000065	MELO3C018701
MELO3C018718	MELO3C004155	MELO3C000667	MELO3C010425
MELO3C014234	MELO3C020038	MELO3C007789	MELO3C019640
MELO3C024530	MELO3C014953	MELO3C005859	MELO3C017287
MELO3C015377	MELO3C008310	MELO3C021818	MELO3C002643
MELO3C016093	MELO3C002877	MELO3C021612	MELO3C021579
MELO3C016140	MELO3C017334	MELO3C017632	MELO3C026169
MELO3C007199	MELO3C003367	MELO3C018778	MELO3C014375
MELO3C017300	MELO3C015899	MELO3C001627	MELO3C002739
MELO3C027107	MELO3C024745	MELO3C009339	MELO3C012316
MELO3C012394	MELO3C018725	MELO3C007995	MELO3C014837
MELO3C024545	MELO3C018547	MELO3C010461	MELO3C000441
MELO3C013487	MELO3C010853	MELO3C010500	MELO3C015575
MELO3C013399	MELO3C015524	MELO3C023150	MELO3C015508
MELO3C022021	MELO3C016325	MELO3C004553	MELO3C008726
MELO3C000200	MELO3C009647	MELO3C001763	MELO3C004178
MELO3C007537	MELO3C014397	MELO3C025322	MELO3C007670
MELO3C024472	MELO3C015511	MELO3C019206	MELO3C022091
MELO3C003308	MELO3C013529	MELO3C005355	MELO3C006370
MELO3C024247	MELO3C002675	MELO3C014678	MELO3C015183
MELO3C011920	MELO3C006353	MELO3C012448	MELO3C013279
MELO3C007801	MELO3C000029	MELO3C004498	MELO3C021379
MELO3C010008	MELO3C024017	MELO3C019149	MELO3C016824
MELO3C024010	MELO3C013636	MELO3C014302	MELO3C018443
MELO3C014393	MELO3C024411	MELO3C009769	MELO3C018315
MELO3C002338	MELO3C008895	MELO3C009188	MELO3C000048
MELO3C006469	MELO3C000335	MELO3C021331	MELO3C011895
MELO3C018978	MELO3C011246	MELO3C020139	MELO3C012888
MELO3C012814	MELO3C006483	MELO3C024158	MELO3C017181
MELO3C006384	MELO3C009495	MELO3C012671	MELO3C015424
MELO3C017049	MELO3C018696	MELO3C009217	MELO3C023580
MELO3C014736	MELO3C018594	MELO3C005616	MELO3C024332
MELO3C014175	MELO3C005610	MELO3C011425	MELO3C021920
MELO3C014190	MELO3C009092	MELO3C002246	MELO3C009755
MELO3C009241	MELO3C020561	MELO3C004014	MELO3C010585
MELO3C013428	MELO3C008480	MELO3C026245	MELO3C010401
MELO3C021999	MELO3C024638	MELO3C009888	MELO3C021727
MELO3C001998	MELO3C004598	MELO3C002199	MELO3C002836
MELO3C002458	MELO3C010948	MELO3C013307	MELO3C025882
MELO3C013400	MELO3C013192	MELO3C026835	MELO3C022560
MELO3C024664	MELO3C003151	MELO3C025375	MELO3C018907
MELO3C022252	MELO3C011442	MELO3C014870	MELO3C009450
MELO3C025896	MELO3C007359	MELO3C023777	MELO3C016906
MELO3C014661	MELO3C011303	MELO3C026619	MELO3C001323
MELO3C001187	MELO3C010702	MELO3C004585	MELO3C006509
MELO3C012575	MELO3C010324	MELO3C016644	MELO3C010692
MELO3C012015	MELO3C016857	MELO3C007438	MELO3C011533
MELO3C016339	MELO3C003544	MELO3C026025	MELO3C017405
MELO3C011561	MELO3C022993	MELO3C003204	MELO3C007725
MELO3C002972	MELO3C023522	MELO3C011822	MELO3C013341
MELO3C017864	MELO3C002880	MELO3C013427	MELO3C009760
MELO3C020769	MELO3C009529	MELO3C017684	MELO3C000001
MELO3C019312	MELO3C026529	MELO3C005324	MELO3C017153
MELO3C001225	MELO3C014192	MELO3C009602	MELO3C008478
MELO3C007001	MELO3C004850	MELO3C025139	MELO3C022431
MELO3C015984	MELO3C025328	MELO3C003134	MELO3C002741
MELO3C007390	MELO3C007662	MELO3C017677	MELO3C009772
MELO3C022954	MELO3C023577	MELO3C014593	MELO3C000051
MELO3C022802	MELO3C002644	MELO3C005588	MELO3C023483
MELO3C017688	MELO3C027290	MELO3C011747	MELO3C017059
MELO3C018482	MELO3C002921	MELO3C006140	MELO3C008232
MELO3C007179	MELO3C020644	MELO3C016488	MELO3C002383
MELO3C015257	MELO3C022152	MELO3C026884	MELO3C021438
MELO3C024483	MELO3C021194	MELO3C002346	MELO3C025281
MELO3C009737	MELO3C008403	MELO3C004340	MELO3C013593
MELO3C016313	MELO3C006903	MELO3C019734	MELO3C010651
MELO3C009391	MELO3C014636	MELO3C009109	MELO3C003163
MELO3C011943	MELO3C014223	MELO3C025860	MELO3C009358
MELO3C014890	MELO3C004586	MELO3C013763	MELO3C025334
MELO3C008049	MELO3C019535	MELO3C015552	MELO3C006496
MELO3C007793	MELO3C017164	MELO3C002411	MELO3C021966
MELO3C005169	MELO3C017520	MELO3C010688	MELO3C016840
MELO3C005572	MELO3C008423	MELO3C007889	MELO3C017377
MELO3C016549	MELO3C018927	MELO3C018126	MELO3C021728
MELO3C006625	MELO3C022604	MELO3C006498	MELO3C022610
MELO3C011775	MELO3C004110	MELO3C024396	MELO3C001089
MELO3C000995	MELO3C020434	MELO3C016014	MELO3C010267
MELO3C013626	MELO3C011899	MELO3C017198	MELO3C013772
MELO3C016375	MELO3C006347	MELO3C009503	MELO3C012325
MELO3C002170	MELO3C021910	MELO3C018999	MELO3C002106
MELO3C009520	MELO3C006688	MELO3C022102	MELO3C006173
MELO3C023596	MELO3C006842	MELO3C020462	MELO3C020801
MELO3C015316	MELO3C004518	MELO3C021234	MELO3C020926
MELO3C018794	MELO3C010346	MELO3C026024	MELO3C005944
MELO3C009522	MELO3C007404	MELO3C017568	MELO3C003672
MELO3C004861	MELO3C016292	MELO3C005171	MELO3C011237
MELO3C005451	MELO3C003184	MELO3C004908	MELO3C026255
MELO3C019948	MELO3C016337	MELO3C006724	MELO3C026015
MELO3C021073	MELO3C003310	MELO3C008108	MELO3C015678
MELO3C011424	MELO3C001731	MELO3C007374	MELO3C007106
MELO3C009205	MELO3C011164	MELO3C026846	MELO3C018551
MELO3C020872	MELO3C018979	MELO3C011887	MELO3C022831
MELO3C010091	MELO3C016034	MELO3C011795	MELO3C003056
MELO3C010716	MELO3C011815	MELO3C009463	MELO3C012877
MELO3C000962	MELO3C021881	MELO3C000894	MELO3C024379
MELO3C024579	MELO3C011350	MELO3C006303	MELO3C002048
MELO3C023557	MELO3C019227	MELO3C006710	MELO3C007622
MELO3C024358	MELO3C009404	MELO3C003695	MELO3C004197
MELO3C024724	MELO3C017450	MELO3C023629	MELO3C017994
MELO3C021448	MELO3C023263	MELO3C014150	MELO3C015616
MELO3C011201	MELO3C000019	MELO3C009504	MELO3C026920
MELO3C003560	MELO3C002373	MELO3C011769	MELO3C021238
MELO3C020846	MELO3C013677	MELO3C009851	MELO3C013074
MELO3C008748	MELO3C022457	MELO3C006455	MELO3C004181
MELO3C025397	MELO3C021645	MELO3C015364	MELO3C008919
MELO3C016714	MELO3C005709	MELO3C008094	MELO3C003101
MELO3C005485	MELO3C023960	MELO3C010982	MELO3C024983
MELO3C002726	MELO3C026874	MELO3C023067	MELO3C015179
MELO3C013623	MELO3C014438	MELO3C012204	MELO3C011550
MELO3C027054	MELO3C023575	MELO3C026659	MELO3C002775
MELO3C025316	MELO3C023313	MELO3C016355	MELO3C018792
MELO3C014321	MELO3C021301	MELO3C006481	MELO3C016762
MELO3C002569	MELO3C023993	MELO3C010800	MELO3C007209
MELO3C023435	MELO3C004941	MELO3C026538	MELO3C020830
MELO3C022071	MELO3C009466	MELO3C012432	MELO3C002660
MELO3C022225	MELO3C001054	MELO3C005304	MELO3C003355
MELO3C013989	MELO3C004688	MELO3C018606	MELO3C005393
MELO3C004995	MELO3C005261	MELO3C026875	MELO3C017022
MELO3C003095	MELO3C022375	MELO3C022053
MELO3C004647	MELO3C011168	MELO3C003185
MELO3C002465	MELO3C002177	MELO3C009453
MELO3C019273	MELO3C004409	MELO3C015709
MELO3C013387	MELO3C005569	MELO3C019959
MELO3C007014	MELO3C020306	MELO3C020375
MELO3C005999	MELO3C001310	MELO3C014123
MELO3C020593	MELO3C013272	MELO3C007372
MELO3C026410	MELO3C023892	MELO3C022162
MELO3C013384	MELO3C020715	MELO3C004486
MELO3C010235	MELO3C002537	MELO3C020543
MELO3C023365	MELO3C023104	MELO3C025746
MELO3C013632	MELO3C011761	MELO3C006562
MELO3C004125	MELO3C024420	MELO3C010833
MELO3C013801	MELO3C022498	MELO3C017191
MELO3C013862	MELO3C017630	MELO3C025771
MELO3C003231	MELO3C006820	MELO3C004394
MELO3C021492	MELO3C009506	MELO3C012304
MELO3C016702	MELO3C010899	MELO3C014382
MELO3C019069	MELO3C002378	MELO3C012842
MELO3C018632	MELO3C015459	MELO3C014554
MELO3C020210	MELO3C009006	MELO3C008431
MELO3C023688	MELO3C017860	MELO3C002452
MELO3C024192	MELO3C010953	MELO3C003313
MELO3C022654	MELO3C022069	MELO3C011225
MELO3C016226	MELO3C011048	MELO3C005021
MELO3C016941	MELO3C006393	MELO3C015534
MELO3C000537	MELO3C022153	MELO3C002062
MELO3C018471	MELO3C009441	MELO3C016035
MELO3C020341	MELO3C014709	MELO3C013684
MELO3C013899	MELO3C002451	MELO3C017850
MELO3C011988	MELO3C009299	MELO3C002409
MELO3C021530	MELO3C011476	MELO3C024748
MELO3C003806	MELO3C003727	MELO3C015530
MELO3C019297	MELO3C010203	MELO3C025524
MELO3C003118	MELO3C017668	MELO3C013058
MELO3C003097	MELO3C002875	MELO3C007816
MELO3C016131	MELO3C022181	MELO3C004224
MELO3C008155	MELO3C017415	MELO3C013467
MELO3C017178	MELO3C005657	MELO3C005858
MELO3C024760	MELO3C023341	MELO3C008887
MELO3C019564	MELO3C004541	MELO3C016861
MELO3C009573	MELO3C021638	MELO3C000649
MELO3C009550	MELO3C009435	MELO3C019845
MELO3C023997	MELO3C005224	MELO3C023196
MELO3C015894	MELO3C019208	MELO3C003678
MELO3C020831	MELO3C011290	MELO3C013226
MELO3C004667	MELO3C018804	MELO3C020554
MELO3C022837	MELO3C016821	MELO3C009353
MELO3C020948	MELO3C007937	MELO3C023265
MELO3C016299	MELO3C009098	MELO3C010295
MELO3C027417	MELO3C007403	MELO3C015413
MELO3C016551	MELO3C013275	MELO3C007926
MELO3C002412	MELO3C008659	MELO3C024023
MELO3C011074	MELO3C000795	MELO3C019969
MELO3C007146	MELO3C017284	MELO3C017953
MELO3C007674	MELO3C002647	MELO3C022139
MELO3C003193	MELO3C017327	MELO3C025627
MELO3C027055	MELO3C013711	MELO3C019966
MELO3C010774	MELO3C002925	MELO3C003636
MELO3C022015	MELO3C022942	MELO3C018647
MELO3C016685	MELO3C022151	MELO3C016738
MELO3C022410	MELO3C018234	MELO3C014208
MELO3C005997	MELO3C012565	MELO3C003345
MELO3C009219	MELO3C004406	MELO3C011234
MELO3C009765	MELO3C008730	MELO3C013941
MELO3C011131	MELO3C013735	MELO3C006935
MELO3C016744	MELO3C012729	MELO3C004141
MELO3C006247	MELO3C023051	MELO3C018015
MELO3C013793	MELO3C022121	MELO3C013736
MELO3C023474	MELO3C018859	MELO3C026318
MELO3C009019	MELO3C007760	MELO3C001287
MELO3C013669	MELO3C006323	MELO3C001446
MELO3C000871	MELO3C021851	MELO3C017131
MELO3C005204	MELO3C000770	MELO3C001614
MELO3C009608	MELO3C022010	MELO3C006664
MELO3C001595	MELO3C017566	MELO3C010025
MELO3C021382	MELO3C014170	MELO3C007163
MELO3C007434	MELO3C011869	MELO3C018562
MELO3C024731	MELO3C027353	MELO3C024949
MELO3C021127	MELO3C021195	MELO3C017485
MELO3C012254	MELO3C006465	MELO3C007075
MELO3C006155	MELO3C009426	MELO3C004871
MELO3C021449	MELO3C020569	MELO3C012606
MELO3C018570	MELO3C017493	MELO3C026156
MELO3C019156	MELO3C010866	MELO3C020468
MELO3C017846	MELO3C017811	MELO3C009921
MELO3C009296	MELO3C024425	MELO3C001484
MELO3C021205	MELO3C008963	MELO3C019711
MELO3C024732	MELO3C014762	MELO3C024393
MELO3C005480	MELO3C021167	MELO3C024124
MELO3C010569	MELO3C019974	MELO3C023503
MELO3C016772	MELO3C020435	MELO3C005442
MELO3C008332	MELO3C022377	MELO3C008793
MELO3C001301	MELO3C010848	MELO3C003332
MELO3C000111	MELO3C025485	MELO3C009836
MELO3C002264	MELO3C001797	MELO3C003670
MELO3C009343	MELO3C007850	MELO3C012866
MELO3C027064	MELO3C024595	MELO3C018735
MELO3C013474	MELO3C012934	MELO3C011402
MELO3C013843	MELO3C022251	MELO3C018416
MELO3C005839	MELO3C015744	MELO3C015824
MELO3C000879	MELO3C018394	MELO3C000732
MELO3C004761	MELO3C014228	MELO3C025638
MELO3C027250	MELO3C000849	MELO3C004396
MELO3C002367	MELO3C014224	MELO3C013861
MELO3C002969	MELO3C005429	MELO3C009924
MELO3C011271	MELO3C012190	MELO3C006831
MELO3C019199	MELO3C002667	MELO3C006329
MELO3C023682	MELO3C021169	MELO3C021702
MELO3C003466	MELO3C016503	MELO3C009607
MELO3C026890	MELO3C008398	MELO3C009318
MELO3C007483	MELO3C024317	MELO3C018195
MELO3C010009	MELO3C014227	MELO3C006234
MELO3C024228	MELO3C024762	MELO3C013482
MELO3C001962	MELO3C002400	MELO3C019410
MELO3C008147	MELO3C019612	MELO3C011332
MELO3C003261	MELO3C018635	MELO3C021390
MELO3C025961	MELO3C010249	MELO3C020487
MELO3C017924	MELO3C013021	MELO3C013904
MELO3C005189	MELO3C003336	MELO3C017738
MELO3C026282	MELO3C003416	MELO3C026514
MELO3C021255	MELO3C013281	MELO3C004630
MELO3C022335	MELO3C013566	MELO3C016749
MELO3C019561	MELO3C009210	MELO3C002033
MELO3C019382	MELO3C001982	MELO3C011372
MELO3C020780	MELO3C004073	MELO3C007423
MELO3C022242	MELO3C016838	MELO3C009994
MELO3C023974	MELO3C017071	MELO3C024964
MELO3C022975	MELO3C017810	MELO3C009868
MELO3C025426	MELO3C017147	MELO3C013813
MELO3C023105	MELO3C005752	MELO3C013993
MELO3C000241	MELO3C007365	MELO3C010377
MELO3C014387	MELO3C024832	MELO3C007512
MELO3C007222	MELO3C005740	MELO3C012672
MELO3C019971	MELO3C013967	MELO3C026153
MELO3C006554	MELO3C011683	MELO3C017200
MELO3C017776	MELO3C013191	MELO3C014172
MELO3C015591	MELO3C021823	MELO3C026602
MELO3C002140	MELO3C002436	MELO3C008218
MELO3C004856	MELO3C016208	MELO3C009237
MELO3C024163	MELO3C021907	MELO3C021455
MELO3C000951	MELO3C007962	MELO3C026314
MELO3C004002	MELO3C015737	MELO3C003369
MELO3C022427	MELO3C000978	MELO3C006176
MELO3C020590	MELO3C014637	MELO3C013363
MELO3C002298	MELO3C001114	MELO3C004351
MELO3C020530	MELO3C011184	MELO3C004460
MELO3C022304	MELO3C023851	MELO3C018981
MELO3C022334	MELO3C026369	MELO3C020401
MELO3C007505	MELO3C005649	MELO3C007967
MELO3C016230	MELO3C022126	MELO3C012220
MELO3C012792	MELO3C010121	MELO3C021706
MELO3C013453	MELO3C012393	MELO3C024646
MELO3C003216	MELO3C009282	MELO3C009427
MELO3C023604	MELO3C006543	MELO3C022843
MELO3C021843	MELO3C001601	MELO3C026054
MELO3C019200	MELO3C024610	MELO3C017473
MELO3C009305	MELO3C018466	MELO3C016197
MELO3C003329	MELO3C001671	MELO3C019021
MELO3C016001	MELO3C006501	MELO3C004334
MELO3C013043	MELO3C004592	MELO3C020790
MELO3C020311	MELO3C013713	MELO3C016052
MELO3C025041	MELO3C002844	MELO3C015502
MELO3C017046	MELO3C021533	MELO3C019205
MELO3C003546	MELO3C026569	MELO3C015374
MELO3C004042	MELO3C013411	MELO3C016115
MELO3C006433	MELO3C011008	MELO3C016459
MELO3C013863	MELO3C023230	MELO3C009475
MELO3C026790	MELO3C014879	MELO3C010258
MELO3C018788	MELO3C004193	MELO3C021064
MELO3C015998	MELO3C023876	MELO3C003093
MELO3C002486	MELO3C027302	MELO3C003237
MELO3C001514	MELO3C007784	MELO3C007737
MELO3C010635	MELO3C014629	MELO3C011840
MELO3C024188	MELO3C017314	MELO3C011063
MELO3C025066	MELO3C003633	MELO3C026425
MELO3C026075	MELO3C022372	MELO3C005833
MELO3C002591	MELO3C023635	MELO3C005862
MELO3C004619	MELO3C024271	MELO3C016536
MELO3C020652	MELO3C008028	MELO3C024849
MELO3C021111	MELO3C023941	MELO3C023587
MELO3C025353	MELO3C004078	MELO3C010470
MELO3C012288	MELO3C005576	MELO3C014824
MELO3C014160	MELO3C026860	MELO3C012465
MELO3C023533	MELO3C015228	MELO3C005267
MELO3C005129	MELO3C007579	MELO3C014679
MELO3C002279	MELO3C009902	MELO3C008106
MELO3C021884	MELO3C019318	MELO3C026390
MELO3C011824	MELO3C002190	MELO3C018510
MELO3C010270	MELO3C027067	MELO3C016969
MELO3C016356	MELO3C018467	MELO3C018024
MELO3C021141	MELO3C005818	MELO3C005595
MELO3C005651	MELO3C021871	MELO3C006316
MELO3C007791	MELO3C004286	MELO3C021915
MELO3C014139	MELO3C002616	MELO3C020979
MELO3C021067	MELO3C026756	MELO3C016475
MELO3C017379	MELO3C012551	MELO3C014885
MELO3C014457	MELO3C006394	MELO3C019931
MELO3C020765	MELO3C016246	MELO3C019942
MELO3C024257	MELO3C018247	MELO3C002020
MELO3C026359	MELO3C023493	MELO3C008515
MELO3C024033	MELO3C016564	MELO3C006350
MELO3C019197	MELO3C006352	MELO3C012836
MELO3C012227	MELO3C020956	MELO3C012041
MELO3C002933	MELO3C021998	MELO3C012630
MELO3C015340	MELO3C022791	MELO3C018480
MELO3C009713	MELO3C006389	MELO3C013788
MELO3C013645	MELO3C003881	MELO3C004104
MELO3C012323	MELO3C010571	MELO3C005558
MELO3C005448	MELO3C011925	MELO3C005468
MELO3C002912	MELO3C023255	MELO3C023925
MELO3C001387	MELO3C009518	MELO3C005074
MELO3C005052	MELO3C012110	MELO3C008202
MELO3C026109	MELO3C007588	MELO3C013292
MELO3C010858	MELO3C003103	MELO3C018967
MELO3C019598	MELO3C001150	MELO3C014338
MELO3C020965	MELO3C017469	MELO3C004660
MELO3C019395	MELO3C015181	MELO3C015993
MELO3C009223	MELO3C015282	MELO3C013798
MELO3C016366	MELO3C011948	MELO3C012457
MELO3C016558	MELO3C007711	MELO3C014543
MELO3C004314	MELO3C005318	MELO3C023514
MELO3C016872	MELO3C003737	MELO3C025428
MELO3C022941	MELO3C005592	MELO3C017762
MELO3C006039	MELO3C018000	MELO3C014951
MELO3C016214	MELO3C024606	MELO3C021584
MELO3C022553	MELO3C015770	MELO3C025348
MELO3C026518	MELO3C012926	MELO3C001052
MELO3C018227	MELO3C006461	MELO3C022541
MELO3C005995	MELO3C009681	MELO3C012350
MELO3C020835	MELO3C015410	MELO3C015218
MELO3C025788	MELO3C019930	MELO3C026604
MELO3C013350	MELO3C004368	MELO3C027158
MELO3C010878	MELO3C006244	MELO3C002691
MELO3C004931	MELO3C000307	MELO3C003908
MELO3C016932	MELO3C018630	MELO3C005221
MELO3C015863	MELO3C017682	MELO3C017972
MELO3C015365	MELO3C013869	MELO3C020577
MELO3C018316	MELO3C006957	MELO3C002628
MELO3C009955	MELO3C021867	MELO3C010052
MELO3C024102	MELO3C003594	MELO3C010898
MELO3C026509	MELO3C003387	MELO3C013498
MELO3C018950	MELO3C026376	MELO3C003282
MELO3C000108	MELO3C002649	MELO3C002268
MELO3C025493	MELO3C011051	MELO3C009852
MELO3C003140	MELO3C021208	MELO3C015201
MELO3C014005	MELO3C001593	MELO3C008985
MELO3C003269	MELO3C005805	MELO3C008574
MELO3C015592	MELO3C002926	MELO3C010480
MELO3C006774	MELO3C011758	MELO3C008903
MELO3C009861	MELO3C018477	MELO3C025306
MELO3C013927	MELO3C013478	MELO3C006337
MELO3C014009	MELO3C011762	MELO3C026475
MELO3C014513	MELO3C023005	MELO3C011553
MELO3C002012	MELO3C018317	MELO3C007158
MELO3C017426	MELO3C008075	MELO3C025391
MELO3C017399	MELO3C025677	MELO3C017764
MELO3C014823	MELO3C018116	MELO3C018098
MELO3C002506	MELO3C022653	MELO3C004621
MELO3C010044	MELO3C026745	MELO3C010781
MELO3C016097	MELO3C006425	MELO3C002984
MELO3C009150	MELO3C011390	MELO3C026666
MELO3C015058	MELO3C003919	MELO3C021247
MELO3C014719	MELO3C021109	MELO3C011280
MELO3C023072	MELO3C016017	MELO3C024182
MELO3C006610	MELO3C017025	MELO3C003359
MELO3C027051	MELO3C002853	MELO3C026254
MELO3C021510	MELO3C022376	MELO3C017315
MELO3C002949	MELO3C006164	MELO3C015238
MELO3C000827	MELO3C005190	MELO3C005666
MELO3C017230	MELO3C020907	MELO3C003906
MELO3C018693	MELO3C020982	MELO3C024978
MELO3C009169	MELO3C003902	MELO3C006932
MELO3C012500	MELO3C013270	MELO3C026527
MELO3C023485	MELO3C006043	MELO3C006273
MELO3C013887	MELO3C013758	MELO3C020300
MELO3C007746	MELO3C021561	MELO3C005637
MELO3C010022	MELO3C013050	MELO3C019272
MELO3C023482	MELO3C002536	MELO3C025257
MELO3C012965	MELO3C002098	MELO3C016852
MELO3C025247	MELO3C003555	MELO3C027382
MELO3C001396	MELO3C011277	MELO3C010478
MELO3C007500	MELO3C022160	MELO3C005909
MELO3C003395	MELO3C000016	MELO3C015750
MELO3C014415	MELO3C003112	MELO3C013747
MELO3C015231	MELO3C007256	MELO3C022061
MELO3C019177	MELO3C016878	MELO3C024431
MELO3C014614	MELO3C015057	MELO3C002709
MELO3C002746	MELO3C005974	MELO3C024816
MELO3C014391	MELO3C008790	MELO3C016958
MELO3C025035	MELO3C010874	MELO3C021691
MELO3C003676	MELO3C012075	MELO3C019001
MELO3C006840	MELO3C015300	MELO3C018039
MELO3C011106	MELO3C011166	MELO3C011103
MELO3C003070	MELO3C015024	MELO3C009444
MELO3C005979	MELO3C024308	MELO3C019973
MELO3C012241	MELO3C012003	MELO3C008897
MELO3C011014	MELO3C017171	MELO3C019479
MELO3C001167	MELO3C017981	MELO3C003104
MELO3C013373	MELO3C002936	MELO3C004372
MELO3C011299	MELO3C012384	MELO3C022285
MELO3C008524	MELO3C010458	MELO3C006503
MELO3C014378	MELO3C024422	MELO3C020478
MELO3C013999	MELO3C006449	MELO3C020924
MELO3C015685	MELO3C002656	MELO3C015874
MELO3C004853	MELO3C011552	MELO3C021013
MELO3C005006	MELO3C003486	MELO3C015441
MELO3C017816	MELO3C018799	MELO3C022508
MELO3C008428	MELO3C004609	MELO3C021183
MELO3C026892	MELO3C002759	MELO3C006894
MELO3C002094	MELO3C017279	MELO3C013908
MELO3C013023	MELO3C012439	MELO3C005235
MELO3C002637	MELO3C007708	MELO3C022478
MELO3C014400	MELO3C019994	MELO3C005089
MELO3C000334	MELO3C017194	MELO3C012406
MELO3C025563	MELO3C003949	MELO3C011782
MELO3C024513	MELO3C014690	MELO3C005378
MELO3C001069	MELO3C021609	MELO3C024689
MELO3C009179	MELO3C013049	MELO3C012034
MELO3C013828	MELO3C003628	MELO3C000704
MELO3C021441	MELO3C024549	MELO3C012968
MELO3C005213	MELO3C002308	MELO3C013894
MELO3C024887	MELO3C019715	MELO3C015155
MELO3C007835	MELO3C022982	MELO3C011071
MELO3C009833	MELO3C015676	MELO3C003574
MELO3C015872	MELO3C023928	MELO3C026760
MELO3C000623	MELO3C003518	MELO3C019333
MELO3C023501	MELO3C012403	MELO3C020322
MELO3C007802	MELO3C016384	MELO3C014877
MELO3C001088	MELO3C025770	MELO3C017749
MELO3C022836	MELO3C008521	MELO3C016114
MELO3C010528	MELO3C022669	MELO3C026083
MELO3C008120	MELO3C017114	MELO3C013774
MELO3C008070	MELO3C005741	MELO3C018727
MELO3C003044	MELO3C019585	MELO3C004204
MELO3C016236	MELO3C015498	MELO3C007960
MELO3C001809	MELO3C007721	MELO3C009822
MELO3C022003	MELO3C009409	MELO3C025371
MELO3C009759	MELO3C004570	MELO3C023293
MELO3C022227	MELO3C006221	MELO3C010990
MELO3C013859	MELO3C002435	MELO3C002181
MELO3C014688	MELO3C024486	MELO3C010211
MELO3C012284	MELO3C015852	MELO3C015091
MELO3C008228	MELO3C006524	MELO3C008983
MELO3C004257	MELO3C013009	MELO3C019988
MELO3C012759	MELO3C018210	MELO3C022783
MELO3C020465	MELO3C006069	MELO3C026208
MELO3C003756	MELO3C026834	MELO3C011114
MELO3C012724	MELO3C019990	MELO3C009496
MELO3C019377	MELO3C013917	MELO3C007261
MELO3C020515	MELO3C009170	MELO3C018615
MELO3C000099	MELO3C009376	MELO3C013910
MELO3C009630	MELO3C006805	MELO3C002233
MELO3C017182	MELO3C017308	MELO3C014022
MELO3C008198	MELO3C005374	MELO3C003542
MELO3C022261	MELO3C020862	MELO3C019342
MELO3C003227	MELO3C021414	MELO3C001895
MELO3C014594	MELO3C005734	MELO3C015529
MELO3C004299	MELO3C016405	MELO3C014436
MELO3C006407	MELO3C015788	MELO3C005380
MELO3C005387	MELO3C003284	MELO3C016766
MELO3C009628	MELO3C006518	MELO3C011249
MELO3C025467	MELO3C017102	MELO3C015437
MELO3C008119	MELO3C002527	MELO3C017913
MELO3C008231	MELO3C007602	MELO3C008063
MELO3C011255	MELO3C022708	MELO3C014858
MELO3C012408	MELO3C014697	MELO3C011208
MELO3C005911	MELO3C024250	MELO3C021523
MELO3C006363	MELO3C022683	MELO3C023509
MELO3C011272	MELO3C012542	MELO3C017080
MELO3C017732	MELO3C013480	MELO3C011798
MELO3C017627	MELO3C024384	MELO3C012740
MELO3C004212	MELO3C001951	MELO3C005473
MELO3C022020	MELO3C012371	MELO3C005370
MELO3C011945	MELO3C016238	MELO3C013657
MELO3C013006	MELO3C008186	MELO3C006056
MELO3C018422	MELO3C002874	MELO3C007139
MELO3C010202	MELO3C002543	MELO3C014183
MELO3C021554	MELO3C004039	MELO3C012283
MELO3C026362	MELO3C022697	MELO3C014506
MELO3C022199	MELO3C008050	MELO3C003803
MELO3C005729	MELO3C025011	MELO3C015814
MELO3C002161	MELO3C025332	MELO3C014986
MELO3C012212	MELO3C025012	MELO3C003167
MELO3C018573	MELO3C016338	MELO3C014177
MELO3C019372	MELO3C002441	MELO3C002696
MELO3C021604	MELO3C000825	MELO3C018517
MELO3C024259	MELO3C000203	MELO3C008130
MELO3C027053	MELO3C007750	MELO3C020786
MELO3C000180	MELO3C002535	MELO3C010605
MELO3C009469	MELO3C024273	MELO3C005894
MELO3C017082	MELO3C017825	MELO3C026901
MELO3C007884	MELO3C017834	MELO3C011777
MELO3C027088	MELO3C013590	MELO3C014057
MELO3C012132	MELO3C003175	MELO3C008016
MELO3C015905	MELO3C001224	MELO3C001184
MELO3C017612	MELO3C009293	MELO3C017064
MELO3C004114	MELO3C011461	MELO3C024386
MELO3C002271	MELO3C014485	MELO3C000126
MELO3C009470	MELO3C007485	MELO3C024281
MELO3C012235	MELO3C017208	MELO3C017047
MELO3C018423	MELO3C014098	MELO3C007897
MELO3C002702	MELO3C020520	MELO3C024088
MELO3C026484	MELO3C014463	MELO3C016089
MELO3C019482	MELO3C021009	MELO3C026549
MELO3C022262	MELO3C015315	MELO3C010381
MELO3C025858	MELO3C017794	MELO3C019694
MELO3C000332	MELO3C018704	MELO3C016106
MELO3C006611	MELO3C017809	MELO3C002714
MELO3C004430	MELO3C006864	MELO3C011154
MELO3C021811	MELO3C013670	MELO3C009300
MELO3C000701	MELO3C022234	MELO3C003769
MELO3C012434	MELO3C024419	MELO3C004023
MELO3C022445	MELO3C003275	MELO3C006206
MELO3C008179	MELO3C007178	MELO3C022773
MELO3C010634	MELO3C002514	MELO3C019622
MELO3C022290	MELO3C017723	MELO3C007921
MELO3C007949	MELO3C017943	MELO3C011132
MELO3C010062	MELO3C008091	MELO3C023985
MELO3C010891	MELO3C020616	MELO3C011512
MELO3C005505	MELO3C001238	MELO3C021148
MELO3C005806	MELO3C001852	MELO3C002388
MELO3C026423	MELO3C002947	MELO3C009196
MELO3C017292	MELO3C011949	MELO3C000488
MELO3C004922	MELO3C003698	MELO3C019135
MELO3C002754	MELO3C022064	MELO3C007606
MELO3C026919	MELO3C005630	MELO3C008811
MELO3C012435	MELO3C000909	MELO3C025809
MELO3C016495	MELO3C023746	MELO3C027242
MELO3C019396	MELO3C019529	MELO3C025347
MELO3C018405	MELO3C017352	MELO3C010180
MELO3C005827	MELO3C022987	MELO3C015249
MELO3C020597	MELO3C013132	MELO3C016716
MELO3C007072	MELO3C003747	MELO3C023924
MELO3C022039	MELO3C014828	MELO3C019800
MELO3C010216	MELO3C021211	MELO3C022602
MELO3C019643	MELO3C011053	MELO3C007959
MELO3C012964	MELO3C023405	MELO3C011165
MELO3C016873	MELO3C007340	MELO3C014796
MELO3C009683	MELO3C023549	MELO3C005913
MELO3C012086	MELO3C003567	MELO3C020102
MELO3C014571	MELO3C007283	MELO3C016148
MELO3C003072	MELO3C023553	MELO3C021074
MELO3C002904	MELO3C018090	MELO3C004742
MELO3C006361	MELO3C002309	MELO3C009783
MELO3C012216	MELO3C021085	MELO3C014849
MELO3C005391	MELO3C008804	MELO3C021305
MELO3C025259	MELO3C014876	MELO3C002053
MELO3C013926	MELO3C008692	MELO3C019183
MELO3C009782	MELO3C019125	MELO3C006573
MELO3C012137	MELO3C007777	MELO3C014115
MELO3C018163	MELO3C013268	MELO3C017680
MELO3C019407	MELO3C022362	MELO3C024721
MELO3C022257	MELO3C016221	MELO3C026504
MELO3C006835	MELO3C025433	MELO3C008717
MELO3C005746	MELO3C006519	MELO3C009553
MELO3C025715	MELO3C007917	MELO3C003552
MELO3C006734	MELO3C009180	MELO3C014896
MELO3C007510	MELO3C021979	MELO3C003376
MELO3C024175	MELO3C027406	MELO3C005286
MELO3C022228	MELO3C009267	MELO3C012291
MELO3C012022	MELO3C007936	MELO3C015332
MELO3C024868	MELO3C002773	MELO3C001692
MELO3C020417	MELO3C004080	MELO3C013580
MELO3C011982	MELO3C010417	MELO3C011116
MELO3C009821	MELO3C016980	MELO3C007430
MELO3C019373	MELO3C023884	MELO3C000474
MELO3C010128	MELO3C014658	MELO3C005970
MELO3C026731	MELO3C026488	MELO3C018604
MELO3C005996	MELO3C013269	MELO3C023070
MELO3C021375	MELO3C018798	MELO3C026077
MELO3C007379	MELO3C005902	MELO3C014647
MELO3C009102	MELO3C020095	MELO3C015338
MELO3C024938	MELO3C012028	MELO3C003396
MELO3C016505	MELO3C014281	MELO3C020534
MELO3C009027	MELO3C021324	MELO3C001505
MELO3C017699	MELO3C004795	MELO3C009917
MELO3C005764	MELO3C014240	MELO3C025682
MELO3C004648	MELO3C002804	MELO3C008610
MELO3C025618	MELO3C016920	MELO3C025575
MELO3C011396	MELO3C026591	MELO3C021790
MELO3C021017	MELO3C019649	MELO3C008941
MELO3C005141	MELO3C021415	MELO3C020686
MELO3C004597	MELO3C000410	MELO3C014538
MELO3C002554	MELO3C021959	MELO3C010349
MELO3C010560	MELO3C005571	MELO3C004306
MELO3C025581	MELO3C007865	MELO3C009099
MELO3C004256	MELO3C016808	MELO3C021378
MELO3C002249	MELO3C010813	MELO3C020114
MELO3C024460	MELO3C015488	MELO3C001815
MELO3C001959	MELO3C006439	MELO3C020882
MELO3C001698	MELO3C009517	MELO3C022145
MELO3C021589	MELO3C017414	MELO3C011622
MELO3C016634	MELO3C021986	MELO3C014704
MELO3C011754	MELO3C007428	MELO3C015425
MELO3C004033	MELO3C002418	MELO3C006787
MELO3C023434	MELO3C002496	MELO3C008021
MELO3C020933	MELO3C027122	MELO3C004643
MELO3C016397	MELO3C013963	MELO3C007187
MELO3C003389	MELO3C009225	MELO3C002159
MELO3C018211	MELO3C010914	MELO3C009532
MELO3C018569	MELO3C009744	MELO3C013769
MELO3C014782	MELO3C025338	MELO3C003677
MELO3C010164	MELO3C004527	MELO3C018552
MELO3C006735	MELO3C018312	MELO3C018478
MELO3C001082	MELO3C013100	MELO3C010055
MELO3C007121	MELO3C011033	MELO3C021182
MELO3C006877	MELO3C010237	MELO3C012902
MELO3C007259	MELO3C026406	MELO3C019895
MELO3C015426	MELO3C006967	MELO3C003327
MELO3C019891	MELO3C022378	MELO3C018807
MELO3C014926	MELO3C002497	MELO3C012986
MELO3C006344	MELO3C006137	MELO3C002717
MELO3C010973	MELO3C013794	MELO3C021008
MELO3C009415	MELO3C020433	MELO3C012121
MELO3C006159	MELO3C016967	MELO3C018529
MELO3C011551	MELO3C005665	MELO3C012386
MELO3C002734	MELO3C017341	MELO3C015554
MELO3C020180	MELO3C014669	MELO3C006555
MELO3C003909	MELO3C009274	MELO3C013259
MELO3C012065	MELO3C008319	MELO3C002306
MELO3C009303	MELO3C005347	MELO3C022598
MELO3C013393	MELO3C013290	MELO3C024669
MELO3C009968	MELO3C015229	MELO3C005346
MELO3C026765	MELO3C010328	MELO3C016567
MELO3C022114	MELO3C005590	MELO3C015669
MELO3C027393	MELO3C019548	MELO3C023536
MELO3C016542	MELO3C016390	MELO3C019773
MELO3C013091	MELO3C023078	MELO3C003605
MELO3C002750	MELO3C010961	MELO3C016253
MELO3C006814	MELO3C023492	MELO3C004216
MELO3C017294	MELO3C002641	MELO3C010837
MELO3C012161	MELO3C011229	MELO3C013865
MELO3C008898	MELO3C007533	MELO3C024227
MELO3C016285	MELO3C017773	MELO3C022407
MELO3C013918	MELO3C020002	MELO3C009845
MELO3C009911	MELO3C011295	MELO3C017832
MELO3C015254	MELO3C006874	MELO3C003562
MELO3C021513	MELO3C007706	MELO3C022273
MELO3C023232	MELO3C018636	MELO3C004132
MELO3C004623	MELO3C014512	MELO3C010821
MELO3C005188	MELO3C006865	MELO3C014761
MELO3C000945	MELO3C021805	MELO3C009717
MELO3C014025	MELO3C010483	MELO3C004558
MELO3C017501	MELO3C007375	MELO3C012608
MELO3C014730	MELO3C007425	MELO3C018157
MELO3C009255	MELO3C026856	MELO3C018637
MELO3C006578	MELO3C022119	MELO3C026664
MELO3C008288	MELO3C016413	MELO3C012007
MELO3C020591	MELO3C000718	MELO3C024357
MELO3C023666	MELO3C025526	MELO3C012295
MELO3C021597	MELO3C016927	MELO3C009477
MELO3C012251	MELO3C010317	MELO3C004371
MELO3C009181	MELO3C010714	MELO3C003418
MELO3C015806	MELO3C002415	MELO3C018956
MELO3C012791	MELO3C022141	MELO3C024990
MELO3C021547	MELO3C002890	MELO3C017051
MELO3C006267	MELO3C023566	MELO3C005814
MELO3C006665	MELO3C016783	MELO3C026435
MELO3C010420	MELO3C019791	MELO3C019941
MELO3C008932	MELO3C017262	MELO3C014691
MELO3C008408	MELO3C017510	MELO3C015046
MELO3C013852	MELO3C005034	MELO3C016939
MELO3C003680	MELO3C009238	MELO3C005284
MELO3C024103	MELO3C005465	MELO3C008925
MELO3C020192	MELO3C011362	MELO3C022674
MELO3C027015	MELO3C007768	MELO3C006809
MELO3C025351	MELO3C016847	MELO3C008924
MELO3C003590	MELO3C026215	MELO3C022782
MELO3C022524	MELO3C018330	MELO3C002561
MELO3C007633	MELO3C000403	MELO3C008855
MELO3C006136	MELO3C003933	MELO3C017545
MELO3C002281	MELO3C000801	MELO3C004589
MELO3C017456	MELO3C007282	MELO3C023396
MELO3C006996	MELO3C004021	MELO3C013914
MELO3C012180	MELO3C004245	MELO3C002468
MELO3C016786	MELO3C017587	MELO3C009580
MELO3C002602	MELO3C000026	MELO3C025598
MELO3C020312	MELO3C017572	MELO3C020711
MELO3C013966	MELO3C006644	MELO3C017578
MELO3C009369	MELO3C006544	MELO3C015028
MELO3C008161	MELO3C008769	MELO3C019404
MELO3C010371	MELO3C007354	MELO3C017187
MELO3C014238	MELO3C008693	MELO3C006923
MELO3C008309	MELO3C010508	MELO3C024461
MELO3C025505	MELO3C011102	MELO3C019722
MELO3C019938	MELO3C011740	MELO3C026360
MELO3C026050	MELO3C023378	MELO3C009615
MELO3C008435	MELO3C010555	MELO3C011341
MELO3C026741	MELO3C007910	MELO3C010526
MELO3C019851	MELO3C005528	MELO3C008157
MELO3C023448	MELO3C020547	MELO3C018493
MELO3C018833	MELO3C017948	MELO3C011856
MELO3C018756	MELO3C017734	MELO3C015174
MELO3C011373	MELO3C019670	MELO3C024986
MELO3C001268	MELO3C015265	MELO3C019854
MELO3C020631	MELO3C005897	MELO3C018311
MELO3C005807	MELO3C023270	MELO3C023626
MELO3C006851	MELO3C009521	MELO3C021289
MELO3C013135	MELO3C001156	MELO3C013812
MELO3C002988	MELO3C023790	MELO3C009256
MELO3C016357	MELO3C003745	MELO3C002932
MELO3C005187	MELO3C000252	MELO3C021616
MELO3C009853	MELO3C001258	MELO3C025561
MELO3C009571	MELO3C008293	MELO3C020856
MELO3C001964	MELO3C002380	MELO3C022421
MELO3C016372	MELO3C009864	MELO3C014699
MELO3C017930	MELO3C024428	MELO3C017598
MELO3C023486	MELO3C007752	MELO3C018290
MELO3C012648	MELO3C021821	MELO3C014101
MELO3C022077	MELO3C007840	MELO3C000769
MELO3C026903	MELO3C014967	MELO3C004662
MELO3C023917	MELO3C025205	MELO3C008257
MELO3C002143	MELO3C000225	MELO3C013005
MELO3C008739	MELO3C016060	MELO3C000394
MELO3C019310	MELO3C025557	MELO3C005214
MELO3C027076	MELO3C019354	MELO3C017576
MELO3C002632	MELO3C010183	MELO3C011395
MELO3C006715	MELO3C010262	MELO3C010337
MELO3C015378	MELO3C010863	MELO3C017998
MELO3C026204	MELO3C002541	MELO3C007572
MELO3C025357	MELO3C010909	MELO3C003444
MELO3C006704	MELO3C024006	MELO3C011772
MELO3C011939	MELO3C023880	MELO3C006398
MELO3C010110	MELO3C002240	MELO3C003536
MELO3C001961	MELO3C016156	MELO3C004442
MELO3C025833	MELO3C016732	MELO3C017086
MELO3C012061	MELO3C023392	MELO3C016630
MELO3C023625	MELO3C014322	MELO3C009227
MELO3C023667	MELO3C011054	MELO3C018091
MELO3C014597	MELO3C027424	MELO3C004565
MELO3C006826	MELO3C013734	MELO3C027006
MELO3C013296	MELO3C013289	MELO3C025633
MELO3C002710	MELO3C010168	MELO3C002581
MELO3C017219	MELO3C026922	MELO3C012667
MELO3C018353	MELO3C007596	MELO3C025387
MELO3C024436	MELO3C010209	MELO3C008970
MELO3C026931	MELO3C003141	MELO3C018438
MELO3C025099	MELO3C005069	MELO3C008658
MELO3C015494	MELO3C012917	MELO3C023559
MELO3C013939	MELO3C007352	MELO3C022540
MELO3C000237	MELO3C020464	MELO3C025709
MELO3C017670	MELO3C017618	MELO3C010304
MELO3C003328	MELO3C008204	MELO3C006678
MELO3C006695	MELO3C007495	MELO3C003867
MELO3C006346	MELO3C009618	MELO3C009197
MELO3C008197	MELO3C001205	MELO3C017163
MELO3C015959	MELO3C003382	MELO3C003429
MELO3C020799	MELO3C016400	MELO3C009491
MELO3C016779	MELO3C020501	MELO3C017107
MELO3C021850	MELO3C006067	MELO3C026550
MELO3C020779	MELO3C020942	MELO3C005727
MELO3C006866	MELO3C021748	MELO3C017798
MELO3C004040	MELO3C017984	MELO3C018365
MELO3C016734	MELO3C022314	MELO3C005713
MELO3C008158	MELO3C013646	MELO3C016406
MELO3C012819	MELO3C024476	MELO3C004803
MELO3C026288	MELO3C017687	MELO3C020598
MELO3C021967	MELO3C000885	MELO3C010780
MELO3C001406	MELO3C027162	MELO3C005445
MELO3C007263	MELO3C017945	MELO3C001995
MELO3C016374	MELO3C019758	MELO3C024539
MELO3C019602	MELO3C004463	MELO3C001506
MELO3C013870	MELO3C004530	MELO3C019721
MELO3C005821	MELO3C006262	MELO3C006943
MELO3C020666	MELO3C007907	MELO3C005114
MELO3C009572	MELO3C018001	MELO3C009987
MELO3C016110	MELO3C009989	MELO3C022964
MELO3C014156	MELO3C017547	MELO3C008127
MELO3C018303	MELO3C003547	MELO3C019730
MELO3C008146	MELO3C005264	MELO3C016371
MELO3C005363	MELO3C014193	MELO3C008464
MELO3C020851	MELO3C004249	MELO3C009622
MELO3C016202	MELO3C011130	MELO3C006517
MELO3C025942	MELO3C020963	MELO3C020371
MELO3C003181	MELO3C024900	MELO3C024562
MELO3C026543	MELO3C018835	MELO3C023994
MELO3C026250	MELO3C002065	MELO3C003170
MELO3C005217	MELO3C009920	MELO3C019346
MELO3C014943	MELO3C005312	MELO3C015531
MELO3C021458	MELO3C005427	MELO3C009345
MELO3C012038	MELO3C010335	MELO3C006434
MELO3C005835	MELO3C016188	MELO3C020509
MELO3C017706	MELO3C017332	MELO3C022766
MELO3C020193	MELO3C003455	MELO3C000736
MELO3C019231	MELO3C014088	MELO3C022670
MELO3C010726	MELO3C001274	MELO3C007413
MELO3C018494	MELO3C024232	MELO3C005389
MELO3C027289	MELO3C008552	MELO3C018487
MELO3C003814	MELO3C007744	MELO3C013344
MELO3C026969	MELO3C004259	MELO3C020654
MELO3C025336	MELO3C023592	MELO3C018178
MELO3C026833	MELO3C000291	MELO3C024509
MELO3C022365	MELO3C017138	MELO3C013635
MELO3C012854	MELO3C009951	MELO3C008105
MELO3C021453	MELO3C008968	MELO3C027069
MELO3C018026	MELO3C022841	MELO3C018934
MELO3C012881	MELO3C020450	MELO3C021899
MELO3C006123	MELO3C003724	MELO3C011414
MELO3C004308	MELO3C003131	MELO3C013744
MELO3C017968	MELO3C014411	MELO3C007693
MELO3C009208	MELO3C007915	MELO3C002943
MELO3C020865	MELO3C025712	MELO3C005921
MELO3C017970	MELO3C001017	MELO3C005812
MELO3C012249	MELO3C005319	MELO3C004075
MELO3C005583	MELO3C008027	MELO3C006022
MELO3C004658	MELO3C015731	MELO3C023506
MELO3C019658	MELO3C020870	MELO3C013976
MELO3C016951	MELO3C019188	MELO3C011345
MELO3C013476	MELO3C011348	MELO3C003648
MELO3C006871	MELO3C016879	MELO3C021188
MELO3C002785	MELO3C012265	MELO3C005959
MELO3C004009	MELO3C017055	MELO3C000276
MELO3C025183	MELO3C022265	MELO3C017095
MELO3C002336	MELO3C021550	MELO3C013988
MELO3C000434	MELO3C018825	MELO3C020174
MELO3C020204	MELO3C002687	MELO3C019213
MELO3C022198	MELO3C025510	MELO3C025124
MELO3C024463	MELO3C023495	MELO3C019155
MELO3C008196	MELO3C019555	MELO3C013822
MELO3C008392	MELO3C008741	MELO3C007785
MELO3C002430	MELO3C014024	MELO3C002000
MELO3C023021	MELO3C009454	MELO3C015890
MELO3C010393	MELO3C017691	MELO3C013133
MELO3C020692	MELO3C010820	MELO3C017782
MELO3C007052	MELO3C023881	MELO3C024090
MELO3C027179	MELO3C007086	MELO3C016507
MELO3C004521	MELO3C015664	MELO3C013712
MELO3C022367	MELO3C016359	MELO3C008140
MELO3C023507	MELO3C015417	MELO3C006892
MELO3C025854	MELO3C011921	MELO3C023222
MELO3C012837	MELO3C025547	MELO3C019507
MELO3C012006	MELO3C003657	MELO3C007612
MELO3C018597	MELO3C004288	MELO3C010334
MELO3C011812	MELO3C024316	MELO3C017217
MELO3C007307	MELO3C018773	MELO3C009365
MELO3C017847	MELO3C003228	MELO3C012211
MELO3C013348	MELO3C022241	MELO3C019550
MELO3C009594	MELO3C026746	MELO3C014054
MELO3C004401	MELO3C009548	MELO3C010927
MELO3C021233	MELO3C000321	MELO3C013996
MELO3C022901	MELO3C016166	MELO3C020621
MELO3C014672	MELO3C025508	MELO3C022828
MELO3C016174	MELO3C009904	MELO3C022159
MELO3C002758	MELO3C025464	MELO3C018263
MELO3C006105	MELO3C000268	MELO3C006157
MELO3C000053	MELO3C016389	MELO3C019879
MELO3C020171	MELO3C027418	MELO3C025111
MELO3C006696	MELO3C012255	MELO3C003465
MELO3C002521	MELO3C006722	MELO3C007883
MELO3C002809	MELO3C001499	MELO3C002910
MELO3C011393	MELO3C020619	MELO3C015548
MELO3C002416	MELO3C004740	MELO3C004276
MELO3C003616	MELO3C025614	MELO3C011719
MELO3C014958	MELO3C003190	MELO3C015782
MELO3C009512	MELO3C007862	MELO3C019761
MELO3C006110	MELO3C021520	MELO3C000629
MELO3C009484	MELO3C002843	MELO3C004827
MELO3C022306	MELO3C006236	MELO3C006784
MELO3C016177	MELO3C024789	MELO3C018990
MELO3C020613	MELO3C016905	MELO3C025258
MELO3C023197	MELO3C019324	MELO3C010667
MELO3C002934	MELO3C010182	MELO3C014546
MELO3C005254	MELO3C021263	MELO3C018014
MELO3C014464	MELO3C026462	MELO3C003505
MELO3C000490	MELO3C011441	MELO3C021733
MELO3C012106	MELO3C009177	MELO3C024455
MELO3C004061	MELO3C017980	MELO3C008546
MELO3C009375	MELO3C019921	MELO3C024930
MELO3C002962	MELO3C002617	MELO3C010223
MELO3C002722	MELO3C006504	MELO3C021541
MELO3C009708	MELO3C010491	MELO3C021898
MELO3C024125	MELO3C007597	MELO3C002838
MELO3C021235	MELO3C025760	MELO3C012385
MELO3C007716	MELO3C000083	MELO3C019617
MELO3C015344	MELO3C027347	MELO3C013888
MELO3C027004	MELO3C006149	MELO3C003665
MELO3C004255	MELO3C002852	MELO3C001115
MELO3C000354	MELO3C004362	MELO3C010701
MELO3C015518	MELO3C026238	MELO3C012087
MELO3C015152	MELO3C015397	MELO3C021443
MELO3C007986	MELO3C014764	MELO3C009407
MELO3C002078	MELO3C009948	MELO3C013150
MELO3C010598	MELO3C011142	MELO3C008044
MELO3C007871	MELO3C022736	MELO3C011794
MELO3C024598	MELO3C017272	MELO3C014908
MELO3C005487	MELO3C008334	MELO3C003791
MELO3C013871	MELO3C021944	MELO3C018083
MELO3C023387	MELO3C018117	MELO3C010525
MELO3C024391	MELO3C005498	MELO3C002115
MELO3C009137	MELO3C024095	MELO3C010012
MELO3C006928	MELO3C010777	MELO3C020008
MELO3C009104	MELO3C026419	MELO3C000965
MELO3C002229	MELO3C018368	MELO3C002835
MELO3C010945	MELO3C027120	MELO3C012298
MELO3C024850	MELO3C005490	MELO3C012400
MELO3C013013	MELO3C017912	MELO3C010501
MELO3C010370	MELO3C024096	MELO3C027079
MELO3C003137	MELO3C009507	MELO3C019820
MELO3C010427	MELO3C024318	MELO3C014920
MELO3C025766	MELO3C020546	MELO3C012311
MELO3C024870	MELO3C007110	MELO3C015416
MELO3C023719	MELO3C020166	MELO3C005832
MELO3C002164	MELO3C018776	MELO3C007312
MELO3C017911	MELO3C017506	MELO3C017833
MELO3C022354	MELO3C005156	MELO3C011548
MELO3C015985	MELO3C003502	MELO3C022490
MELO3C001415	MELO3C009551	MELO3C002606
MELO3C022520	MELO3C018061	MELO3C016286
MELO3C005885	MELO3C016793	MELO3C026283
MELO3C025361	MELO3C003632	MELO3C020510
MELO3C003720	MELO3C006458	MELO3C025848
MELO3C007172	MELO3C024424	MELO3C025920
MELO3C016261	MELO3C021960	MELO3C008822
MELO3C016911	MELO3C009122	MELO3C013155
MELO3C016755	MELO3C006339	MELO3C013255
MELO3C002903	MELO3C013972	MELO3C008295
MELO3C011100	MELO3C012999	MELO3C024371
MELO3C003076	MELO3C023022	MELO3C003718
MELO3C009669	MELO3C010741	MELO3C018971
MELO3C009147	MELO3C017183	MELO3C013251
MELO3C025297	MELO3C010221	MELO3C008773
MELO3C009680	MELO3C021607	MELO3C002981
MELO3C010669	MELO3C024015	MELO3C025704
MELO3C006319	MELO3C006476	MELO3C022519
MELO3C010301	MELO3C021643	MELO3C007116
MELO3C017559	MELO3C016942	MELO3C013265
MELO3C019822	MELO3C015386	MELO3C023685
MELO3C009474	MELO3C020941	MELO3C020522
MELO3C023190	MELO3C016623	MELO3C007320
MELO3C008869	MELO3C005906	MELO3C009542
MELO3C021613	MELO3C017357	MELO3C005703
MELO3C002413	MELO3C014701	MELO3C011854
MELO3C002671	MELO3C007043	MELO3C003403
MELO3C004574	MELO3C019226	MELO3C027092
MELO3C012436	MELO3C007498	MELO3C024661
MELO3C013984	MELO3C009230	MELO3C009956
MELO3C015829	MELO3C020879	MELO3C004656
MELO3C025883	MELO3C002099	MELO3C008596
MELO3C004756	MELO3C003499	MELO3C015310
MELO3C007384	MELO3C005742	MELO3C021413
MELO3C016733	MELO3C027260	MELO3C021929
MELO3C015595	MELO3C021993	MELO3C025191
MELO3C015895	MELO3C007386	MELO3C019287
MELO3C021474	MELO3C009497	MELO3C020447
MELO3C001950	MELO3C014246	MELO3C010102
MELO3C021558	MELO3C010423	MELO3C017705
MELO3C005621	MELO3C017072	MELO3C015830
MELO3C005364	MELO3C002195	MELO3C017202
MELO3C026660	MELO3C010903	MELO3C019215
MELO3C002007	MELO3C020489	MELO3C010930
MELO3C011852	MELO3C018656	MELO3C013128
MELO3C016699	MELO3C013883	MELO3C002803
MELO3C001939	MELO3C019335	MELO3C006304
MELO3C009589	MELO3C017947	MELO3C022190
MELO3C022172	MELO3C008128	MELO3C025172
MELO3C021406	MELO3C011809	MELO3C011580
MELO3C019260	MELO3C027349	MELO3C024729
MELO3C026485	MELO3C024429	MELO3C015423
MELO3C003136	MELO3C021491	MELO3C007920
MELO3C014560	MELO3C005712	MELO3C021892
MELO3C007616	MELO3C004634	MELO3C021721
MELO3C015412	MELO3C016881	MELO3C024354
MELO3C009038	MELO3C003491	MELO3C006720
MELO3C003719	MELO3C016568	MELO3C007467
MELO3C018346	MELO3C007630	MELO3C006072
MELO3C008064	MELO3C002551	MELO3C012653
MELO3C002052	MELO3C003409	MELO3C008851
MELO3C004161	MELO3C007409	MELO3C007137
MELO3C010860	MELO3C019910	MELO3C014487
MELO3C016785	MELO3C006682	MELO3C022396
MELO3C010723	MELO3C005232	MELO3C008930
MELO3C008668	MELO3C025987	MELO3C017625
MELO3C015949	MELO3C015480	MELO3C021803
MELO3C011215	MELO3C000822	MELO3C017956
MELO3C025227	MELO3C021190	MELO3C006225
MELO3C003685	MELO3C022148	MELO3C006187
MELO3C006765	MELO3C014027	MELO3C025867
MELO3C012927	MELO3C022558	MELO3C025061
MELO3C011546	MELO3C017470	MELO3C004547
MELO3C016345	MELO3C002064	MELO3C012953
MELO3C006296	MELO3C026808	MELO3C013140
MELO3C001049	MELO3C002756	MELO3C002231
MELO3C017348	MELO3C009778	MELO3C019565
MELO3C007293	MELO3C018717	MELO3C008571
MELO3C004313	MELO3C013277	MELO3C023537
MELO3C026310	MELO3C020245	MELO3C017487
MELO3C017309	MELO3C005850	MELO3C004108
MELO3C026139	MELO3C020817	MELO3C020691
MELO3C024155	MELO3C014107	MELO3C013757
MELO3C020985	MELO3C000189	MELO3C019636
MELO3C007410	MELO3C018582	MELO3C016900
MELO3C015771	MELO3C018824	MELO3C007841
MELO3C021236	MELO3C006355	MELO3C026772
MELO3C015913	MELO3C025323	MELO3C007818
MELO3C007531	MELO3C012437	MELO3C017743
MELO3C009837	MELO3C005601	MELO3C023307
MELO3C002571	MELO3C016957	MELO3C011171
MELO3C009200	MELO3C018663	MELO3C021139
MELO3C003001	MELO3C013676	MELO3C003262
MELO3C021145	MELO3C025998	MELO3C023476
MELO3C006960	MELO3C026843	MELO3C000423
MELO3C023073	MELO3C024226	MELO3C002829
MELO3C018328	MELO3C019512	MELO3C012529
MELO3C008207	MELO3C012932	MELO3C005482
MELO3C011908	MELO3C015645	MELO3C020899
MELO3C004476	MELO3C009127	MELO3C012628
MELO3C004536	MELO3C006220	MELO3C008296
MELO3C024673	MELO3C000956	MELO3C014179
MELO3C014401	MELO3C009414	MELO3C016316
MELO3C016030	MELO3C003146	MELO3C010655
MELO3C020500	MELO3C019326	MELO3C006972
MELO3C021886	MELO3C001954	MELO3C003655
MELO3C014776	MELO3C001316	MELO3C024408
MELO3C005867	MELO3C010136	MELO3C002180
MELO3C022609	MELO3C007830	MELO3C008069
MELO3C020541	MELO3C022856	MELO3C015922
MELO3C021168	MELO3C000657	MELO3C015360
MELO3C006359	MELO3C004998	MELO3C021361
MELO3C017822	MELO3C009933	MELO3C002482
MELO3C005683	MELO3C019885	MELO3C021392
MELO3C027089	MELO3C011019	MELO3C005927
MELO3C026205	MELO3C014479	MELO3C023445
MELO3C009295	MELO3C016040	MELO3C015871
MELO3C008029	MELO3C013343	MELO3C022999
MELO3C003394	MELO3C026174	MELO3C009281
MELO3C005563	MELO3C007174	MELO3C017076
MELO3C021071	MELO3C024902	MELO3C010452
MELO3C017873	MELO3C009231	MELO3C002296
MELO3C015568	MELO3C018454	MELO3C026291
MELO3C025233	MELO3C009140	MELO3C021859
MELO3C011329	MELO3C007215	MELO3C002135
MELO3C013390	MELO3C004093	MELO3C026795
MELO3C007402	MELO3C002103	MELO3C004349
MELO3C025354	MELO3C013339	MELO3C004274
MELO3C013956	MELO3C025097	MELO3C021344
MELO3C005562	MELO3C008328	MELO3C017858
MELO3C016473	MELO3C025685	MELO3C020630
MELO3C024216	MELO3C005587	MELO3C009886
MELO3C020157	MELO3C006716	MELO3C012654
MELO3C001648	MELO3C014633	MELO3C025763
MELO3C017067	MELO3C012175	MELO3C016262
MELO3C014969	MELO3C017897	MELO3C025223
MELO3C015715	MELO3C023074	MELO3C007186
MELO3C016736	MELO3C004490	MELO3C012412
MELO3C016098	MELO3C022686	MELO3C026413
MELO3C004223	MELO3C015490	MELO3C017016
MELO3C017253	MELO3C007303	MELO3C005981
MELO3C005838	MELO3C005263	MELO3C011035
MELO3C018174	MELO3C003169	MELO3C022652
MELO3C012342	MELO3C026311	MELO3C010857
MELO3C005203	MELO3C008134	MELO3C009929
MELO3C024306	MELO3C013706	MELO3C015626
MELO3C007436	MELO3C022349	MELO3C016972
MELO3C023216	MELO3C019932	MELO3C013441
MELO3C019798	MELO3C024577	MELO3C007383
MELO3C022571	MELO3C007046	MELO3C011749
MELO3C004177	MELO3C007502	MELO3C007925
MELO3C004826	MELO3C011836	MELO3C016086
MELO3C009653	MELO3C015846	MELO3C004140
MELO3C023819	MELO3C020983	MELO3C005275
MELO3C016673	MELO3C003407	MELO3C000003
MELO3C012775	MELO3C011278	MELO3C019027
MELO3C024551	MELO3C004252	MELO3C003640
MELO3C025525	MELO3C009584	MELO3C019892
MELO3C018077	MELO3C011017	MELO3C015945
MELO3C005388	MELO3C006266	MELO3C013489
MELO3C010512	MELO3C004608	MELO3C023808
MELO3C016443	MELO3C012966	MELO3C019587
MELO3C011121	MELO3C007723	MELO3C018768
MELO3C007947	MELO3C005206	MELO3C019462
MELO3C025447	MELO3C008646	MELO3C025122
MELO3C021206	MELO3C019202	MELO3C002273
MELO3C003576	MELO3C016032	MELO3C021242
MELO3C020426	MELO3C004321	MELO3C014544
MELO3C012111	MELO3C000730	MELO3C010981
MELO3C003111	MELO3C010510	MELO3C017060
MELO3C004377	MELO3C001148	MELO3C012717
MELO3C014805	MELO3C003722	MELO3C012322
MELO3C008513	MELO3C008004	MELO3C019903
MELO3C024920	MELO3C002219	MELO3C023358
MELO3C022361	MELO3C003622	MELO3C002788
MELO3C020409	MELO3C008379	MELO3C017793
MELO3C012440	MELO3C003469	MELO3C014972
MELO3C006042	MELO3C023239	MELO3C008938
MELO3C026221	MELO3C009201	MELO3C001845
MELO3C018888	MELO3C025822	MELO3C000952
MELO3C018479	MELO3C011477	MELO3C016922
MELO3C016680	MELO3C025872	MELO3C011874
MELO3C014332	MELO3C006392	MELO3C007418
MELO3C018082	MELO3C015479	MELO3C026065
MELO3C005775	MELO3C009543	MELO3C012894
MELO3C007549	MELO3C026788	MELO3C003223
MELO3C002627	MELO3C003030	MELO3C016865
MELO3C020612	MELO3C025842	MELO3C015275
MELO3C015963	MELO3C026214	MELO3C018147
MELO3C016988	MELO3C010908	MELO3C018554
MELO3C017961	MELO3C002305	MELO3C003740
MELO3C022704	MELO3C015875	MELO3C020422
MELO3C006789	MELO3C013625	MELO3C009659
MELO3C015924	MELO3C021197	MELO3C015447
MELO3C012404	MELO3C002381	MELO3C016625
MELO3C027075	MELO3C013087	MELO3C007000
MELO3C007480	MELO3C027425	MELO3C020784
MELO3C007539	MELO3C011134	MELO3C026232
MELO3C002274	MELO3C006546	MELO3C026800
MELO3C011942	MELO3C026963	MELO3C013262
MELO3C012219	MELO3C012642	MELO3C002735
MELO3C010989	MELO3C002244	MELO3C015558
MELO3C024061	MELO3C026135	MELO3C005054
MELO3C022428	MELO3C001978	MELO3C009114
MELO3C021642	MELO3C016976	MELO3C013901
MELO3C010493	MELO3C009364	MELO3C007245
MELO3C008313	MELO3C025448	MELO3C011578
MELO3C000729	MELO3C001702	MELO3C021594
MELO3C021782	MELO3C016328	MELO3C018045
MELO3C005751	MELO3C009301	MELO3C027194
MELO3C015983	MELO3C015050	MELO3C014361
MELO3C017261	MELO3C004291	MELO3C017759
MELO3C007325	MELO3C019755	MELO3C013173
MELO3C023023	MELO3C003761	MELO3C014527
MELO3C001412	MELO3C009936	MELO3C019830
MELO3C015923	MELO3C021057	MELO3C005386
MELO3C001494	MELO3C016975	MELO3C022239
MELO3C008750	MELO3C000660	MELO3C026839
MELO3C027395	MELO3C018664	MELO3C015564
MELO3C020158	MELO3C018484	MELO3C002751
MELO3C027060	MELO3C017123	MELO3C013435
MELO3C018037	MELO3C012956	MELO3C009815
MELO3C022903	MELO3C019944	MELO3C013153
MELO3C025893	MELO3C010195	MELO3C022129
MELO3C013900	MELO3C013667	MELO3C021888
MELO3C015287	MELO3C023258	MELO3C018736
MELO3C024544	MELO3C020301	MELO3C013760
MELO3C007414	MELO3C009329	MELO3C022086
MELO3C011212	MELO3C026572	MELO3C019724
MELO3C025898	MELO3C014220	MELO3C022357
MELO3C004840	MELO3C002609	MELO3C026625
MELO3C006202	MELO3C006902	MELO3C001411
MELO3C009297	MELO3C020718	MELO3C003320
MELO3C005368	MELO3C014756	MELO3C024047
MELO3C018643	MELO3C005258	MELO3C008056
MELO3C016467	MELO3C001449	MELO3C002711
MELO3C012090	MELO3C008633	MELO3C005725
MELO3C001650	MELO3C016721	MELO3C022946
MELO3C015613	MELO3C003213	MELO3C018429
MELO3C015982	MELO3C024304	MELO3C004398
MELO3C018522	MELO3C022133	MELO3C024201
MELO3C013541	MELO3C001006	MELO3C010974
MELO3C006961	MELO3C027082	MELO3C017061
MELO3C013075	MELO3C011976	MELO3C013326
MELO3C010838	MELO3C023257	MELO3C022983
MELO3C004094	MELO3C022950	MELO3C020033
MELO3C020832	MELO3C020908	MELO3C017042
MELO3C002319	MELO3C012279	MELO3C008258
MELO3C020822	MELO3C007253	MELO3C008406
MELO3C025843	MELO3C005349	MELO3C004109
MELO3C007420	MELO3C002150	MELO3C002077
MELO3C011023	MELO3C001986	MELO3C021177
MELO3C020750	MELO3C023657	MELO3C021772
MELO3C027377	MELO3C023745	MELO3C014916
MELO3C020560	MELO3C010681	MELO3C003139
MELO3C014599	MELO3C017213	MELO3C013818
MELO3C020608	MELO3C015804	MELO3C010133
MELO3C024960	MELO3C021636	MELO3C018127
MELO3C014619	MELO3C008366	MELO3C015429
MELO3C014533	MELO3C003492	MELO3C016387
MELO3C011491	MELO3C007713	MELO3C013831
MELO3C016944	MELO3C026566	MELO3C022448
MELO3C002291	MELO3C009371	MELO3C003645
MELO3C009306	MELO3C024704	MELO3C002347
MELO3C018720	MELO3C022989	MELO3C017942
MELO3C006338	MELO3C010715	MELO3C003650
MELO3C025065	MELO3C002377	MELO3C016344
MELO3C000792	MELO3C009199	MELO3C003405
MELO3C012392	MELO3C005642	MELO3C026597
MELO3C016512	MELO3C011067	MELO3C024210
MELO3C007988	MELO3C020596	MELO3C006175
MELO3C003764	MELO3C012998	MELO3C002342
MELO3C002038	MELO3C018144	MELO3C000022
MELO3C002594	MELO3C002485	MELO3C007447
MELO3C025702	MELO3C006560	MELO3C022966
MELO3C012017	MELO3C018856	MELO3C014841
MELO3C011987	MELO3C011450	MELO3C026068
MELO3C003603	MELO3C005247	MELO3C020836
MELO3C005291	MELO3C014686	MELO3C022774
MELO3C016346	MELO3C007060	MELO3C026079
MELO3C003928	MELO3C024778	MELO3C006474
MELO3C027085	MELO3C019201	MELO3C012158
MELO3C016846	MELO3C014578	MELO3C025123
MELO3C024951	MELO3C005899	MELO3C017003
MELO3C007462	MELO3C015127	MELO3C011028
MELO3C018695	MELO3C002083	MELO3C008644
MELO3C023914	MELO3C012099	MELO3C011752
MELO3C024249	MELO3C003968	MELO3C004694
MELO3C016392	MELO3C015995	MELO3C005372
MELO3C027238	MELO3C021757	MELO3C018282
MELO3C012210	MELO3C010808	MELO3C023630
MELO3C024475	MELO3C000262	MELO3C007933
MELO3C010815	MELO3C022213	MELO3C012074
MELO3C013872	MELO3C017283	MELO3C011716
MELO3C002899	MELO3C009583	MELO3C012751
MELO3C011296	MELO3C027420	MELO3C002203
MELO3C005440	MELO3C017950	MELO3C024716
MELO3C006195	MELO3C010801	MELO3C013795
MELO3C009896	MELO3C023896	MELO3C006599
MELO3C005673	MELO3C018810	MELO3C012609
MELO3C002183	MELO3C012562	MELO3C012312
MELO3C002684	MELO3C003886	MELO3C001980
MELO3C024512	MELO3C025748	MELO3C025594
MELO3C008143	MELO3C002424	MELO3C014946
MELO3C007620	MELO3C011360	MELO3C004595
MELO3C006964	MELO3C025918	MELO3C024936
MELO3C009106	MELO3C017343	MELO3C023238
MELO3C016099	MELO3C014857	MELO3C024333
MELO3C022455	MELO3C023736	MELO3C004220
MELO3C024655	MELO3C025151	MELO3C022425
MELO3C012066	MELO3C002560	MELO3C010074
[truncated: 616 more rows]
