# Supplementary material for: The quest for epigenetic regulation underlying unisexual flower development in Cucumis melo
Source: Epigenetics Chromatin. 2017 Jun 6;10:22. doi: 10.1186/s13072-017-0132-6 (PMC5460419; doi:10.1186/s13072-017-0132-6)
Supplement: Supplementary file 6 — Additional file 6: Table V. List of H3K9ac and H3K27me3 regulated genes in flowers. [file 13072_2017_132_MOESM6_ESM.xlsx]

## Sheet: Feuil1
Female flowers vs. Male flowers
Up-regulated and	Down-regulated and	Up-regulated and	Down-regulated and
H3K9ac hyper-acetylated	H3K9ac hypo-acetylated	H3K27me3 hypo-metylated	H3K27me3 hyper-metylated
MELO3C003777	MELO3C014184	MELO3C016936	MELO3C021516
MELO3C020481	MELO3C016708	MELO3C019940	MELO3C021653
MELO3C021459	MELO3C006559	MELO3C023360	MELO3C006800
MELO3C022983	MELO3C017299	MELO3C012496	MELO3C006686
MELO3C007244	MELO3C015766	MELO3C004415	MELO3C012138
MELO3C018723	MELO3C005623	MELO3C005088	MELO3C005385
MELO3C002369	MELO3C005772	MELO3C005499	MELO3C009891
MELO3C025971	MELO3C021259	MELO3C005551	MELO3C016616
MELO3C012873	MELO3C014872	MELO3C006855	MELO3C017859
MELO3C014656	MELO3C013749	MELO3C008534	MELO3C012092
MELO3C024238	MELO3C005851	MELO3C009464	MELO3C014076
MELO3C004059	MELO3C023316	MELO3C017927	MELO3C005314
MELO3C004296	MELO3C008476	MELO3C020043	MELO3C020270
MELO3C004062	MELO3C016540	MELO3C020057	MELO3C001946
MELO3C023937	MELO3C015932	MELO3C020634	MELO3C025851
MELO3C018882	MELO3C023010	MELO3C022081	MELO3C005772
MELO3C017999	MELO3C005540	MELO3C024497	MELO3C012936
MELO3C009329	MELO3C014892	MELO3C026134	MELO3C013749
MELO3C017743	MELO3C006252	MELO3C022983	MELO3C005851
MELO3C018856	MELO3C006813	MELO3C026150	MELO3C002212
MELO3C013566	MELO3C005824	MELO3C018723	MELO3C005788
MELO3C012896	MELO3C017435	MELO3C026007	MELO3C015932
MELO3C002404	MELO3C012364	MELO3C002369	MELO3C018879
MELO3C013288	MELO3C016333	MELO3C025971	MELO3C026248
MELO3C021948	MELO3C021914	MELO3C012873	MELO3C018524
MELO3C022358	MELO3C015763	MELO3C025652	MELO3C023011
MELO3C013894	MELO3C008551	MELO3C018882	MELO3C012299
MELO3C018349	MELO3C006003	MELO3C018314	MELO3C010706
MELO3C020699	MELO3C014501	MELO3C011268	MELO3C009565
MELO3C002453	MELO3C017495	MELO3C013952	MELO3C009533
MELO3C018001	MELO3C019452	MELO3C009329	MELO3C021914
MELO3C018347	MELO3C016937	MELO3C017743	MELO3C015763
MELO3C023598	MELO3C023204	MELO3C018330	MELO3C003598
MELO3C002691	MELO3C020357	MELO3C012896	MELO3C005184
MELO3C008021	MELO3C006937	MELO3C013288	MELO3C022118
MELO3C002843	MELO3C012144	MELO3C018349	MELO3C007449
MELO3C017315	MELO3C002389	MELO3C020699	MELO3C023439
MELO3C008175	MELO3C013071	MELO3C002453	MELO3C002389
MELO3C012100	MELO3C017525	MELO3C018347	MELO3C017525
MELO3C022209	MELO3C023586	MELO3C002843	MELO3C023586
MELO3C007408	MELO3C002572	MELO3C017315	MELO3C002572
MELO3C015388	MELO3C017007	MELO3C006888	MELO3C020277
MELO3C006456	MELO3C008409	MELO3C019679	MELO3C008409
MELO3C019208	MELO3C009826	MELO3C007408	MELO3C020374
MELO3C022505	MELO3C021725	MELO3C015388	MELO3C008672
MELO3C005351	MELO3C008672	MELO3C014373	MELO3C012663
MELO3C022963	MELO3C014257	MELO3C002577	MELO3C009907
MELO3C023876	MELO3C009907	MELO3C005351	MELO3C021903
MELO3C022506	MELO3C011149	MELO3C022963	MELO3C011335
MELO3C026548	MELO3C011335	MELO3C026548	MELO3C026271
MELO3C022473	MELO3C021315	MELO3C016135	MELO3C021315
MELO3C005899	MELO3C009930	MELO3C011096	MELO3C002978
MELO3C011096	MELO3C002978	MELO3C021287	MELO3C010000
MELO3C021287	MELO3C022770	MELO3C014896	MELO3C010412
MELO3C014896	MELO3C013394	MELO3C019243	MELO3C010515
MELO3C019243	MELO3C010515	MELO3C004947	MELO3C019806
MELO3C011223	MELO3C011158	MELO3C006208	MELO3C007170
MELO3C006208	MELO3C019806	MELO3C017284	MELO3C024567
MELO3C017284	MELO3C019266	MELO3C006728	MELO3C026323
MELO3C006728	MELO3C018561	MELO3C023038	MELO3C024764
MELO3C009364	MELO3C014627	MELO3C009364	MELO3C005947
MELO3C016402	MELO3C005132	MELO3C026870	MELO3C011192
MELO3C018967	MELO3C009476	MELO3C018967	MELO3C016805
MELO3C020596	MELO3C024567	MELO3C011917	MELO3C002476
MELO3C011917	MELO3C026179	MELO3C013085	MELO3C024087
MELO3C008047	MELO3C024764	MELO3C007809	MELO3C026026
MELO3C007809	MELO3C018362	MELO3C009933	MELO3C020123
MELO3C009933	MELO3C025262	MELO3C007618	MELO3C002925
MELO3C007618	MELO3C026034	MELO3C004930	MELO3C002492
MELO3C023532	MELO3C023478	MELO3C026629	MELO3C022207
MELO3C016830	MELO3C009488	MELO3C019970	MELO3C019099
MELO3C023519	MELO3C024494	MELO3C023519	MELO3C005604
MELO3C023871	MELO3C025477	MELO3C023416	MELO3C020880
MELO3C009736	MELO3C016805	MELO3C009736	MELO3C005609
MELO3C025807	MELO3C003794	MELO3C025807	MELO3C006859
MELO3C024989	MELO3C011411	MELO3C024989	MELO3C010861
MELO3C004998	MELO3C014304	MELO3C022987	MELO3C012554
MELO3C008281	MELO3C002476	MELO3C008281	MELO3C018504
MELO3C008366	MELO3C017689	MELO3C013956	MELO3C002072
MELO3C002735	MELO3C012985	MELO3C002735	MELO3C007874
MELO3C015277	MELO3C017496	MELO3C009855	MELO3C009958
MELO3C009855	MELO3C023852	MELO3C011094	MELO3C006246
MELO3C004422	MELO3C019441	MELO3C007961	MELO3C018013
MELO3C011094	MELO3C010399	MELO3C015911	MELO3C010269
MELO3C015911	MELO3C003098	MELO3C010388	MELO3C010203
MELO3C022985	MELO3C017996	MELO3C022985	MELO3C011576
MELO3C017645	MELO3C022189	MELO3C008025	MELO3C026447
MELO3C005965	MELO3C021851	MELO3C022339	MELO3C014430
MELO3C018055	MELO3C017482	MELO3C002696	MELO3C012702
MELO3C014709	MELO3C005408	MELO3C018055	MELO3C011694
MELO3C012004	MELO3C012912	MELO3C014709	MELO3C008645
MELO3C008741	MELO3C012934	MELO3C022498	MELO3C023229
MELO3C019188	MELO3C016472	MELO3C006870	MELO3C017825
MELO3C026491	MELO3C017419	MELO3C008741	MELO3C018009
MELO3C020613	MELO3C015002	MELO3C020613	MELO3C005297
MELO3C022251	MELO3C003949	MELO3C025714	MELO3C017876
MELO3C010393	MELO3C014568	MELO3C005383	MELO3C019239
MELO3C011052	MELO3C005604	MELO3C003742	MELO3C014480
MELO3C026611	MELO3C006859	MELO3C022259	MELO3C007707
MELO3C016338	MELO3C020400	MELO3C008014	MELO3C013840
MELO3C011253	MELO3C025105	MELO3C005456	MELO3C003452
MELO3C008265	MELO3C017831	MELO3C009288	MELO3C007378
MELO3C009288	MELO3C010861	MELO3C020397	MELO3C020934
MELO3C020397	MELO3C016929	MELO3C026824	MELO3C002049
MELO3C013734	MELO3C020005	MELO3C013734	MELO3C012993
MELO3C003441	MELO3C014628	MELO3C003441	MELO3C024717
MELO3C018744	MELO3C008874	MELO3C016848	MELO3C007547
MELO3C022991	MELO3C018504	MELO3C022734	MELO3C024762
MELO3C014402	MELO3C002072	MELO3C007590	MELO3C026493
MELO3C015556	MELO3C010419	MELO3C015556	MELO3C009860
MELO3C013127	MELO3C025328	MELO3C014053	MELO3C016808
MELO3C013737	MELO3C024530	MELO3C003732	MELO3C002237
MELO3C002090	MELO3C006810	MELO3C021645	MELO3C018528
MELO3C015470	MELO3C008501	MELO3C019102	MELO3C016819
MELO3C021645	MELO3C002330	MELO3C018767	MELO3C005831
MELO3C019102	MELO3C013120	MELO3C005629	MELO3C015903
MELO3C007330	MELO3C017863	MELO3C019494	MELO3C017152
MELO3C017469	MELO3C003778	MELO3C017469	MELO3C018927
MELO3C013953	MELO3C009958	MELO3C013953	MELO3C011254
MELO3C007311	MELO3C016836	MELO3C018656	MELO3C023498
MELO3C016168	MELO3C006246	MELO3C016636	MELO3C015140
MELO3C018673	MELO3C007175	MELO3C016168	MELO3C006253
MELO3C002782	MELO3C010495	MELO3C020892	MELO3C006404
MELO3C022076	MELO3C017323	MELO3C002782	MELO3C021493
MELO3C021281	MELO3C001992	MELO3C022076	MELO3C005805
MELO3C011553	MELO3C018017	MELO3C008237	MELO3C015818
MELO3C010783	MELO3C017580	MELO3C021281	MELO3C023008
MELO3C017572	MELO3C011576	MELO3C011727	MELO3C002263
MELO3C011093	MELO3C013867	MELO3C010783	MELO3C017416
MELO3C022342	MELO3C003337	MELO3C017572	MELO3C019486
MELO3C009391	MELO3C014792	MELO3C015645	MELO3C015691
MELO3C002147	MELO3C014430	MELO3C011093	MELO3C023723
MELO3C020000	MELO3C011694	MELO3C023161	MELO3C010197
MELO3C006455	MELO3C005758	MELO3C022342	MELO3C021760
MELO3C010778	MELO3C023229	MELO3C008552	MELO3C012314
MELO3C014653	MELO3C017825	MELO3C026212	MELO3C012027
MELO3C009451	MELO3C003197	MELO3C008413	MELO3C002459
MELO3C015795	MELO3C017581	MELO3C016536	MELO3C011340
MELO3C004593	MELO3C015115	MELO3C016334	MELO3C017484
MELO3C008784	MELO3C005297	MELO3C021167	MELO3C016596
MELO3C025613	MELO3C025466	MELO3C014586	MELO3C019312
MELO3C002421	MELO3C020745	MELO3C025025	MELO3C025408
MELO3C014586	MELO3C015711	MELO3C016780	MELO3C025837
MELO3C001987	MELO3C005147	MELO3C016847	MELO3C007806
MELO3C025025	MELO3C014480	MELO3C013941	MELO3C017302
MELO3C017185	MELO3C003792	MELO3C002610	MELO3C001972
MELO3C017480	MELO3C007707	MELO3C015880	MELO3C004260
MELO3C002610	MELO3C021682	MELO3C010293	MELO3C014465
MELO3C015880	MELO3C004957	MELO3C019994	MELO3C016752
MELO3C020957	MELO3C007378	MELO3C023678	MELO3C018297
MELO3C009263	MELO3C008101	MELO3C015469	MELO3C008028
MELO3C015469	MELO3C020934	MELO3C018242	MELO3C005737
MELO3C011706	MELO3C002049	MELO3C004315	MELO3C021279
MELO3C005603	MELO3C019361	MELO3C011706	MELO3C012014
MELO3C012217	MELO3C008287	MELO3C005603	MELO3C008799
MELO3C016038	MELO3C008666	MELO3C012217	MELO3C014603
MELO3C014481	MELO3C020944	MELO3C014481	MELO3C026494
MELO3C014638	MELO3C023694	MELO3C024820	MELO3C011413
MELO3C005597	MELO3C015221	MELO3C014638	MELO3C014641
MELO3C025664	MELO3C007547	MELO3C006237	MELO3C020392
MELO3C014669	MELO3C021473	MELO3C005597	MELO3C005808
MELO3C007486	MELO3C026493	MELO3C025664	MELO3C014416
MELO3C015964	MELO3C009860	MELO3C023816	MELO3C005444
MELO3C013367	MELO3C005405	MELO3C024602	MELO3C009908
MELO3C012479	MELO3C024242	MELO3C015964	MELO3C017304
MELO3C011229	MELO3C014190	MELO3C012479	MELO3C022501
MELO3C010776	MELO3C022121	MELO3C011229	MELO3C014606
MELO3C017286	MELO3C018185	MELO3C010776	MELO3C005829
MELO3C003508	MELO3C002237	MELO3C004742	MELO3C022802
MELO3C004489	MELO3C026369	MELO3C018880	MELO3C024571
MELO3C011095	MELO3C023762	MELO3C017588	MELO3C003428
MELO3C018880	MELO3C020143	MELO3C009512	MELO3C014261
MELO3C017921	MELO3C026376	MELO3C026402	MELO3C022327
MELO3C026402	MELO3C022044	MELO3C010906	MELO3C005815
MELO3C010906	MELO3C020530	MELO3C009470	MELO3C003568
MELO3C010417	MELO3C015903	MELO3C018073	MELO3C026417
MELO3C018824	MELO3C003735	MELO3C019735	MELO3C022499
MELO3C005601	MELO3C006019	MELO3C023827	MELO3C021521
MELO3C016008	MELO3C011254	MELO3C005601	MELO3C015823
MELO3C024695	MELO3C002010	MELO3C005275	MELO3C013762
MELO3C016712	MELO3C023017	MELO3C023980	MELO3C018743
MELO3C019782	MELO3C006253	MELO3C016152	MELO3C005994
MELO3C012148	MELO3C015340	MELO3C015630	MELO3C024925
MELO3C016152	MELO3C004103	MELO3C022156	MELO3C020386
MELO3C014250	MELO3C016295	MELO3C017002	MELO3C010454
MELO3C015430	MELO3C016297	MELO3C010893	MELO3C009374
MELO3C022961	MELO3C026700	MELO3C002777	MELO3C005804
MELO3C017002	MELO3C015818	MELO3C018460	MELO3C020547
MELO3C018149	MELO3C023008	MELO3C017754	MELO3C010965
MELO3C017271	MELO3C017416	MELO3C002628	MELO3C024573
MELO3C016809	MELO3C026170	MELO3C004455	MELO3C006228
MELO3C017183	MELO3C010197	MELO3C003138	MELO3C024585
MELO3C009177	MELO3C023599	MELO3C006803	MELO3C012365
MELO3C019318	MELO3C020527	MELO3C017682	MELO3C006524
MELO3C002628	MELO3C020769	MELO3C016413	MELO3C004898
MELO3C011364	MELO3C007873	MELO3C012218	MELO3C009963
MELO3C015423	MELO3C012027	MELO3C015830	MELO3C008091
MELO3C007297	MELO3C002221	MELO3C010555	MELO3C013967
MELO3C024834	MELO3C016596	MELO3C024458	MELO3C016878
MELO3C011051	MELO3C019312	MELO3C015478	MELO3C026028
MELO3C017682	MELO3C013315	MELO3C007644	MELO3C013946
MELO3C016413	MELO3C025837	MELO3C005635	MELO3C007387
MELO3C012002	MELO3C004551	MELO3C016999	MELO3C026299
MELO3C020535	MELO3C019368	MELO3C018439	MELO3C007171
MELO3C024458	MELO3C002839	MELO3C026214	MELO3C002972
MELO3C010725	MELO3C017210	MELO3C009686	MELO3C007687
MELO3C015478	MELO3C015868	MELO3C007765	MELO3C005607
MELO3C009234	MELO3C012660	MELO3C016172	MELO3C003486
MELO3C015846	MELO3C017302	MELO3C016124	MELO3C013132
MELO3C018003	MELO3C001972	MELO3C012429	MELO3C002269
MELO3C006323	MELO3C005326	MELO3C010749	MELO3C007577
MELO3C012429	MELO3C019621	MELO3C016270	MELO3C018631
MELO3C016270	MELO3C009387	MELO3C002606	MELO3C025814
MELO3C007808	MELO3C014465	MELO3C007949	MELO3C021324
MELO3C007579	MELO3C016595	MELO3C007808	MELO3C024553
MELO3C024187	MELO3C018297	MELO3C019909	MELO3C004992
MELO3C013893	MELO3C008028	MELO3C002718	MELO3C021747
MELO3C006339	MELO3C023879	MELO3C023118	MELO3C007153
MELO3C007337	MELO3C005737	MELO3C007337	MELO3C002107
MELO3C021807	MELO3C020900	MELO3C021151	MELO3C013844
MELO3C026162	MELO3C012014	MELO3C016396	MELO3C016661
MELO3C023986	MELO3C021904	MELO3C026740	MELO3C023088
MELO3C006874	MELO3C008799	MELO3C022686	MELO3C022316
MELO3C022554	MELO3C014469	MELO3C021807	MELO3C008152
MELO3C023947	MELO3C007012	MELO3C024351	MELO3C020069
MELO3C011535	MELO3C026494	MELO3C012315	MELO3C011336
MELO3C017669	MELO3C026644	MELO3C011142	MELO3C008090
MELO3C016850	MELO3C002615	MELO3C006874	MELO3C013926
MELO3C007714	MELO3C011957	MELO3C007409	MELO3C016066
MELO3C003379	MELO3C003592	MELO3C007321	MELO3C017168
MELO3C017845	MELO3C023283	MELO3C017669	MELO3C018825
MELO3C016306	MELO3C020210	MELO3C016850	MELO3C025487
MELO3C005656	MELO3C024498	MELO3C013782	MELO3C025797
MELO3C010880	MELO3C010755	MELO3C023736	MELO3C022315
MELO3C002579	MELO3C026608	MELO3C004936	MELO3C006894
MELO3C017287	MELO3C005444	MELO3C014375	MELO3C007505
MELO3C026875	MELO3C003420	MELO3C005169	MELO3C005568
MELO3C015887	MELO3C009429	MELO3C012863	MELO3C020600
MELO3C017920	MELO3C021981	MELO3C006430	MELO3C024523
MELO3C019762	MELO3C017593	MELO3C020079	MELO3C021273
MELO3C007236	MELO3C021893	MELO3C002579	MELO3C004429
MELO3C004061	MELO3C021821	MELO3C017287	MELO3C010045
MELO3C002730	MELO3C010540	MELO3C005290	MELO3C024436
MELO3C009252	MELO3C002225	MELO3C026875	MELO3C005991
MELO3C007324	MELO3C006244	MELO3C002643	MELO3C009500
MELO3C015920	MELO3C013809	MELO3C009543	MELO3C022955
MELO3C024344	MELO3C009908	MELO3C008331	MELO3C008739
MELO3C025757	MELO3C022003	MELO3C021579	MELO3C012346
MELO3C021379	MELO3C020761	MELO3C013159	MELO3C007368
MELO3C007884	MELO3C020861	MELO3C019762	MELO3C011143
MELO3C011895	MELO3C020862	MELO3C004061	MELO3C002456
MELO3C009809	MELO3C014606	MELO3C009844	MELO3C016938
MELO3C011127	MELO3C024545	MELO3C015995	MELO3C018937
MELO3C015962	MELO3C021955	MELO3C009252	MELO3C014260
MELO3C012056	MELO3C012394	MELO3C005498	MELO3C024861
MELO3C017059	MELO3C009508	MELO3C005258	MELO3C007048
MELO3C003405	MELO3C018020	MELO3C005260	MELO3C019781
MELO3C016271	MELO3C022802	MELO3C009342	MELO3C006762
MELO3C003491	MELO3C016666	MELO3C009755	MELO3C009806
MELO3C023881	MELO3C003428	MELO3C002292	MELO3C009765
MELO3C008693	MELO3C013399	MELO3C012248	MELO3C002687
MELO3C021934	MELO3C026362	MELO3C012056	MELO3C021915
MELO3C002106	MELO3C005815	MELO3C008478	MELO3C017025
MELO3C017377	MELO3C003568	MELO3C007358	MELO3C004761
MELO3C026255	MELO3C014579	MELO3C009760	MELO3C025865
MELO3C006173	MELO3C015503	MELO3C014485	MELO3C013855
MELO3C013772	MELO3C013102	MELO3C026229	MELO3C002011
MELO3C010267	MELO3C026417	MELO3C009728	MELO3C022281
MELO3C018551	MELO3C002070	MELO3C015616	MELO3C002756
MELO3C008506	MELO3C025623	MELO3C015127	MELO3C005819
MELO3C009355	MELO3C008466	MELO3C013772	MELO3C018862
	MELO3C018743	MELO3C011237	MELO3C018303
	MELO3C003096	MELO3C019072	MELO3C011277
	MELO3C024925	MELO3C018792	MELO3C016357
	MELO3C022665	MELO3C009355	MELO3C002975
	MELO3C025295		MELO3C020878
	MELO3C022330		MELO3C002641
	MELO3C012307		MELO3C015068
	MELO3C015618		MELO3C020942
	MELO3C020842		MELO3C012928
	MELO3C010307		MELO3C025644
	MELO3C014337		MELO3C007870
	MELO3C021671		MELO3C026777
	MELO3C012590		MELO3C007653
	MELO3C012838		MELO3C009790
	MELO3C012523		MELO3C010697
	MELO3C026269		MELO3C002504
	MELO3C002479		MELO3C018704
	MELO3C022383		MELO3C007274
	MELO3C010965		MELO3C005995
	MELO3C024573		MELO3C003819
	MELO3C006228		MELO3C025049
	MELO3C012365		MELO3C007121
	MELO3C023693		MELO3C025694
	MELO3C017981		MELO3C002555
	MELO3C017630		MELO3C005620
	MELO3C017823		MELO3C005698
	MELO3C009963		MELO3C019206
	MELO3C004535		MELO3C009556
	MELO3C024837		MELO3C022212
	MELO3C014017		MELO3C013907
	MELO3C007188		MELO3C005646
	MELO3C002310		MELO3C021776
	MELO3C016290		MELO3C021071
	MELO3C009190
	MELO3C026028
	MELO3C006452
	MELO3C009218
	MELO3C023926
	MELO3C007387
	MELO3C026299
	MELO3C023814
	MELO3C002264
	MELO3C009988
	MELO3C014471
	MELO3C013969
	MELO3C005607
	MELO3C006144
	MELO3C009692
	MELO3C004351
	MELO3C016674
	MELO3C003486
	MELO3C004054
	MELO3C013132
	MELO3C002269
	MELO3C021533
	MELO3C024975
	MELO3C002079
	MELO3C026292
	MELO3C016556
	MELO3C015705
	MELO3C018631
	MELO3C025814
	MELO3C014228
	MELO3C014004
	MELO3C003091
	MELO3C007886
	MELO3C020754
	MELO3C024323
	MELO3C022772
	MELO3C011423
	MELO3C016661
	MELO3C002655
	MELO3C016588
	MELO3C023088
	MELO3C022316
	MELO3C004493
	MELO3C019929
	MELO3C003127
	MELO3C016742
	MELO3C011911
	MELO3C020069
	MELO3C004225
	MELO3C007698
	MELO3C002200
	MELO3C013926
	MELO3C006660
	MELO3C011958
	MELO3C019998
	MELO3C011287
	MELO3C017168
	MELO3C013998
	MELO3C026896
	MELO3C015216
	MELO3C001959
	MELO3C006894
	MELO3C012381
	MELO3C016660
	MELO3C011657
	MELO3C020933
	MELO3C024523
	MELO3C014550
	MELO3C023495
	MELO3C022265
	MELO3C016966
	MELO3C004429
	MELO3C005321
	MELO3C007433
	MELO3C019384
	MELO3C010045
	MELO3C024436
	MELO3C006612
	MELO3C011350
	MELO3C011930
	MELO3C023270
	MELO3C003238
	MELO3C013641
	MELO3C019410
	MELO3C011107
	MELO3C008739
	MELO3C003463
	MELO3C016053
	MELO3C019572
	MELO3C016092
	MELO3C009246
	MELO3C019337
	MELO3C008400
	MELO3C011143
	MELO3C025581
	MELO3C020584
	MELO3C002456
	MELO3C017383
	MELO3C018937
	MELO3C010317
	MELO3C025802
	MELO3C009884
	MELO3C007048
	MELO3C002122
	MELO3C009372
	MELO3C009019
	MELO3C014238
	MELO3C006762
	MELO3C018727
	MELO3C004761
	MELO3C013439
	MELO3C005787
	MELO3C016221
	MELO3C019254
	MELO3C014724
	MELO3C013855
	MELO3C012498
	MELO3C011048
	MELO3C018503
	MELO3C002756
	MELO3C005819
	MELO3C016544
	MELO3C013021
	MELO3C005752
	MELO3C002026
	MELO3C021999
	MELO3C020878
	MELO3C002641
	MELO3C024110
	MELO3C017547
	MELO3C002024
	MELO3C002746
	MELO3C012928
	MELO3C016634
	MELO3C002056
	MELO3C015762
	MELO3C005996
	MELO3C007870
	MELO3C012478
	MELO3C012020
	MELO3C002170
	MELO3C015798
	MELO3C009790
	MELO3C013402
	MELO3C003386
	MELO3C014881
	MELO3C002504
	MELO3C018685
	MELO3C012764
	MELO3C014167
	MELO3C024499
	MELO3C007274
	MELO3C002569
	MELO3C017292
	MELO3C018703
	MELO3C007647
	MELO3C007633
	MELO3C006274
	MELO3C005611
	MELO3C003559
	MELO3C006487
	MELO3C009556
	MELO3C007278
	MELO3C015337
	MELO3C013907
	MELO3C005646
	MELO3C009286
	MELO3C021776
	MELO3C021071
