# Supplementary material for: The quest for epigenetic regulation underlying unisexual flower development in Cucumis melo
Source: Epigenetics Chromatin. 2017 Jun 6;10:22. doi: 10.1186/s13072-017-0132-6 (PMC5460419; doi:10.1186/s13072-017-0132-6)
Supplement: Supplementary file 7 — Additional file 7: Table VI. List of transcription factor epigenetically regulated genes in flowers. [file 13072_2017_132_MOESM7_ESM.xlsx]

## Sheet: Feuil1
H3K9ac or H3K27me3 regulated transcription factors in male flowers vs. female flowers	Description
MELO3C012896	Ethylene-responsive transcription factor 1B, putative; contains IPR016177 (DNA-binding, integrase-type)
MELO3C016966	WRKY transcription factor 9; contains IPR003657 (DNA-binding WRKY)
MELO3C016999	AT-rich interactive domain-containing protein; contains IPR001606 (ARID/BRIGHT DNA-binding domain), IPR009071 (High mobility group (HMG) box domain)
MELO3C017025	Putative nodule inception protein; contains IPR000270 (Phox/Bem1p), IPR003035 (RWP-RK domain)
MELO3C017168	Transcription factor, putative; contains IPR005333 (Transcription factor, TCP)
MELO3C017185	NAC domain-containing protein 21/22, putative; contains IPR003441 (No apical meristem (NAM) protein)
MELO3C017286	Transcription factor CYCLOIDEA; contains IPR005333 (Transcription factor, TCP)
MELO3C017292	Putative MYB transcription factor; contains IPR009057 (Homeodomain-like)
MELO3C017304	CONSTANS-like zinc finger protein; contains IPR000315 (Zinc finger, B-box), IPR010402 (CCT domain)
MELO3C017572	BZIP transcription factor; contains IPR025422 (DOG1 domain)
MELO3C017645	Ethylene-responsive transcription factor; contains IPR016177 (DNA-binding, integrase-type)
MELO3C017669	Transcription factor; contains IPR011598 (Myc-type, basic helix-loop-helix (bHLH) domain)
MELO3C017743	WRKY transcription factor; contains IPR003657 (DNA-binding WRKY)
MELO3C017754	NAC domain-containing protein, putative; contains IPR003441 (No apical meristem (NAM) protein)
MELO3C017996	Transcription factor, putative; contains IPR011598 (Myc-type, basic helix-loop-helix (bHLH) domain)
MELO3C018055	MADS-box transcription factor MPF1; contains IPR002100 (Transcription factor, MADS-box), IPR002487 (Transcription factor, K-box)
MELO3C018242	NAC domain-containing protein, putative; contains IPR003441 (No apical meristem (NAM) protein)
MELO3C018744	Ethylene-responsive transcription factor 1A; contains IPR016177 (DNA-binding, integrase-type)
MELO3C016850	Knotted-like homeobox protein; contains IPR005539 (ELK), IPR005540 (KNOX1), IPR005541 (KNOX2), IPR009057 (Homeodomain-like)
MELO3C016780	Ethylene-responsive transcription factor; contains IPR016177 (DNA-binding, integrase-type)
MELO3C013641	NAC domain-containing protein, putative; contains IPR003441 (No apical meristem (NAM) protein)
MELO3C013772	Transcription factor MYC2; contains IPR011598 (Myc-type, basic helix-loop-helix (bHLH) domain), IPR025610 (Transcription factor MYC/MYB N-terminal)
MELO3C013782	Putative HLH DNA-binding domain superfamily protein; contains IPR011598 (Myc-type, basic helix-loop-helix (bHLH) domain)
MELO3C013926	Ethylene-responsive transcription factor 4; contains IPR016177 (DNA-binding, integrase-type)
MELO3C014053	Ethylene-responsive transcription factor 12; contains IPR016177 (DNA-binding, integrase-type)
MELO3C014250	Zinc finger protein; contains IPR013087 (Zinc finger C2H2-type/integrase DNA-binding domain)
MELO3C014261	AP2-like ethylene-responsive transcription factor; contains IPR016177 (DNA-binding, integrase-type)
MELO3C014606	Putative zinc finger protein; contains IPR013087 (Zinc finger C2H2-type/integrase DNA-binding domain)
MELO3C014896	WRKY transcription factor; contains IPR003657 (DNA-binding WRKY)
MELO3C015762	Auxin-responsive protein; contains IPR003311 (AUX/IAA protein)
MELO3C015763	Auxin-responsive protein; contains IPR003311 (AUX/IAA protein)
MELO3C016092	Transcription factor TCP4; contains IPR005333 (Transcription factor, TCP)
MELO3C016306	High mobility group family; contains IPR009071 (High mobility group (HMG) box domain)
MELO3C016338	WRKY transcription factor, putative; contains IPR003657 (DNA-binding WRKY)
MELO3C016413	AP2-like ethylene-responsive transcription factor; contains IPR016177 (DNA-binding, integrase-type)
MELO3C016536	NAC domain-containing protein, putative; contains IPR003441 (No apical meristem (NAM) protein)
MELO3C016540	NAC domain-containing protein, putative; contains IPR003441 (No apical meristem (NAM) protein)
MELO3C018792	Transcription factor, putative; contains IPR011598 (Myc-type, basic helix-loop-helix (bHLH) domain)
MELO3C019312	BZIP transcription factor family protein
MELO3C019337	Two-component response regulator-like protein; contains IPR009057 (Homeodomain-like)
MELO3C022983	Ethylene-responsive transcription factor, putative; contains IPR016177 (DNA-binding, integrase-type)
MELO3C022985	Ethylene-responsive transcription factor 1B, putative; contains IPR016177 (DNA-binding, integrase-type)
MELO3C023161	Nuclear transcription factor Y subunit A-1, putative; contains IPR001289 (CCAAT-binding transcription factor, subunit B)
MELO3C023204	Myb-like transcription factor 1; contains IPR009057 (Homeodomain-like)
MELO3C023532	DNA binding protein, putative
MELO3C023937	Putative homeobox-leucine zipper protein; contains IPR003106 (Leucine zipper, homeobox-associated), IPR009057 (Homeodomain-like)
MELO3C024087	ABSCISIC ACID-INSENSITIVE 5-like protein; contains IPR004827 (Basic-leucine zipper domain)
MELO3C024989	Ethylene-responsive transcription factor; contains IPR016177 (DNA-binding, integrase-type)
MELO3C025049	Transcription factor, putative; contains IPR005333 (Transcription factor, TCP)
MELO3C025295	Myb family transcription factor; contains IPR009057 (Homeodomain-like)
MELO3C025623	BZIP transcription factor; contains IPR004827 (Basic-leucine zipper domain)
MELO3C025714	Putative wuschel homeobox protein; contains IPR009057 (Homeodomain-like)
MELO3C025807	AP2-like ethylene-responsive transcription factor; contains IPR016177 (DNA-binding, integrase-type)
MELO3C026134	Transcription factor, putative; contains IPR011598 (Myc-type, basic helix-loop-helix (bHLH) domain)
MELO3C026299	MADS-box transcription factor 15; contains IPR002100 (Transcription factor, MADS-box)
MELO3C026740	WRKY transcription factor 4; contains IPR003657 (DNA-binding WRKY)
MELO3C026875	Serine/threonine-protein kinase 24; contains IPR011009 (Protein kinase-like domain)
MELO3C022963	MYB transcription factor-like; contains IPR009057 (Homeodomain-like)
MELO3C022358	Ethylene-responsive transcription factor; contains IPR016177 (DNA-binding, integrase-type)
MELO3C019494	WRKY transcription factor, putative; contains IPR003657 (DNA-binding WRKY)
MELO3C019621	Myb family transcription factor-related protein; contains IPR009057 (Homeodomain-like), IPR025756 (MYB-CC type transcription factor, LHEQLE-containing domain)
MELO3C019679	WRKY transcription factor; contains IPR003657 (DNA-binding WRKY)
MELO3C020357	Sucrose-phosphate synthase B; contains IPR012819 (Sucrose phosphate synthase, plant)
MELO3C020699	Putative MYB transcription factor; contains IPR009057 (Homeodomain-like)
MELO3C020878	BEL1-like homeodomain protein; contains IPR006563 (POX), IPR009057 (Homeodomain-like)
MELO3C020892	Transcription factor, putative; contains IPR011598 (Myc-type, basic helix-loop-helix (bHLH) domain)
MELO3C021287	Zinc finger protein-like protein; contains IPR013087 (Zinc finger C2H2-type/integrase DNA-binding domain)
MELO3C021653	Transcription factor, putative; contains IPR011598 (Myc-type, basic helix-loop-helix (bHLH) domain)
MELO3C021981	DNA-binding protein-like; contains IPR011598 (Myc-type, basic helix-loop-helix (bHLH) domain)
MELO3C022003	MYB transcription factor MIXTA-like 2; contains IPR009057 (Homeodomain-like)
MELO3C022209	AGAMOUS MADS box factor transcription factor; contains IPR002100 (Transcription factor, MADS-box), IPR002487 (Transcription factor, K-box)
MELO3C022265	Dof zinc finger protein 2; contains IPR003851 (Zinc finger, Dof-type)
MELO3C022281	Ethylene-responsive transcription factor 1; contains IPR016177 (DNA-binding, integrase-type)
MELO3C022315	MADS-box transcription factor 8; contains IPR002100 (Transcription factor, MADS-box)
MELO3C022316	Transcription factor MADS-box 2; contains IPR002100 (Transcription factor, MADS-box), IPR002487 (Transcription factor, K-box)
MELO3C022342	NAC domain-containing protein, putative; contains IPR003441 (No apical meristem (NAM) protein)
MELO3C026896	Myb family transcription factor; contains IPR009057 (Homeodomain-like), IPR025756 (MYB-CC type transcription factor, LHEQLE-containing domain)
MELO3C001959	NAC domain protein,; contains IPR003441 (No apical meristem (NAM) protein)
MELO3C005499	Actin depolymerizing factor 10; contains IPR002108 (Actin-binding, cofilin/tropomyosin type), IPR017904 (ADF/Cofilin/Destrin)
MELO3C005611	Transcription factor bHLH36
MELO3C005620	Homeobox protein knotted-1, putative; contains IPR005539 (ELK), IPR005540 (KNOX1), IPR005541 (KNOX2), IPR009057 (Homeodomain-like)
MELO3C005629	Ethylene-responsive transcription factor 1; contains IPR016177 (DNA-binding, integrase-type)
MELO3C005772	Putative MYB transcription factor; contains IPR009057 (Homeodomain-like)
MELO3C005808	Ethylene-responsive transcription factor; contains IPR016177 (DNA-binding, integrase-type)
MELO3C006430	Ethylene-responsive transcription factor 1B, putative; contains IPR016177 (DNA-binding, integrase-type)
MELO3C006452	Transcriptional regulator superman; contains IPR013087 (Zinc finger C2H2-type/integrase DNA-binding domain)
MELO3C006728	Putative MYB transcription factor; contains IPR009057 (Homeodomain-like)
MELO3C006870	Ethylene-responsive transcription factor 1; contains IPR016177 (DNA-binding, integrase-type)
MELO3C007048	WRKY transcription factor 14-1; contains IPR003657 (DNA-binding WRKY)
MELO3C007121	TCP transcription factor; contains IPR005333 (Transcription factor, TCP)
MELO3C007244	WUSCHEL-related homeobox; contains IPR009057 (Homeodomain-like)
MELO3C007274	Putative DOF zinc finger protein; contains IPR003851 (Zinc finger, Dof-type)
MELO3C007278	DNA-binding WRKY; VQ; contains IPR008889 (VQ)
MELO3C007330	Putative MYB transcription factor; contains IPR009057 (Homeodomain-like)
MELO3C007337	Zinc finger protein CONSTANS-like protein; contains IPR000315 (Zinc finger, B-box)
MELO3C005088	Ethylene-responsive transcription factor; contains IPR016177 (DNA-binding, integrase-type)
MELO3C004947	Myb transcription factor-like protein; contains IPR009057 (Homeodomain-like)
MELO3C001972	Transcription factor, putative; contains IPR005333 (Transcription factor, TCP)
MELO3C001987	Dof zinc finger protein; contains IPR003851 (Zinc finger, Dof-type)
MELO3C002049	Putative MADS-box family transcription factor; contains IPR002100 (Transcription factor, MADS-box), IPR002487 (Transcription factor, K-box)
MELO3C002090	Myb transcription factor; contains IPR009057 (Homeodomain-like)
MELO3C002264	Dof zinc finger protein; contains IPR003851 (Zinc finger, Dof-type)
MELO3C002292	MYB transcription factor; contains IPR009057 (Homeodomain-like)
MELO3C002369	MADS-box transcription factor, putative; contains IPR002487 (Transcription factor, K-box)
MELO3C002628	NAC domain protein,; contains IPR003441 (No apical meristem (NAM) protein)
MELO3C002691	Agamous MADS-box transcription factor; contains IPR002100 (Transcription factor, MADS-box), IPR002487 (Transcription factor, K-box)
MELO3C003463	Ethylene-responsive transcription factor 13; contains IPR016177 (DNA-binding, integrase-type)
MELO3C003778	MADS box transcription factor; contains IPR002100 (Transcription factor, MADS-box), IPR002487 (Transcription factor, K-box)
MELO3C003794	BZIP transcription factor; contains IPR004827 (Basic-leucine zipper domain)
MELO3C004260	Tir-nbs-lrr resistance protein; contains IPR000157 (Toll/interleukin-1 receptor homology (TIR) domain), IPR000767 (Disease resistance protein), IPR027417 (P-loop containing nucleoside triphosphate hydrolase)
MELO3C004429	Transcription factor; contains IPR011598 (Myc-type, basic helix-loop-helix (bHLH) domain)
MELO3C004489	Response regulator 9; contains IPR009057 (Homeodomain-like), IPR011006 (CheY-like superfamily)
MELO3C004493	YABBY protein; contains IPR006780 (YABBY protein)
MELO3C004535	Myb family transcription factor; contains IPR009057 (Homeodomain-like)
MELO3C007409	WRKY transcription factor, putative; contains IPR003657 (DNA-binding WRKY)
MELO3C007809	Homeobox-leucine zipper protein; contains IPR009057 (Homeodomain-like)
MELO3C007886	Zinc finger protein CONSTANS-like protein; contains IPR000315 (Zinc finger, B-box)
MELO3C011093	MADS box transcription factor; contains IPR002100 (Transcription factor, MADS-box), IPR002487 (Transcription factor, K-box)
MELO3C011094	Transcription factor AIG1; contains IPR011598 (Myc-type, basic helix-loop-helix (bHLH) domain)
MELO3C011143	Ethylene-responsive transcription factor 1; contains IPR016177 (DNA-binding, integrase-type)
MELO3C011268	Auxin-responsive protein; contains IPR003311 (AUX/IAA protein)
MELO3C011287	Ethylene-responsive transcription factor 7; contains IPR016177 (DNA-binding, integrase-type)
MELO3C011364	Ethylene-responsive transcription factor 2; contains IPR016177 (DNA-binding, integrase-type)
MELO3C011576	CONSTANS-like zinc finger protein; contains IPR000315 (Zinc finger, B-box), IPR010402 (CCT domain)
MELO3C011694	Trihelix transcription factor; contains IPR009057 (Homeodomain-like)
MELO3C011727	RNA binding protein-like; contains IPR012677 (Nucleotide-binding, alpha-beta plait)
MELO3C012144	Zinc finger family protein; contains IPR013087 (Zinc finger C2H2-type/integrase DNA-binding domain)
MELO3C012217	AP2 domain-containing transcription factor; contains IPR015300 (DNA-binding pseudobarrel domain), IPR016177 (DNA-binding, integrase-type)
MELO3C012218	Myb transcription factor; contains IPR009057 (Homeodomain-like)
MELO3C012248	CONSTANS-like zinc finger protein; contains IPR000315 (Zinc finger, B-box)
MELO3C012314	AP2-like ethylene-responsive transcription factor; contains IPR016177 (DNA-binding, integrase-type)
MELO3C012365	Transcription factor, putative
MELO3C012498	Transcription factor RADIALIS; contains IPR009057 (Homeodomain-like)
MELO3C012590	Myb family transcription factor-related protein; contains IPR009057 (Homeodomain-like), IPR025756 (MYB-CC type transcription factor, LHEQLE-containing domain)
MELO3C011052	Transcription factor; contains IPR011598 (Myc-type, basic helix-loop-helix (bHLH) domain)
MELO3C010906	Transcription factor, putative; contains IPR009057 (Homeodomain-like)
MELO3C008014	Ethylene-responsive transcription factor; contains IPR016177 (DNA-binding, integrase-type)
MELO3C008047	Transcription factor, putative; contains IPR011598 (Myc-type, basic helix-loop-helix (bHLH) domain)
MELO3C008175	WRKY transcription factor; contains IPR003657 (DNA-binding WRKY)
MELO3C008331	Ethylene-responsive transcription factor; contains IPR016177 (DNA-binding, integrase-type)
MELO3C008400	Dof zinc finger protein; contains IPR003851 (Zinc finger, Dof-type)
MELO3C008534	NAC domain-containing protein, putative; contains IPR003441 (No apical meristem (NAM) protein)
MELO3C009218	Putative peptide/nitrate transporter; contains IPR000109 (Proton-dependent oligopeptide transporter family), IPR016196 (Major facilitator superfamily domain, general substrate transporter)
MELO3C009234	Putative SUPERMAN-like C2H2 zinc finger transcription factor; contains IPR015880 (Zinc finger, C2H2-like)
MELO3C009263	Ankyrin repeat family protein, putative, expressed; contains IPR013083 (Zinc finger, RING/FYVE/PHD-type), IPR020683 (Ankyrin repeat-containing domain)
MELO3C009364	Myb transcription factor-like protein; contains IPR009057 (Homeodomain-like)
MELO3C009500	Auxin response factor 17; contains IPR015300 (DNA-binding pseudobarrel domain)
MELO3C009806	Disease resistance protein; contains IPR000767 (Disease resistance protein), IPR027417 (P-loop containing nucleoside triphosphate hydrolase)
MELO3C009844	Putative Myb-related transcription factor; contains IPR009057 (Homeodomain-like)
MELO3C009855	NAC domain protein; contains IPR003441 (No apical meristem (NAM) protein)
MELO3C010515	MADS box transcription factor; contains IPR002100 (Transcription factor, MADS-box), IPR002487 (Transcription factor, K-box)
MELO3C010555	NAC domain protein; contains IPR003441 (No apical meristem (NAM) protein)
MELO3C010783	Transcription factor, putative; contains IPR011598 (Myc-type, basic helix-loop-helix (bHLH) domain)
MELO3C012873	NAC domain protein,; contains IPR003441 (No apical meristem (NAM) protein)
