# Supplementary material for: The quest for epigenetic regulation underlying unisexual flower development in Cucumis melo
Source: Epigenetics Chromatin. 2017 Jun 6;10:22. doi: 10.1186/s13072-017-0132-6 (PMC5460419; doi:10.1186/s13072-017-0132-6)
Supplement: Supplementary file 8 — Additional file 8: Table VII. List of primers used in this study. [file 13072_2017_132_MOESM8_ESM.xlsx]

## Sheet: Feuil1
	Primer name	sequence
	MELO3C003778-01	CGGTTCTCTGCGATGCTAAAGT
	MELO3C003778-02	ttacGAAGTGGCAGGGCTGATA
	MELO3C010515-01	cccatatgtttgctttgagga
	MELO3C010515-02	tgatgataccatttcttctctttgaa
	MELO3C002691-01	tgtgatgctgaggttgctct
	MELO3C002691-02	tgttgttagcatattcatagagacga
	MELO3C022209-01	ttgagaagaattattggaggatca
	MELO3C022209-02	tgtcacttgtctatttgttgtgttct
	MELO3C015188-01	accagccatcagaggatcgaacat
	MELO3C015188-02	ggtgacagacgacgcttgaagat
	G locus 1F	tgaaacatgagcactgaggtg
	G locus 1R	tctctctgtgttttcaatctttcttt
	G locus 2F	tggaattaggcgacaaggaa
	G locus 2R	aaaagtgtgaaaaggccaaca
	G locus 3F	acgacaagtcaaacctcgttaaa
	G locus 3R	gtcgtgatgcatgttggaaaag
	G locus 4F	tccccttctcattctttagtcatta
	G locus 4R	aaagagaaactcctaacataaaggaca
	G locus 5F	tccccttttcaacattactcttct
	G locus 5R	tgctgttattatcattggagtaagaaa
	G locus 6F	actgttgctttgcatttaggg
	G locus 6R	cagttgaagaaagcctcaaaatc
	G locus 7F	ccctttctttatgtgattgaacaac
	G locus 7R	acacgaagttcaaaatgtgtcaa
	G locus 8F	ggaaaaccaagaatgtggttg
	G locus 8R	tgaacgacaaaattacaagtacgc
	G locus 9F	ggaaactttggcattgcac
	G locus 9R	catcaatcccataagcagca
