# Supplementary material for: The quest for epigenetic regulation underlying unisexual flower development in Cucumis melo
Source: Epigenetics Chromatin. 2017 Jun 6;10:22. doi: 10.1186/s13072-017-0132-6 (PMC5460419; doi:10.1186/s13072-017-0132-6)
Supplement: Supplementary file 9 — Additional file 9: Table VIII. p-values list of GO analyses. [file 13072_2017_132_MOESM9_ESM.xlsx]

## Sheet: Leaves H3K9ac hyper
Gene Ontology term	Raw P-value
regulation of plant-type hypersensitive response	9.51e-14
defense response	1.13e-14
response to hormone stimulus	9.33e-17
secondary metabolic process	4.40e-25
amino acid biosynthetic process	8.68e-22
chlorophyll metabolic process	6.20e-16
chloroplast organization	5.05e-11
photosynthetic electron transport chain	1.95e-17
response to light stimulus	4.12e-21
photosynthesis	4.71e-33
stomatal complex morphogenesis	2.74e-07
shoot development	2.50e-07
leaf development	8.51e-05

## Sheet: Root H3K9ac hyper
Gene Ontology term	Raw P-value
response to hormone stimulus	9.05e-49
cellular response to nutrient levels	5.92e-29
response to water deprivation	1.63e-29
root morphogenesis	1.97e-11
trichoblast differentiation	1.52e-11
lateral root development	3.31e-16
epidermis morphogenesis	4.53e-15
root development	1.19e-17

## Sheet: Fruit H3K9ac hyper
Gene Ontology term	Raw P-value
carboxylic acid metabolic process	4.32e-06
aromatic compound catabolic process	8.76e-05
monosaccharide metabolic process	0.00012
vitamin metabolic process	0.00016
glycosinolate metabolic process	0.00022
hexose metabolic process	0.00026

## Sheet: Female flowers H3K9ac hyper
Gene Ontology term	Raw P-value
flower development	5.05e-08
reproductive structure development	1.60e-07
response to auxin stimulus	2.17e-07
organ development	5.74e-06
reproduction	9.74e-06
gynoecium development	1.22e-05
carpel development	3.40e-05
cell differentiation	3.80e-05
jasmonic acid mediated signaling pathway	7.77e-05
ethylene mediated signaling pathway	0.00012

## Sheet: Male flowers H3K9ac hyper
Gene Ontology term	Raw P-value
developmental process	1.41e-21
response to hormone stimulus	5.23e-19
organ development	8.61e-19
reproductive structure development	1.52e-15
response to abscisic acid stimulus	7.13e-14
regulation of meristem development	3.32e-12
cell differentiation	1.76e-11
flower development	5.55e-11
response to gibberellin stimulus	1.42e-08
response to jasmonic acid stimulus	1.72e-08
pollen tube growth	5.22e-08
pollination	4.46e-07
stamen development	3.28e-06
androecium development	3.28e-06

## Sheet: Leaves H3K9ac hypo
Gene Ontology term	Raw P-value
post-embryonic development	6.99e-18
organ development	2.50e-16
response to hormone stimulus	2.80e-16
reproductive structure development	3.09e-15
response to auxin stimulus	5.52e-13
root development	1.19e-11
response to abscisic acid stimulus	2.03e-11
defense response	1.20e-10
shoot development	2.59e-09
stomatal complex morphogenesis	2.17e-08
xylem and phloem pattern formation	1.76e-08
specification of organ axis polarity	2.77e-08
cell differentiation	7.41e-08

## Sheet: Root H3K9ac hypo
Gene Ontology term	Raw P-value
photosynthesis, light reaction	4.56e-25
response to light stimulus	1.33e-16
pigment metabolic process	6.58e-12
chlorophyll metabolic process	9.12e-12
plastid organization	3.52e-16
reproductive process	1.16e-15
shoot system development	3.42e-15

## Sheet: Fruit H3K9ac hypo
Gene Ontology term	Raw P-value
developmental process	4.55e-09
hormone-mediated signaling	5.53e-09
gynoecium development	8.82e-09
cell communication	1.58e-08
flower development	2.02e-08
carpel development	4.14e-08
organ development	1.13e-07
ovule development	6.04e-07
response to auxin stimulus	8.04e-07
regulation of gene expression	1.10e-06
response to gibberellin stimulus	4.81e-06
regulation of transcription, DNA-dependent	5.95e-06
cell differentiation	1.45e-05
regulation of cell size	1.65e-05
cell wall modification	0.00059

## Sheet: Female flowers H3K9ac hypo
Gene Ontology term	Raw P-value
carbohydrate metabolic process	2.69e-06
plant-type cell wall biogenesis	1.19e-05
multidimensional cell growth	6.90e-05
secondary cell wall biogenesis	0.00024
trichoblast maturation	0.00028
root hair cell differentiation	0.00028

## Sheet: Male flowers H3K9ac hypo
Gene Ontology term	Raw P-value
response to fructose stimulus	1.40e-05
response to hexose stimulus	0.00022
response to monosaccharide stimulus	0.00022
catabolic process	1.72e-08
developmental process	5.34e-06
water transport	0.00018
positive regulation of cell cycle	0.00042

[truncated: 10 more sheets: Leaves H3K27me3 hyper, Root H3K27me3 hyper, Fruit H3K27me3 hyper , Leaves H3K27me3 hypo, Root H3K27me3 hypo, Fruit H3K27me3 hypo, Female flowers H3K27me3 hypo, Male flowers H3K27me3 hypo, Leaves H3K9ac hyper and RNA Up, Leaves H3K27me3 hypo and RNA Up]
